# Supplementary material for: Breast cancer clustering integrating complete gene expression profiles and genetic ancestry
Source: PLoS One. 2026 Jul 24;21(7):e0352514. doi: 10.1371/journal.pone.0352514 (PMC13399333; doi:10.1371/journal.pone.0352514)
Supplement: S1 File — The file includes predictions of genetic ancestry, subtypes and unsupervised clustering. (XLSX) [file pone.0352514.s001.xlsx]

## Sheet: SuplementaryFile1_Metadata
Sample	Study	Country	% reads aligned	% SNPs genotyped	Homozygous Alternative	Heterozygous	% Heterozygous	Inferred population	Max population	EAS	EUR	SAS	AFR	AMR	Type	Protocol	URL
SRR1027171	PRJNA227137	USA	0.8918	0.885571	782	1013	0.119429	EUR	EUR	1e-05	0.962408	0.037562	1e-05	1e-05	Cancer	rRNA-free transcriptome RNA	https://www.ncbi.nlm.nih.gov/sra/?term=SRR1027171
SRR1027173	PRJNA227137	USA	0.8639	0.820839	726	980	0.12465	EUR	EUR	1e-05	0.972439	0.027531	1e-05	1e-05	Cancer	rRNA-free transcriptome RNA	https://www.ncbi.nlm.nih.gov/sra/?term=SRR1027173
SRR1027174	PRJNA227137	USA	0.8423	0.846732	769	967	0.119236	EUR	EUR	0.066034	0.897522	0.036424	1e-05	1e-05	Cancer	rRNA-free transcriptome RNA	https://www.ncbi.nlm.nih.gov/sra/?term=SRR1027174
SRR1027175	PRJNA227137	USA	0.8579	0.867404	775	1091	0.131319	EUR	EUR	0.018212	0.964265	1e-05	1e-05	0.017504	Cancer	rRNA-free transcriptome RNA	https://www.ncbi.nlm.nih.gov/sra/?term=SRR1027175
SRR1027176	PRJNA227137	USA	0.8518	0.821988	843	764	0.0970405	EUR	EUR	1e-05	0.999958	1e-05	1e-05	1.2e-05	Cancer	rRNA-free transcriptome RNA	https://www.ncbi.nlm.nih.gov/sra/?term=SRR1027176
SRR1027177	PRJNA227137	USA	0.881	0.938087	887	1166	0.129772	EUR	EUR	0.043346	0.956624	1e-05	1e-05	1e-05	Cancer	rRNA-free transcriptome RNA	https://www.ncbi.nlm.nih.gov/sra/?term=SRR1027177
SRR1027178	PRJNA227137	USA	0.8771	0.836396	558	1363	0.170141	EUR	EUR	0.038014	0.92826	0.004984	1e-05	0.028732	Cancer	rRNA-free transcriptome RNA	https://www.ncbi.nlm.nih.gov/sra/?term=SRR1027178
SRR1027179	PRJNA227137	USA	0.8725	0.866256	606	1482	0.178619	EUR	EUR	0.076405	0.885916	1e-05	1e-05	0.037659	Cancer	rRNA-free transcriptome RNA	https://www.ncbi.nlm.nih.gov/sra/?term=SRR1027179
SRR1027180	PRJNA227137	USA	0.9369	0.930361	820	1398	0.156885	EUR	EUR	0.004867	0.881822	0.113291	1e-05	1e-05	Cancer	rRNA-free transcriptome RNA	https://www.ncbi.nlm.nih.gov/sra/?term=SRR1027180
SRR1027181	PRJNA227137	USA	0.861	0.858948	496	1804	0.219278	EUR	EUR	0.068722	0.898158	1e-05	0.002517	0.030593	Cancer	rRNA-free transcriptome RNA	https://www.ncbi.nlm.nih.gov/sra/?term=SRR1027181
SRR1027182	PRJNA227137	USA	0.9553	0.88578	872	1209	0.142504	EUR	EUR	0.004415	0.984383	1e-05	1e-05	0.011182	Cancer	rRNA-free transcriptome RNA	https://www.ncbi.nlm.nih.gov/sra/?term=SRR1027182
SRR1027183	PRJNA227137	USA	0.9033	0.909793	855	1271	0.145857	EUR	EUR	0.002774	0.940462	0.056744	1e-05	1e-05	Cancer	rRNA-free transcriptome RNA	https://www.ncbi.nlm.nih.gov/sra/?term=SRR1027183
SRR1027184	PRJNA227137	USA	0.8962	0.90854	937	991	0.113882	EUR	EUR	1e-05	0.993066	1e-05	1e-05	0.006904	Cancer	rRNA-free transcriptome RNA	https://www.ncbi.nlm.nih.gov/sra/?term=SRR1027184
SRR1027185	PRJNA227137	USA	0.9354	0.903111	791	1142	0.132023	EUR	EUR	1e-05	0.960741	0.039229	1e-05	1e-05	Cancer	rRNA-free transcriptome RNA	https://www.ncbi.nlm.nih.gov/sra/?term=SRR1027185
SRR1027186	PRJNA227137	USA	0.9277	0.867091	874	1045	0.125828	EUR	EUR	0.006645	0.975415	1e-05	0.01792	1e-05	Cancer	rRNA-free transcriptome RNA	https://www.ncbi.nlm.nih.gov/sra/?term=SRR1027186
SRR10333578	PRJNA579053	China	0.9733	0.994989	967	1469	0.154145	EAS	EAS	0.99996	1e-05	1e-05	1e-05	1e-05	Cancer	PAXgene blood RNA kit	https://www.ncbi.nlm.nih.gov/sra/?term=SRR10333578
SRR10333582	PRJNA579053	China	0.9751	0.990917	972	1432	0.15088	EAS	EAS	0.99996	1e-05	1e-05	1e-05	1e-05	Cancer	PAXgene blood RNA kit	https://www.ncbi.nlm.nih.gov/sra/?term=SRR10333582
SRR10381521	PRJNA586892	Canada	0.9598	0.997912	975	1352	0.141452	EUR	EUR	0.009998	0.984029	0.005954	1e-05	1e-05	Cancer	NEBNext® rRNA Depletion Kit	https://www.ncbi.nlm.nih.gov/sra/?term=SRR10381521
SRR10381531	PRJNA586892	Canada	0.9626	0.999582	866	1546	0.161479	EUR	EUR	0.004477	0.975504	1e-05	1e-05	0.019999	Cancer	NEBNext® rRNA Depletion Kit	https://www.ncbi.nlm.nih.gov/sra/?term=SRR10381531
SRR10381532	PRJNA586892	Canada	0.959	0.99906	864	1553	0.162295	EUR	EUR	0.008991	0.9748	1e-05	1e-05	0.016189	Cancer	NEBNext® rRNA Depletion Kit	https://www.ncbi.nlm.nih.gov/sra/?term=SRR10381532
SRR10804433	PRJNA598161	USA	0.8063	0.91564	1227	869	0.0990878	AFR	AFR	1e-05	0.225149	1e-05	0.774821	1e-05	Cancer	Qiagen All Prep DNA/RNA FFPE Kit	https://www.ncbi.nlm.nih.gov/sra/?term=SRR10804433
SRR10804435	PRJNA598161	USA	0.8217	0.995302	1194	1290	0.135319	AFR	AFR	1e-05	0.208291	0.009624	0.782064	1e-05	Cancer	Qiagen All Prep DNA/RNA FFPE Kit	https://www.ncbi.nlm.nih.gov/sra/?term=SRR10804435
SRR10804436	PRJNA598161	USA	0.8974	0.920234	931	1276	0.14477	AFR	AFR	1e-05	0.19467	0.039069	0.766241	1e-05	Cancer	Qiagen All Prep DNA/RNA FFPE Kit	https://www.ncbi.nlm.nih.gov/sra/?term=SRR10804436
SRR10804438	PRJNA598161	USA	0.7811	0.874922	953	999	0.119212	AFR	AFR	1e-05	0.166718	1e-05	0.833252	1e-05	Cancer	Qiagen All Prep DNA/RNA FFPE Kit	https://www.ncbi.nlm.nih.gov/sra/?term=SRR10804438
SRR10804439	PRJNA598161	USA	0.7974	0.834099	953	783	0.0980098	AFR_EUR	AFR	0.029455	0.264722	1e-05	0.687759	0.018054	Cancer	Qiagen All Prep DNA/RNA FFPE Kit	https://www.ncbi.nlm.nih.gov/sra/?term=SRR10804439
SRR10804448	PRJNA598161	USA	0.8862	0.998852	1231	1164	0.121668	AFR	AFR	1.9e-05	0.237556	1e-05	0.755039	0.007376	Cancer	Qiagen All Prep DNA/RNA FFPE Kit	https://www.ncbi.nlm.nih.gov/sra/?term=SRR10804448
SRR10804449	PRJNA598161	USA	0.7797	0.98768	1172	1287	0.136047	AFR	AFR	0.014456	0.087413	1e-05	0.885073	0.013047	Cancer	Qiagen All Prep DNA/RNA FFPE Kit	https://www.ncbi.nlm.nih.gov/sra/?term=SRR10804449
SRR10804450	PRJNA598161	USA	0.8262	0.995406	981	1568	0.164464	AFR	AFR	0.00931	0.218327	1e-05	0.772344	1e-05	Cancer	Qiagen All Prep DNA/RNA FFPE Kit	https://www.ncbi.nlm.nih.gov/sra/?term=SRR10804450
SRR10804452	PRJNA598161	USA	0.7477	0.808624	1124	585	0.0755326	AFR	AFR	0.014769	0.067868	1e-05	0.905572	0.01178	Cancer	Qiagen All Prep DNA/RNA FFPE Kit	https://www.ncbi.nlm.nih.gov/sra/?term=SRR10804452
SRR10804461	PRJNA598161	USA	0.7457	0.994571	966	1398	0.146756	EUR	EUR	1e-05	0.961694	1e-05	0.00426	0.034026	Cancer	Qiagen All Prep DNA/RNA FFPE Kit	https://www.ncbi.nlm.nih.gov/sra/?term=SRR10804461
SRR10804463	PRJNA598161	USA	0.7916	0.851535	783	918	0.112555	EUR	EUR	0.018327	0.977924	1e-05	0.003728	1e-05	Cancer	Qiagen All Prep DNA/RNA FFPE Kit	https://www.ncbi.nlm.nih.gov/sra/?term=SRR10804463
SRR10804465	PRJNA598161	USA	0.7318	0.492378	444	443	0.0939355	EUR	EUR	1e-05	0.900423	0.082343	0.017214	1e-05	Cancer	Qiagen All Prep DNA/RNA FFPE Kit	https://www.ncbi.nlm.nih.gov/sra/?term=SRR10804465
SRR10804468	PRJNA598161	USA	0.8152	0.950929	863	1243	0.136473	EUR	EUR	1e-05	0.99996	1e-05	1e-05	1e-05	Cancer	Qiagen All Prep DNA/RNA FFPE Kit	https://www.ncbi.nlm.nih.gov/sra/?term=SRR10804468
SRR10804470	PRJNA598161	USA	0.7241	0.730528	779	606	0.0866085	EUR	EUR	1e-05	0.981891	0.008405	1e-05	0.009684	Cancer	Qiagen All Prep DNA/RNA FFPE Kit	https://www.ncbi.nlm.nih.gov/sra/?term=SRR10804470
SRR10804471	PRJNA598161	USA	0.7869	0.894968	857	1066	0.124358	EUR	EUR	1e-05	0.99996	1e-05	1e-05	1e-05	Cancer	Qiagen All Prep DNA/RNA FFPE Kit	https://www.ncbi.nlm.nih.gov/sra/?term=SRR10804471
SRR11463551	PRJNA607061	Germany	0.97	0.861871	783	1099	0.133131	EUR	EUR	0.036846	0.903521	0.059613	1e-05	1e-05	Cancer	TruSeq stranded RNA library Kit from Illumina has been used for sequencing library generation	https://www.ncbi.nlm.nih.gov/sra/?term=SRR11463551
SRR11463553	PRJNA607061	Germany	0.9664	0.962727	856	1268	0.137512	EUR	EUR	0.013235	0.954057	0.006222	1e-05	0.026476	Cancer	TruSeq stranded RNA library Kit from Illumina has been used for sequencing library generation	https://www.ncbi.nlm.nih.gov/sra/?term=SRR11463553
SRR11463554	PRJNA607061	Germany	0.9777	0.976822	810	1544	0.165028	EUR	EUR	0.012941	0.930337	0.036249	1e-05	0.020462	Cancer	TruSeq stranded RNA library Kit from Illumina has been used for sequencing library generation	https://www.ncbi.nlm.nih.gov/sra/?term=SRR11463554
SRR11463556	PRJNA607061	Germany	0.9812	0.978806	818	1558	0.166187	EUR	EUR	0.021072	0.936661	0.022973	1e-05	0.019284	Cancer	TruSeq stranded RNA library Kit from Illumina has been used for sequencing library generation	https://www.ncbi.nlm.nih.gov/sra/?term=SRR11463556
SRR11463559	PRJNA607061	Germany	0.9798	0.959595	812	1295	0.140899	EUR	EUR	0.029481	0.958351	0.005153	1e-05	0.007005	Cancer	TruSeq stranded RNA library Kit from Illumina has been used for sequencing library generation	https://www.ncbi.nlm.nih.gov/sra/?term=SRR11463559
SRR11463560	PRJNA607061	Germany	0.9768	0.896743	1048	770	0.0896496	EAS	EAS	0.988559	1e-05	1e-05	1e-05	0.011411	Cancer	TruSeq stranded RNA library Kit from Illumina has been used for sequencing library generation	https://www.ncbi.nlm.nih.gov/sra/?term=SRR11463560
SRR11463561	PRJNA607061	Germany	0.9734	0.942264	997	1233	0.13662	EAS	EAS	0.99261	1e-05	0.00736	1e-05	1e-05	Cancer	TruSeq stranded RNA library Kit from Illumina has been used for sequencing library generation	https://www.ncbi.nlm.nih.gov/sra/?term=SRR11463561
SRR11463565	PRJNA607061	Germany	0.9704	0.813322	817	896	0.115019	EAS	EAS	0.992279	0.007691	1e-05	1e-05	1e-05	Cancer	TruSeq stranded RNA library Kit from Illumina has been used for sequencing library generation	https://www.ncbi.nlm.nih.gov/sra/?term=SRR11463565
SRR11463566	PRJNA607061	Germany	0.9751	0.925454	791	1336	0.150722	EUR	EUR	0.009751	0.929669	0.018824	1e-05	0.041746	Cancer	TruSeq stranded RNA library Kit from Illumina has been used for sequencing library generation	https://www.ncbi.nlm.nih.gov/sra/?term=SRR11463566
SRR11463569	PRJNA607061	Germany	0.9758	0.936312	913	1009	0.112511	EUR	EUR	0.057564	0.899732	0.042684	1e-05	1e-05	Cancer	TruSeq stranded RNA library Kit from Illumina has been used for sequencing library generation	https://www.ncbi.nlm.nih.gov/sra/?term=SRR11463569
SRR11463580	PRJNA607061	Germany	0.9788	0.962101	903	1410	0.153011	EUR	EUR	0.004136	0.963109	1e-05	1e-05	0.032735	Cancer	TruSeq stranded RNA library Kit from Illumina has been used for sequencing library generation	https://www.ncbi.nlm.nih.gov/sra/?term=SRR11463580
SRR11463581	PRJNA607061	Germany	0.9704	0.929735	1116	640	0.0718697	EUR	EUR	0.068021	0.931949	1e-05	1e-05	1e-05	Cancer	TruSeq stranded RNA library Kit from Illumina has been used for sequencing library generation	https://www.ncbi.nlm.nih.gov/sra/?term=SRR11463581
SRR11463583	PRJNA607061	Germany	0.9723	0.951556	1100	953	0.104564	EUR	EUR	0.049809	0.950161	1e-05	1e-05	1e-05	Cancer	TruSeq stranded RNA library Kit from Illumina has been used for sequencing library generation	https://www.ncbi.nlm.nih.gov/sra/?term=SRR11463583
SRR11463585	PRJNA607061	Germany	0.9762	0.970975	1039	1056	0.113548	EUR	EUR	0.016324	0.957437	1e-05	1e-05	0.026218	Cancer	TruSeq stranded RNA library Kit from Illumina has been used for sequencing library generation	https://www.ncbi.nlm.nih.gov/sra/?term=SRR11463585
SRR11463590	PRJNA607061	Germany	0.9708	0.982147	840	1506	0.160094	EUR	EUR	0.052303	0.889142	0.046067	0.003317	0.009169	Cancer	TruSeq stranded RNA library Kit from Illumina has been used for sequencing library generation	https://www.ncbi.nlm.nih.gov/sra/?term=SRR11463590
SRR11463599	PRJNA607061	Germany	0.9797	0.990917	869	1496	0.157623	EUR	EUR	1e-05	0.985682	1e-05	0.003842	0.010457	Cancer	TruSeq stranded RNA library Kit from Illumina has been used for sequencing library generation	https://www.ncbi.nlm.nih.gov/sra/?term=SRR11463599
SRR11541489	PRJNA625217	USA	0.9655	0.796722	809	807	0.105753	EUR	EUR	0.009572	0.97783	0.012576	1.1e-05	1e-05	Cancer	Total RNA was extracted from 11 ductal breast cancer tissues. Ribosomal RNA were further removed. RNA libraries were prepared for sequencing using standard Illumina protocols	https://www.ncbi.nlm.nih.gov/sra/?term=SRR11541489
SRR11541490	PRJNA625217	USA	0.9447	0.690332	791	648	0.0980036	AFR	AFR	1e-05	0.234027	1e-05	0.765943	1e-05	Cancer	Total RNA was extracted from 11 ductal breast cancer tissues. Ribosomal RNA were further removed. RNA libraries were prepared for sequencing using standard Illumina protocols	https://www.ncbi.nlm.nih.gov/sra/?term=SRR11541490
SRR11541491	PRJNA625217	USA	0.9517	0.691585	722	694	0.104771	EUR_AFR	EUR	1e-05	0.539402	1e-05	0.309498	0.15108	Cancer	Total RNA was extracted from 11 ductal breast cancer tissues. Ribosomal RNA were further removed. RNA libraries were prepared for sequencing using standard Illumina protocols	https://www.ncbi.nlm.nih.gov/sra/?term=SRR11541491
SRR11541492	PRJNA625217	USA	0.9568	0.798497	762	931	0.121731	EUR	EUR	0.00679	0.945878	0.035537	0.011785	1e-05	Cancer	Total RNA was extracted from 11 ductal breast cancer tissues. Ribosomal RNA were further removed. RNA libraries were prepared for sequencing using standard Illumina protocols	https://www.ncbi.nlm.nih.gov/sra/?term=SRR11541492
SRR11541493	PRJNA625217	USA	0.882	0.496763	484	572	0.120219	EUR	EUR	0.006193	0.787114	1e-05	0.146871	0.059811	Cancer	Total RNA was extracted from 11 ductal breast cancer tissues. Ribosomal RNA were further removed. RNA libraries were prepared for sequencing using standard Illumina protocols	https://www.ncbi.nlm.nih.gov/sra/?term=SRR11541493
SRR11541495	PRJNA625217	USA	0.9655	0.97891	873	1516	0.161689	EUR	EUR	0.044559	0.879027	0.062275	0.014128	1e-05	Cancer	Total RNA was extracted from 11 ductal breast cancer tissues. Ribosomal RNA were further removed. RNA libraries were prepared for sequencing using standard Illumina protocols	https://www.ncbi.nlm.nih.gov/sra/?term=SRR11541495
SRR11541496	PRJNA625217	USA	0.96	0.97369	889	1424	0.152691	SAS_EUR	SAS	1e-05	0.325725	0.674245	1e-05	1e-05	Cancer	Total RNA was extracted from 11 ductal breast cancer tissues. Ribosomal RNA were further removed. RNA libraries were prepared for sequencing using standard Illumina protocols	https://www.ncbi.nlm.nih.gov/sra/?term=SRR11541496
SRR11604717	PRJNA627876	South Korea	0.9647	0.96398	1037	1258	0.13625	EAS	EAS	0.99996	1e-05	1e-05	1e-05	1e-05	Cancer	TruSeq RNA Sample Preparation kit v2	https://www.ncbi.nlm.nih.gov/sra/?term=SRR11604717
SRR11604719	PRJNA627876	South Korea	0.9551	0.999269	1000	1370	0.143141	EAS	EAS	0.995017	1.6e-05	1e-05	1e-05	0.004947	Cancer	TruSeq RNA Sample Preparation kit v2	https://www.ncbi.nlm.nih.gov/sra/?term=SRR11604719
SRR11604722	PRJNA627876	South Korea	0.9702	0.624243	719	580	0.0970062	EAS	EAS	0.99996	1e-05	1e-05	1e-05	1e-05	Cancer	TruSeq RNA Sample Preparation kit v2	https://www.ncbi.nlm.nih.gov/sra/?term=SRR11604722
SRR11604723	PRJNA627876	South Korea	0.9617	1	1005	1399	0.146064	EAS	EAS	0.99996	1e-05	1e-05	1e-05	1e-05	Cancer	TruSeq RNA Sample Preparation kit v2	https://www.ncbi.nlm.nih.gov/sra/?term=SRR11604723
SRR11604728	PRJNA627876	South Korea	0.9579	0.997807	999	1386	0.145025	EAS	EAS	0.99996	1e-05	1e-05	1e-05	1e-05	Cancer	TruSeq RNA Sample Preparation kit v2	https://www.ncbi.nlm.nih.gov/sra/?term=SRR11604728
SRR11604729	PRJNA627876	South Korea	0.9673	0.998121	1160	1072	0.112134	EAS	EAS	0.985664	1e-05	1e-05	1e-05	0.014306	Cancer	TruSeq RNA Sample Preparation kit v2	https://www.ncbi.nlm.nih.gov/sra/?term=SRR11604729
SRR11604734	PRJNA627876	South Korea	0.9645	0.972854	999	1258	0.135008	EAS	EAS	0.99996	1e-05	1e-05	1e-05	1e-05	Cancer	smart-seq2 protocol	https://www.ncbi.nlm.nih.gov/sra/?term=SRR11604734
SRR11604735	PRJNA627876	South Korea	0.968	0.999687	1127	1160	0.121149	EAS	EAS	0.997747	1e-05	1e-05	1e-05	0.002223	Cancer	TruSeq RNA Sample Preparation kit v2	https://www.ncbi.nlm.nih.gov/sra/?term=SRR11604735
SRR11604736	PRJNA627876	South Korea	0.9694	0.999896	1082	1097	0.114545	EAS	EAS	0.999405	1e-05	1e-05	1e-05	0.000565	Cancer	TruSeq RNA Sample Preparation kit v2	https://www.ncbi.nlm.nih.gov/sra/?term=SRR11604736
SRR11604738	PRJNA627876	South Korea	0.9709	0.96659	1072	1009	0.108987	EAS	EAS	0.99996	1e-05	1e-05	1e-05	1e-05	Cancer	TruSeq RNA Sample Preparation kit v2	https://www.ncbi.nlm.nih.gov/sra/?term=SRR11604738
SRR11604740	PRJNA627876	South Korea	0.9711	0.999896	1102	1163	0.121437	EAS	EAS	0.999952	1.8e-05	1e-05	1e-05	1e-05	Cancer	TruSeq RNA Sample Preparation kit v2	https://www.ncbi.nlm.nih.gov/sra/?term=SRR11604740
SRR11604741	PRJNA627876	South Korea	0.9649	0.999687	1013	1262	0.131802	EAS	EAS	0.979361	0.020609	1e-05	1e-05	1e-05	Cancer	TruSeq RNA Sample Preparation kit v2	https://www.ncbi.nlm.nih.gov/sra/?term=SRR11604741
SRR11604742	PRJNA627876	South Korea	0.9662	0.999791	956	1400	0.146199	EAS	EAS	0.984857	1e-05	1e-05	1e-05	0.015113	Cancer	TruSeq RNA Sample Preparation kit v2	https://www.ncbi.nlm.nih.gov/sra/?term=SRR11604742
SRR11604745	PRJNA627876	South Korea	0.9703	0.999791	1136	1149	0.119987	EAS	EAS	0.996567	0.003403	1e-05	1e-05	1e-05	Cancer	TruSeq RNA Sample Preparation kit v2	https://www.ncbi.nlm.nih.gov/sra/?term=SRR11604745
SRR11604748	PRJNA627876	South Korea	0.9532	0.999478	1156	1092	0.114071	EAS	EAS	0.99996	1e-05	1e-05	1e-05	1e-05	Cancer	TruSeq RNA Sample Preparation kit v2	https://www.ncbi.nlm.nih.gov/sra/?term=SRR11604748
SRR11604749	PRJNA627876	South Korea	0.9585	0.99906	1091	1151	0.120284	EAS	EAS	0.992765	0.007205	1e-05	1e-05	1e-05	Cancer	TruSeq RNA Sample Preparation kit v2	https://www.ncbi.nlm.nih.gov/sra/?term=SRR11604749
SRR11790419	PRJNA632870	China	0.7707	0.939236	906	1300	0.144509	EAS	EAS	0.990861	1e-05	1e-05	1e-05	0.009109	Cancer	Illumina KAPA Stranded RNA-Seq Library Prep Kit	https://www.ncbi.nlm.nih.gov/sra/?term=SRR11790419
SRR11790423	PRJNA632870	China	0.8203	0.999687	984	1455	0.151958	EAS	EAS	0.966559	0.013887	1e-05	1e-05	0.019534	Cancer	Illumina KAPA Stranded RNA-Seq Library Prep Kit	https://www.ncbi.nlm.nih.gov/sra/?term=SRR11790423
SRR11790424	PRJNA632870	China	0.7456	0.983713	1018	1176	0.124814	EAS	EAS	0.99263	0.00734	1e-05	1e-05	1e-05	Cancer	Illumina KAPA Stranded RNA-Seq Library Prep Kit	https://www.ncbi.nlm.nih.gov/sra/?term=SRR11790424
SRR11790427	PRJNA632870	China	0.8379	0.999478	1018	1371	0.143215	EAS	EAS	0.99996	1e-05	1e-05	1e-05	1e-05	Cancer	Illumina KAPA Stranded RNA-Seq Library Prep Kit	https://www.ncbi.nlm.nih.gov/sra/?term=SRR11790427
SRR11790428	PRJNA632870	China	0.8322	0.999687	1022	1391	0.145274	EAS	EAS	0.999953	1e-05	1e-05	1e-05	1.7e-05	Cancer	Illumina KAPA Stranded RNA-Seq Library Prep Kit	https://www.ncbi.nlm.nih.gov/sra/?term=SRR11790428
SRR12749774	PRJNA666701	USA	0.9488	0.994571	868	1675	0.175835	EUR	EUR	1e-05	0.984287	0.01568	1.2e-05	1e-05	Cancer	TruSeq RNA Access Library Prep Kit	https://www.ncbi.nlm.nih.gov/sra/?term=SRR12749774
SRR12749778	PRJNA666701	USA	0.9328	0.976195	835	1482	0.158503	EUR	EUR	1e-05	0.948108	0.028873	0.022999	1e-05	Cancer	TruSeq RNA Access Library Prep Kit	https://www.ncbi.nlm.nih.gov/sra/?term=SRR12749778
SRR12749779	PRJNA666701	USA	0.9445	0.989142	841	1496	0.157906	EUR	EUR	0.016777	0.94463	0.038574	1e-05	1e-05	Cancer	TruSeq RNA Access Library Prep Kit	https://www.ncbi.nlm.nih.gov/sra/?term=SRR12749779
SRR12749780	PRJNA666701	USA	0.961	0.997494	845	1622	0.169772	EUR	EUR	0.057287	0.742182	0.200414	0.000107	1e-05	Cancer	TruSeq RNA Access Library Prep Kit	https://www.ncbi.nlm.nih.gov/sra/?term=SRR12749780
SRR12749783	PRJNA666701	USA	0.9344	0.984757	844	1527	0.161896	EUR	EUR	1e-05	0.979826	0.020144	1e-05	1e-05	Cancer	TruSeq RNA Access Library Prep Kit	https://www.ncbi.nlm.nih.gov/sra/?term=SRR12749783
SRR12749786	PRJNA666701	USA	0.9514	0.994884	842	1600	0.167908	EUR	EUR	0.031435	0.968535	1e-05	1e-05	1e-05	Cancer	TruSeq RNA Access Library Prep Kit	https://www.ncbi.nlm.nih.gov/sra/?term=SRR12749786
SRR12764580	PRJNA667027	China	0.9299	0.861871	887	1083	0.131193	EAS	EAS	0.99996	1e-05	1e-05	1e-05	1e-05	Cancer	RNA-Seq of tumor tissues from breast cancer patients with recurrence or metastasis (R/M) and no recurrence and metastasis(NRM).	https://www.ncbi.nlm.nih.gov/sra/?term=SRR12764580
SRR12764585	PRJNA667027	China	0.9501	0.837127	916	942	0.117486	EAS	EAS	0.99996	1e-05	1e-05	1e-05	1e-05	Cancer	RNA-Seq of tumor tissues from breast cancer patients with recurrence or metastasis (R/M) and no recurrence and metastasis(NRM).	https://www.ncbi.nlm.nih.gov/sra/?term=SRR12764585
SRR12764629	PRJNA667027	China	0.9379	0.688975	804	705	0.106834	EAS	EAS	0.96882	1e-05	1e-05	1e-05	0.03115	Cancer	RNA-Seq of tumor tissues from breast cancer patients with recurrence or metastasis (R/M) and no recurrence and metastasis(NRM).	https://www.ncbi.nlm.nih.gov/sra/?term=SRR12764629
SRR13147304	PRJNA680808	Mexico	0.9733	0.984339	830	1661	0.176177	EUR_AMR	EUR	0.016937	0.57161	1e-05	0.022837	0.388606	Cancer	Rneasy Plus Mini Kit from Qiagen	https://www.ncbi.nlm.nih.gov/sra/?term=SRR13147304
SRR13260964	PRJNA685808	USA	0.9811	0.996241	890	1549	0.162335	EUR	EUR	1e-05	0.915184	0.084785	1.2e-05	1e-05	HealthTissue	TruSeq	https://www.ncbi.nlm.nih.gov/sra/?term=SRR13260964
SRR13315880	PRJNA688306	China	0.9406	0.999896	1026	1356	0.141589	EAS	EAS	0.99996	1e-05	1e-05	1e-05	1e-05	Cancer	Total RNA	https://www.ncbi.nlm.nih.gov/sra/?term=SRR13315880
SRR13315881	PRJNA688306	China	0.9539	1	970	1457	0.152119	EAS	EAS	0.99996	1e-05	1e-05	1e-05	1e-05	Cancer	Total RNA	https://www.ncbi.nlm.nih.gov/sra/?term=SRR13315881
SRR13420323	PRJNA691577	USA	0.9656	0.499269	405	567	0.11857	EUR	EUR	1e-05	0.99996	1e-05	1e-05	1e-05	Cancer	TruSeq Stranded Total RNA Kit (Illumina)	https://www.ncbi.nlm.nih.gov/sra/?term=SRR13420323
SRR13420332	PRJNA691577	USA	0.9677	0.771873	668	1057	0.142973	EUR	EUR	0.014147	0.985823	1e-05	1e-05	1e-05	Cancer	TruSeq Stranded Total RNA Kit (Illumina)	https://www.ncbi.nlm.nih.gov/sra/?term=SRR13420332
SRR13420453	PRJNA691577	USA	0.964	0.671852	568	832	0.129293	EUR	EUR	0.004949	0.952562	0.04048	1e-05	0.001999	Cancer	TruSeq Stranded Total RNA Kit (Illumina)	https://www.ncbi.nlm.nih.gov/sra/?term=SRR13420453
SRR13420494	PRJNA691577	USA	0.9553	0.610775	529	720	0.123077	EUR_AMR	EUR	0.004305	0.587659	1e-05	1e-05	0.408016	Cancer	TruSeq Stranded Total RNA Kit (Illumina)	https://www.ncbi.nlm.nih.gov/sra/?term=SRR13420494
SRR13420582	PRJNA691577	USA	0.964	0.762999	675	1164	0.159278	AFR	AFR	1e-05	0.219405	0.006649	0.773927	1e-05	Cancer	TruSeq Stranded Total RNA Kit (Illumina)	https://www.ncbi.nlm.nih.gov/sra/?term=SRR13420582
SRR13420657	PRJNA691577	USA	0.9507	0.555962	447	579	0.108732	EUR	EUR	1e-05	0.99996	1e-05	1e-05	1e-05	Cancer	TruSeq Stranded Total RNA Kit (Illumina)	https://www.ncbi.nlm.nih.gov/sra/?term=SRR13420657
SRR13420665	PRJNA691577	USA	0.9649	0.694613	572	846	0.127161	EUR	EUR	1e-05	0.99996	1e-05	1e-05	1e-05	Cancer	TruSeq Stranded Total RNA Kit (Illumina)	https://www.ncbi.nlm.nih.gov/sra/?term=SRR13420665
SRR13420719	PRJNA691577	USA	0.9612	0.653999	588	842	0.134419	AFR	AFR	1e-05	0.246096	1e-05	0.753874	1e-05	Cancer	TruSeq Stranded Total RNA Kit (Illumina)	https://www.ncbi.nlm.nih.gov/sra/?term=SRR13420719
SRR13420727	PRJNA691577	USA	0.9686	0.770203	651	969	0.131354	EUR	EUR	1e-05	0.978677	1e-05	1e-05	0.021293	Cancer	TruSeq Stranded Total RNA Kit (Illumina)	https://www.ncbi.nlm.nih.gov/sra/?term=SRR13420727
SRR13420753	PRJNA691577	USA	0.9616	0.646273	538	781	0.126171	EUR	EUR	1e-05	0.99996	1e-05	1e-05	1e-05	Cancer	TruSeq Stranded Total RNA Kit (Illumina)	https://www.ncbi.nlm.nih.gov/sra/?term=SRR13420753
SRR13420765	PRJNA691577	USA	0.9544	0.558467	468	572	0.106936	EUR	EUR	1e-05	0.99996	1e-05	1e-05	1e-05	Cancer	TruSeq Stranded Total RNA Kit (Illumina)	https://www.ncbi.nlm.nih.gov/sra/?term=SRR13420765
SRR13420788	PRJNA691577	USA	0.9639	0.795156	788	791	0.10386	EAS	EAS	0.99996	1e-05	1e-05	1e-05	1e-05	Cancer	TruSeq Stranded Total RNA Kit (Illumina)	https://www.ncbi.nlm.nih.gov/sra/?term=SRR13420788
SRR13420793	PRJNA691577	USA	0.9623	0.609	523	729	0.124979	EUR_AMR	EUR	0.038142	0.603254	1e-05	0.07738	0.281213	Cancer	TruSeq Stranded Total RNA Kit (Illumina)	https://www.ncbi.nlm.nih.gov/sra/?term=SRR13420793
SRR13420806	PRJNA691577	USA	0.9669	0.645437	537	754	0.121967	EUR	EUR	1e-05	0.99996	1e-05	1e-05	1e-05	Cancer	TruSeq Stranded Total RNA Kit (Illumina)	https://www.ncbi.nlm.nih.gov/sra/?term=SRR13420806
SRR13420809	PRJNA691577	USA	0.9643	0.67394	537	833	0.129047	EUR_EAS	EUR	0.317169	0.583143	1e-05	0.052086	0.047592	Cancer	TruSeq Stranded Total RNA Kit (Illumina)	https://www.ncbi.nlm.nih.gov/sra/?term=SRR13420809
SRR13420909	PRJNA691577	USA	0.9623	0.726561	623	895	0.12861	EUR	EUR	1e-05	0.99996	1e-05	1e-05	1e-05	Cancer	TruSeq Stranded Total RNA Kit (Illumina)	https://www.ncbi.nlm.nih.gov/sra/?term=SRR13420909
SRR13420929	PRJNA691577	USA	0.9601	0.708812	642	1052	0.154957	AFR	AFR	1e-05	0.098331	1e-05	0.886487	0.015162	Cancer	TruSeq Stranded Total RNA Kit (Illumina)	https://www.ncbi.nlm.nih.gov/sra/?term=SRR13420929
SRR13421030	PRJNA691577	USA	0.9619	0.472332	381	582	0.128647	EUR	EUR	1e-05	0.963204	0.007025	0.005481	0.024279	Cancer	TruSeq Stranded Total RNA Kit (Illumina)	https://www.ncbi.nlm.nih.gov/sra/?term=SRR13421030
SRR13816347	PRJNA705699	Netherlands	0.9291	0.731677	655	886	0.126427	EUR	EUR	0.021523	0.978437	1e-05	1e-05	1.9e-05	Cancer	TruSeq RNA	https://www.ncbi.nlm.nih.gov/sra/?term=SRR13816347
SRR13816364	PRJNA705699	Netherlands	0.9236	0.704844	718	680	0.100726	EUR	EUR	1e-05	0.991349	1e-05	0.008621	1e-05	Cancer	TruSeq RNA	https://www.ncbi.nlm.nih.gov/sra/?term=SRR13816364
SRR13816441	PRJNA705699	Netherlands	0.9586	0.828774	789	817	0.102923	EUR	EUR	1e-05	0.998708	1e-05	1e-05	0.001262	Cancer	TruSeq RNA	https://www.ncbi.nlm.nih.gov/sra/?term=SRR13816441
SRR13816455	PRJNA705699	Netherlands	0.9328	0.667363	640	679	0.106227	EUR	EUR	0.042505	0.937638	1e-05	0.019837	1e-05	Cancer	TruSeq RNA	https://www.ncbi.nlm.nih.gov/sra/?term=SRR13816455
SRR13816458	PRJNA705699	Netherlands	0.9483	0.792963	750	874	0.115076	EUR	EUR	1e-05	0.995697	1e-05	0.004273	1e-05	Cancer	TruSeq RNA	https://www.ncbi.nlm.nih.gov/sra/?term=SRR13816458
SRR13816584	PRJNA705699	Netherlands	0.9411	0.788474	627	1079	0.142876	EUR	EUR	0.015353	0.810304	1e-05	0.014572	0.159761	Cancer	TruSeq RNA	https://www.ncbi.nlm.nih.gov/sra/?term=SRR13816584
SRR13816603	PRJNA705699	Netherlands	0.9447	0.828565	713	1093	0.137727	EUR	EUR	0.005929	0.9825	1e-05	1e-05	0.011552	Cancer	TruSeq RNA	https://www.ncbi.nlm.nih.gov/sra/?term=SRR13816603
SRR13816659	PRJNA705699	Netherlands	0.9055	0.803508	681	1108	0.143971	EUR	EUR	1e-05	0.998623	1e-05	1e-05	0.001347	Cancer	TruSeq RNA	https://www.ncbi.nlm.nih.gov/sra/?term=SRR13816659
SRR13816664	PRJNA705699	Netherlands	0.9564	0.79693	643	1049	0.13743	EUR	EUR	0.030477	0.969493	1e-05	1e-05	1e-05	Cancer	TruSeq RNA	https://www.ncbi.nlm.nih.gov/sra/?term=SRR13816664
SRR13816680	PRJNA705699	Netherlands	0.96	0.850177	754	1089	0.133734	EUR	EUR	1e-05	0.992853	1e-05	1e-05	0.007117	Cancer	TruSeq RNA	https://www.ncbi.nlm.nih.gov/sra/?term=SRR13816680
SRR13816694	PRJNA705699	Netherlands	0.959	0.875861	775	986	0.117535	EUR	EUR	1e-05	0.959401	0.040569	1e-05	1e-05	Cancer	TruSeq RNA	https://www.ncbi.nlm.nih.gov/sra/?term=SRR13816694
SRR13816697	PRJNA705699	Netherlands	0.9525	0.817185	807	840	0.107321	EUR	EUR	1e-05	0.99996	1e-05	1e-05	1e-05	Cancer	TruSeq RNA	https://www.ncbi.nlm.nih.gov/sra/?term=SRR13816697
SRR13816716	PRJNA705699	Netherlands	0.9618	0.820839	731	1073	0.136479	EUR	EUR	1e-05	0.946094	0.053876	1e-05	1e-05	Cancer	TruSeq RNA	https://www.ncbi.nlm.nih.gov/sra/?term=SRR13816716
SRR13816725	PRJNA705699	Netherlands	0.9526	0.77323	703	869	0.117337	EUR	EUR	0.005314	0.974045	1e-05	1e-05	0.020621	Cancer	TruSeq RNA	https://www.ncbi.nlm.nih.gov/sra/?term=SRR13816725
SRR13816772	PRJNA705699	Netherlands	0.9472	0.791293	683	962	0.12693	EUR	EUR	1e-05	0.992982	0.006988	1e-05	1e-05	Cancer	TruSeq RNA	https://www.ncbi.nlm.nih.gov/sra/?term=SRR13816772
SRR13816774	PRJNA705699	Netherlands	0.9204	0.693569	597	822	0.123739	EUR	EUR	1e-05	0.996326	0.003644	1e-05	1e-05	Cancer	TruSeq RNA	https://www.ncbi.nlm.nih.gov/sra/?term=SRR13816774
SRR13816777	PRJNA705699	Netherlands	0.9672	0.81113	846	642	0.0826361	EUR	EUR	0.019735	0.980235	1e-05	1e-05	1e-05	Cancer	TruSeq RNA	https://www.ncbi.nlm.nih.gov/sra/?term=SRR13816777
SRR13816779	PRJNA705699	Netherlands	0.9487	0.820839	667	1156	0.147036	EUR	EUR	1e-05	0.972422	0.027548	1e-05	1e-05	Cancer	TruSeq RNA	https://www.ncbi.nlm.nih.gov/sra/?term=SRR13816779
SRR13816786	PRJNA705699	Netherlands	0.9292	0.709438	610	870	0.128035	EUR	EUR	1e-05	0.934845	0.065125	1e-05	1e-05	Cancer	TruSeq RNA	https://www.ncbi.nlm.nih.gov/sra/?term=SRR13816786
SRR13816799	PRJNA705699	Netherlands	0.9442	0.79171	724	895	0.118027	EUR	EUR	0.014474	0.985496	1e-05	1e-05	1e-05	Cancer	TruSeq RNA	https://www.ncbi.nlm.nih.gov/sra/?term=SRR13816799
SRR13816818	PRJNA705699	Netherlands	0.9366	0.732825	653	693	0.098732	EUR	EUR	0.013684	0.978445	0.007851	1e-05	1e-05	Cancer	TruSeq RNA	https://www.ncbi.nlm.nih.gov/sra/?term=SRR13816818
SRR13816828	PRJNA705699	Netherlands	0.9575	0.817603	737	1077	0.13753	EUR	EUR	1e-05	0.996257	0.003713	1e-05	1e-05	Cancer	TruSeq RNA	https://www.ncbi.nlm.nih.gov/sra/?term=SRR13816828
SRR13816842	PRJNA705699	Netherlands	0.9281	0.767697	657	969	0.131783	EUR	EUR	1e-05	0.979706	1e-05	1e-05	0.020264	Cancer	TruSeq RNA	https://www.ncbi.nlm.nih.gov/sra/?term=SRR13816842
SRR15346606	PRJNA752116	Spain	0.9459	0.978388	982	1203	0.128375	EUR	EUR	0.007944	0.950799	0.015636	0.021321	0.004301	Cancer	RNA libraries were prepared for sequencing using standard Illumina protocols	https://www.ncbi.nlm.nih.gov/sra/?term=SRR15346606
SRR15346607	PRJNA752116	Spain	0.9299	0.947275	829	1365	0.150446	EUR	EUR	1e-05	0.981212	1e-05	0.018758	1e-05	Cancer	RNA libraries were prepared for sequencing using standard Illumina protocols	https://www.ncbi.nlm.nih.gov/sra/?term=SRR15346607
SRR15346610	PRJNA752116	Spain	0.9603	0.992587	882	1506	0.15841	EUR	EUR	0.009039	0.931034	0.035603	0.020287	0.004037	Cancer	RNA libraries were prepared for sequencing using standard Illumina protocols	https://www.ncbi.nlm.nih.gov/sra/?term=SRR15346610
SRR15346615	PRJNA752116	Spain	0.9539	0.994258	848	1631	0.17127	EUR	EUR	1e-05	0.913848	0.062712	0.02342	1e-05	Cancer	RNA libraries were prepared for sequencing using standard Illumina protocols	https://www.ncbi.nlm.nih.gov/sra/?term=SRR15346615
SRR15346616	PRJNA752116	Spain	0.9421	0.90854	874	944	0.108481	EUR	EUR	1e-05	0.975666	1e-05	0.013759	0.010555	Cancer	RNA libraries were prepared for sequencing using standard Illumina protocols	https://www.ncbi.nlm.nih.gov/sra/?term=SRR15346616
SRR15346619	PRJNA752116	Spain	0.9442	0.927542	815	1165	0.131135	EUR	EUR	1e-05	0.99996	1e-05	1e-05	1e-05	Cancer	RNA libraries were prepared for sequencing using standard Illumina protocols	https://www.ncbi.nlm.nih.gov/sra/?term=SRR15346619
SRR15346625	PRJNA752116	Spain	0.9619	0.991961	862	1567	0.16493	EUR	EUR	0.031337	0.966231	1e-05	0.002412	1e-05	Cancer	RNA libraries were prepared for sequencing using standard Illumina protocols	https://www.ncbi.nlm.nih.gov/sra/?term=SRR15346625
SRR15346628	PRJNA752116	Spain	0.9431	0.986218	828	1401	0.148317	EUR	EUR	1e-05	0.984411	0.000449	0.01512	1e-05	Cancer	RNA libraries were prepared for sequencing using standard Illumina protocols	https://www.ncbi.nlm.nih.gov/sra/?term=SRR15346628
SRR15346630	PRJNA752116	Spain	0.9528	0.982564	1011	1089	0.115716	AMR	AMR	0.0191	0.156748	1e-05	1e-05	0.824132	Cancer	RNA libraries were prepared for sequencing using standard Illumina protocols	https://www.ncbi.nlm.nih.gov/sra/?term=SRR15346630
SRR15346635	PRJNA752116	Spain	0.9338	0.987785	889	1518	0.160448	EUR	EUR	0.002757	0.932172	0.043721	0.02134	1e-05	Cancer	RNA libraries were prepared for sequencing using standard Illumina protocols	https://www.ncbi.nlm.nih.gov/sra/?term=SRR15346635
SRR15346643	PRJNA752116	Spain	0.9508	0.983086	1064	1241	0.131797	AMR	AMR	1e-05	0.046923	1e-05	1e-05	0.953047	Cancer	RNA libraries were prepared for sequencing using standard Illumina protocols	https://www.ncbi.nlm.nih.gov/sra/?term=SRR15346643
SRR15346645	PRJNA752116	Spain	0.9534	0.969096	1002	1156	0.124542	AMR	AMR	1e-05	0.131725	1e-05	0.07468	0.793575	Cancer	RNA libraries were prepared for sequencing using standard Illumina protocols	https://www.ncbi.nlm.nih.gov/sra/?term=SRR15346645
SRR15346646	PRJNA752116	Spain	0.9305	0.762163	853	615	0.0842466	AMR	AMR	1e-05	0.068248	1e-05	1e-05	0.931722	Cancer	RNA libraries were prepared for sequencing using standard Illumina protocols	https://www.ncbi.nlm.nih.gov/sra/?term=SRR15346646
SRR15346648	PRJNA752116	Spain	0.9439	0.926603	832	1092	0.123042	EUR	EUR	1e-05	0.976573	0.007752	1e-05	0.015655	Cancer	RNA libraries were prepared for sequencing using standard Illumina protocols	https://www.ncbi.nlm.nih.gov/sra/?term=SRR15346648
SRR15346658	PRJNA752116	Spain	0.9542	0.962414	844	1334	0.144717	EUR	EUR	1e-05	0.912625	0.087345	1e-05	1e-05	Cancer	RNA libraries were prepared for sequencing using standard Illumina protocols	https://www.ncbi.nlm.nih.gov/sra/?term=SRR15346658
SRR15346659	PRJNA752116	Spain	0.9559	0.980058	958	1174	0.125067	EUR	EUR	1e-05	0.994085	1e-05	0.005885	1e-05	Cancer	RNA libraries were prepared for sequencing using standard Illumina protocols	https://www.ncbi.nlm.nih.gov/sra/?term=SRR15346659
SRR15346661	PRJNA752116	Spain	0.9528	0.977135	889	1277	0.136446	EUR	EUR	1e-05	0.98275	1e-05	1e-05	0.01722	Cancer	RNA libraries were prepared for sequencing using standard Illumina protocols	https://www.ncbi.nlm.nih.gov/sra/?term=SRR15346661
SRR15346662	PRJNA752116	Spain	0.9564	0.980789	884	1345	0.143176	EUR	EUR	0.021685	0.945704	1e-05	0.029	0.003602	Cancer	RNA libraries were prepared for sequencing using standard Illumina protocols	https://www.ncbi.nlm.nih.gov/sra/?term=SRR15346662
SRR15346667	PRJNA752116	Spain	0.9489	0.975151	885	1348	0.144325	EUR	EUR	0.000944	0.944064	0.046389	0.008593	1e-05	Cancer	RNA libraries were prepared for sequencing using standard Illumina protocols	https://www.ncbi.nlm.nih.gov/sra/?term=SRR15346667
SRR15346670	PRJNA752116	Spain	0.9518	0.979119	875	1389	0.148113	EUR	EUR	0.013717	0.957705	1e-05	0.028558	1e-05	Cancer	RNA libraries were prepared for sequencing using standard Illumina protocols	https://www.ncbi.nlm.nih.gov/sra/?term=SRR15346670
SRR15346673	PRJNA752116	Spain	0.9482	0.978179	801	1393	0.148682	EUR	EUR	0.008384	0.955005	0.036591	1e-05	1e-05	Cancer	RNA libraries were prepared for sequencing using standard Illumina protocols	https://www.ncbi.nlm.nih.gov/sra/?term=SRR15346673
SRR15346675	PRJNA752116	Spain	0.9622	0.985279	802	1693	0.1794	EUR_AMR	EUR	0.077941	0.361785	1e-05	0.201873	0.358392	Cancer	RNA libraries were prepared for sequencing using standard Illumina protocols	https://www.ncbi.nlm.nih.gov/sra/?term=SRR15346675
SRR15346683	PRJNA752116	Spain	0.9581	0.992587	846	1375	0.14463	EUR	EUR	1e-05	0.938491	0.061478	1.1e-05	1e-05	Cancer	RNA libraries were prepared for sequencing using standard Illumina protocols	https://www.ncbi.nlm.nih.gov/sra/?term=SRR15346683
SRR15346685	PRJNA752116	Spain	0.9354	0.891835	755	1157	0.135448	EUR	EUR	1e-05	0.99321	1e-05	0.00676	1e-05	Cancer	RNA libraries were prepared for sequencing using standard Illumina protocols	https://www.ncbi.nlm.nih.gov/sra/?term=SRR15346685
SRR15346687	PRJNA752116	Spain	0.952	0.742431	678	580	0.0815638	EUR	EUR	0.011768	0.957666	0.030546	1e-05	1e-05	Cancer	RNA libraries were prepared for sequencing using standard Illumina protocols	https://www.ncbi.nlm.nih.gov/sra/?term=SRR15346687
SRR15346689	PRJNA752116	Spain	0.9416	0.853205	801	968	0.118453	AMR_AFR	AMR	0.036251	0.195882	0.014556	0.152359	0.600951	Cancer	RNA libraries were prepared for sequencing using standard Illumina protocols	https://www.ncbi.nlm.nih.gov/sra/?term=SRR15346689
SRR15346693	PRJNA752116	Spain	0.9476	0.972541	865	1398	0.150081	EUR	EUR	1e-05	0.994743	1e-05	0.005227	1e-05	Cancer	RNA libraries were prepared for sequencing using standard Illumina protocols	https://www.ncbi.nlm.nih.gov/sra/?term=SRR15346693
SRR15346700	PRJNA752116	Spain	0.9696	0.962936	865	1214	0.131627	EUR	EUR	1e-05	0.977619	0.005487	0.016874	1e-05	Cancer	RNA libraries were prepared for sequencing using standard Illumina protocols	https://www.ncbi.nlm.nih.gov/sra/?term=SRR15346700
SRR16760074	PRJNA764684	Germany	0.9766	0.979536	906	1423	0.151673	EUR	EUR	0.020307	0.819949	0.159723	1e-05	1e-05	HealthTissue	TruSeq	https://www.ncbi.nlm.nih.gov/sra/?term=SRR16760074
SRR16760075	PRJNA764684	Germany	0.941	0.956045	894	1311	0.143169	EUR	EUR	0.017953	0.857153	0.124869	1.5e-05	1e-05	HealthTissue	TruSeq	https://www.ncbi.nlm.nih.gov/sra/?term=SRR16760075
SRR16760076	PRJNA764684	Germany	0.9739	0.999374	865	1553	0.162244	EUR	EUR	0.040256	0.706334	0.25339	1e-05	1e-05	HealthTissue	TruSeq	https://www.ncbi.nlm.nih.gov/sra/?term=SRR16760076
SRR16760078	PRJNA764684	Germany	0.9792	0.998538	853	1573	0.164471	EUR	EUR	0.050591	0.93523	0.004487	1e-05	0.009683	HealthTissue	TruSeq	https://www.ncbi.nlm.nih.gov/sra/?term=SRR16760078
SRR16983698	PRJNA781916	Singapore	0.7146	0.999478	1014	1444	0.150841	EAS	EAS	0.90288	1e-05	0.09709	1e-05	1e-05	Cancer	TruSeq RNA	https://www.ncbi.nlm.nih.gov/sra/?term=SRR16983698
SRR16983699	PRJNA781916	Singapore	0.7248	0.996868	992	1442	0.151026	SAS	SAS	0.120121	0.147284	0.732575	1e-05	1e-05	Cancer	TruSeq RNA	https://www.ncbi.nlm.nih.gov/sra/?term=SRR16983699
SRR17062943	PRJNA784420	USA	0.968	1	804	1735	0.181144	EUR	EUR	1e-05	0.964222	0.032543	0.003215	1e-05	Cancer	Truseq RNA Access library preparation kit	https://www.ncbi.nlm.nih.gov/sra/?term=SRR17062943
SRR17062948	PRJNA784420	USA	0.9636	0.999687	863	1651	0.172428	EUR	EUR	0.02536	0.852827	1e-05	0.043619	0.078183	Cancer	Truseq RNA Access library preparation kit	https://www.ncbi.nlm.nih.gov/sra/?term=SRR17062948
SRR1751228	PRJNA272156	China	0.8376	0.535185	469	631	0.123098	EAS	EAS	0.977959	0.022011	1e-05	1e-05	1e-05	Cancer	TruSeq RNA	https://www.ncbi.nlm.nih.gov/sra/?term=SRR1751228
SRR21035021	PRJNA869301	USA	0.9231	0.939862	875	1160	0.12886	EUR	EUR	0.044526	0.903854	0.010288	0.003375	0.037957	Cancer	TruSeq RNA	https://www.ncbi.nlm.nih.gov/sra/?term=SRR21035021
SRR21035024	PRJNA869301	USA	0.9023	0.962936	733	1668	0.180852	AFR_EUR	AFR	0.064012	0.413798	0.080609	0.441572	1e-05	Cancer	TruSeq RNA	https://www.ncbi.nlm.nih.gov/sra/?term=SRR21035024
SRR21035026	PRJNA869301	USA	0.8723	0.953644	1032	1281	0.140245	EUR_AFR	EUR	1e-05	0.462653	0.086794	0.450533	1e-05	Cancer	TruSeq RNA	https://www.ncbi.nlm.nih.gov/sra/?term=SRR21035026
SRR21035029	PRJNA869301	USA	0.8523	0.951451	1061	1241	0.136179	EUR_AFR	EUR	0.015668	0.457318	0.094096	0.432908	1e-05	Cancer	TruSeq RNA	https://www.ncbi.nlm.nih.gov/sra/?term=SRR21035029
SRR21035035	PRJNA869301	USA	0.935	0.979641	955	1454	0.154961	AFR_EUR	AFR	1e-05	0.31482	1e-05	0.683972	0.001188	Cancer	TruSeq RNA	https://www.ncbi.nlm.nih.gov/sra/?term=SRR21035035
SRR21035061	PRJNA869301	USA	0.8507	0.87085	990	1003	0.120249	AFR	AFR	0.003104	0.023404	1e-05	0.973472	1e-05	Cancer	TruSeq RNA	https://www.ncbi.nlm.nih.gov/sra/?term=SRR21035061
SRR23190803	PRJNA926490	India	0.7266	0.965442	1187	850	0.0919217	SAS	SAS	1e-05	0.221669	0.778301	1e-05	1e-05	Cancer	Total RNA (NebNext Ultra II RNA library)	https://www.ncbi.nlm.nih.gov/sra/?term=SRR23190803
SRR23190805	PRJNA926490	India	0.7945	0.995093	1027	1306	0.137027	SAS	SAS	0.026849	0.112219	0.860912	1e-05	1e-05	Cancer	Total RNA (NebNext Ultra II RNA library)	https://www.ncbi.nlm.nih.gov/sra/?term=SRR23190805
SRR23190807	PRJNA926490	India	0.8382	0.998016	937	1489	0.155769	SAS	SAS	0.033624	0.17593	0.790425	1e-05	1e-05	Cancer	Total RNA (NebNext Ultra II RNA library)	https://www.ncbi.nlm.nih.gov/sra/?term=SRR23190807
SRR23190809	PRJNA926490	India	0.8529	0.998956	915	1520	0.158863	SAS	SAS	0.043331	0.132855	0.823791	1.3e-05	1e-05	Cancer	Total RNA (NebNext Ultra II RNA library)	https://www.ncbi.nlm.nih.gov/sra/?term=SRR23190809
SRR23190810	PRJNA926490	India	0.7665	0.971602	840	1548	0.166344	SAS	SAS	0.225902	0.072403	0.701675	1e-05	1e-05	Cancer	Total RNA (NebNext Ultra II RNA library)	https://www.ncbi.nlm.nih.gov/sra/?term=SRR23190810
SRR5357754	PRJNA377764	South Korea	0.969	0.999269	1048	1289	0.134678	EAS	EAS	0.99996	1e-05	1e-05	1e-05	1e-05	Cancer	TruSeq RNA Library Prep Kit v2	https://www.ncbi.nlm.nih.gov/sra/?term=SRR5357754
SRR5357755	PRJNA377764	South Korea	0.9696	0.999582	1103	1125	0.117506	EAS	EAS	0.99996	1e-05	1e-05	1e-05	1e-05	Cancer	TruSeq RNA Library Prep Kit v2	https://www.ncbi.nlm.nih.gov/sra/?term=SRR5357755
SRR5357761	PRJNA377764	South Korea	0.9642	0.999791	1003	1401	0.146303	EAS	EAS	0.99996	1e-05	1e-05	1e-05	1e-05	Cancer	TruSeq RNA Library Prep Kit v2	https://www.ncbi.nlm.nih.gov/sra/?term=SRR5357761
SRR6768657	PRJNA435751	USA	0.9363	0.995824	813	1572	0.164814	EUR	EUR	1e-05	0.971029	1e-05	1e-05	0.028941	Cancer	TruSeq with RiboZero reduction	https://www.ncbi.nlm.nih.gov/sra/?term=SRR6768657
SRR6768658	PRJNA435751	USA	0.9333	0.996659	817	1575	0.164991	EUR	EUR	1e-05	0.970591	1e-05	1e-05	0.029379	Cancer	TruSeq with RiboZero reduction	https://www.ncbi.nlm.nih.gov/sra/?term=SRR6768658
SRR6768659	PRJNA435751	USA	0.9705	0.895803	758	1203	0.14021	EUR	EUR	1e-05	0.99996	1e-05	1e-05	1e-05	Cancer	TruSeq with RiboZero reduction	https://www.ncbi.nlm.nih.gov/sra/?term=SRR6768659
SRR6768660	PRJNA435751	USA	0.9717	0.942264	810	1272	0.140942	EUR	EUR	1e-05	0.99996	1e-05	1e-05	1e-05	Cancer	TruSeq with RiboZero reduction	https://www.ncbi.nlm.nih.gov/sra/?term=SRR6768660
SRR6768661	PRJNA435751	USA	0.9689	0.845375	618	1145	0.14141	EUR	EUR	1e-05	0.891625	0.108345	1e-05	1e-05	Cancer	TruSeq with RiboZero reduction	https://www.ncbi.nlm.nih.gov/sra/?term=SRR6768661
SRR6768662	PRJNA435751	USA	0.9741	0.934537	792	1284	0.143448	EUR	EUR	1e-05	0.898877	0.101092	1.1e-05	1e-05	Cancer	TruSeq with RiboZero reduction	https://www.ncbi.nlm.nih.gov/sra/?term=SRR6768662
SRR6768663	PRJNA435751	USA	0.9702	0.915849	787	1203	0.137141	EUR	EUR	0.004756	0.995207	1e-05	1.8e-05	1e-05	Cancer	TruSeq with RiboZero reduction	https://www.ncbi.nlm.nih.gov/sra/?term=SRR6768663
SRR6768664	PRJNA435751	USA	0.9696	0.918459	809	1191	0.135387	EUR	EUR	0.006927	0.993043	1e-05	1e-05	1e-05	Cancer	TruSeq with RiboZero reduction	https://www.ncbi.nlm.nih.gov/sra/?term=SRR6768664
SRR6768665	PRJNA435751	USA	0.9738	0.789309	695	1007	0.133201	EUR	EUR	1e-05	0.99996	1e-05	1e-05	1e-05	Cancer	TruSeq with RiboZero reduction	https://www.ncbi.nlm.nih.gov/sra/?term=SRR6768665
SRR6768666	PRJNA435751	USA	0.9731	0.837858	731	1081	0.134704	EUR	EUR	1e-05	0.99996	1e-05	1e-05	1e-05	Cancer	TruSeq with RiboZero reduction	https://www.ncbi.nlm.nih.gov/sra/?term=SRR6768666
SRR6768667	PRJNA435751	USA	0.9744	0.819273	698	1026	0.130751	EUR	EUR	0.019239	0.980731	1e-05	1e-05	1e-05	Cancer	TruSeq with RiboZero reduction	https://www.ncbi.nlm.nih.gov/sra/?term=SRR6768667
SRR6768668	PRJNA435751	USA	0.9739	0.880246	774	1044	0.123829	EUR	EUR	0.020477	0.979493	1e-05	1e-05	1e-05	Cancer	TruSeq with RiboZero reduction	https://www.ncbi.nlm.nih.gov/sra/?term=SRR6768668
SRR6768669	PRJNA435751	USA	0.9638	0.820839	727	915	0.116383	EUR	EUR	1e-05	0.984146	1e-05	1e-05	0.015824	Cancer	TruSeq with RiboZero reduction	https://www.ncbi.nlm.nih.gov/sra/?term=SRR6768669
SRR6768670	PRJNA435751	USA	0.9586	0.791188	685	882	0.11639	EUR	EUR	1e-05	0.980211	1e-05	1e-05	0.019759	Cancer	TruSeq with RiboZero reduction	https://www.ncbi.nlm.nih.gov/sra/?term=SRR6768670
SRR6768671	PRJNA435751	USA	0.9669	0.834412	736	1059	0.132508	EUR	EUR	1e-05	0.99996	1e-05	1e-05	1e-05	Cancer	TruSeq with RiboZero reduction	https://www.ncbi.nlm.nih.gov/sra/?term=SRR6768671
SRR6768672	PRJNA435751	USA	0.9642	0.856024	749	1130	0.137822	EUR	EUR	1e-05	0.99996	1e-05	1e-05	1e-05	Cancer	TruSeq with RiboZero reduction	https://www.ncbi.nlm.nih.gov/sra/?term=SRR6768672
SRR6768673	PRJNA435751	USA	0.9516	0.542806	484	595	0.114445	EUR	EUR	1e-05	0.99996	1e-05	1e-05	1e-05	Cancer	TruSeq with RiboZero reduction	https://www.ncbi.nlm.nih.gov/sra/?term=SRR6768673
SRR6768674	PRJNA435751	USA	0.9637	0.843391	926	546	0.067591	EUR	EUR	1e-05	0.99996	1e-05	1e-05	1e-05	Cancer	TruSeq with RiboZero reduction	https://www.ncbi.nlm.nih.gov/sra/?term=SRR6768674
SRR6768675	PRJNA435751	USA	0.9601	0.737001	745	453	0.0641734	EUR	EUR	1e-05	0.99996	1e-05	1e-05	1e-05	Cancer	TruSeq with RiboZero reduction	https://www.ncbi.nlm.nih.gov/sra/?term=SRR6768675
SRR6768676	PRJNA435751	USA	0.8995	0.948632	835	1344	0.14792	EUR	EUR	1e-05	0.984548	0.002833	1e-05	0.012599	Cancer	TruSeq with RiboZero reduction	https://www.ncbi.nlm.nih.gov/sra/?term=SRR6768676
SRR6768677	PRJNA435751	USA	0.9134	0.982982	841	1501	0.159426	EUR	EUR	1e-05	0.97928	0.00763	1e-05	0.01307	Cancer	TruSeq with RiboZero reduction	https://www.ncbi.nlm.nih.gov/sra/?term=SRR6768677
SRR7012366	PRJNA450481	China	0.8151	0.897265	1099	825	0.0959972	EAS	EAS	0.99996	1e-05	1e-05	1e-05	1e-05	Cancer	RNA libraries were prepared for sequencing using standard Illumina protocols.	https://www.ncbi.nlm.nih.gov/sra/?term=SRR7012366
SRR7012369	PRJNA450481	China	0.861	0.595114	685	550	0.0964912	EAS	EAS	0.99996	1e-05	1e-05	1e-05	1e-05	HealthTissue	RNA libraries were prepared for sequencing using standard Illumina protocols.	https://www.ncbi.nlm.nih.gov/sra/?term=SRR7012369
SRR7050666	PRJNA451206	USA	0.8914	0.958551	1107	1060	0.115456	EUR	EUR	0.032099	0.967871	1e-05	1e-05	1e-05	Cancer	llumina TruSeq Stranded Total RNA Kit with Ribo-Zero Gold	https://www.ncbi.nlm.nih.gov/sra/?term=SRR7050666
SRR7050679	PRJNA451206	USA	0.9049	0.97985	1211	871	0.0928077	EUR	EUR	1e-05	0.99996	1e-05	1e-05	1e-05	Cancer	llumina TruSeq Stranded Total RNA Kit with Ribo-Zero Gold	https://www.ncbi.nlm.nih.gov/sra/?term=SRR7050679
SRR7050682	PRJNA451206	USA	0.8922	0.971393	939	1351	0.145206	EUR	EUR	0.0145	0.98547	1e-05	1e-05	1e-05	Cancer	llumina TruSeq Stranded Total RNA Kit with Ribo-Zero Gold	https://www.ncbi.nlm.nih.gov/sra/?term=SRR7050682
SRR7095518	PRJNA454715	Israel	0.9442	0.839006	742	1068	0.132902	EUR	EUR	0.006397	0.804942	0.15323	1e-05	0.035422	Cancer	Truseq Stranded total RNA with Ribo-Zero Gold	https://www.ncbi.nlm.nih.gov/sra/?term=SRR7095518
SRR7176873	PRJNA471825	USA	0.9796	0.94811	1013	1118	0.123114	EUR	EUR	1e-05	0.979993	0.019977	1e-05	1e-05	Cancer	Illumina TruSeq Stranded mRNA Library Preparation Kit with poly(A) selection	https://www.ncbi.nlm.nih.gov/sra/?term=SRR7176873
SRR7176874	PRJNA471825	USA	0.9594	0.951034	1021	1127	0.123724	EUR	EUR	1e-05	0.974372	0.024942	1e-05	0.000666	Cancer	Illumina TruSeq Stranded mRNA Library Preparation Kit with poly(A) selection	https://www.ncbi.nlm.nih.gov/sra/?term=SRR7176874
SRR7204625	PRJNA464335	England	0.955	0.860409	747	1101	0.1336	EUR	EUR	0.030866	0.86806	0.089858	0.011205	1e-05	Cancer	RNAseq	https://www.ncbi.nlm.nih.gov/sra/?term=SRR7204625
SRR7204626	PRJNA464335	England	0.9229	0.522656	473	495	0.0988813	EUR	EUR	0.046192	0.873041	0.080747	1e-05	1e-05	Cancer	RNAseq	https://www.ncbi.nlm.nih.gov/sra/?term=SRR7204626
SRR7667479	PRJNA485429	USA	0.8954	0.4763	710	137	0.0300307	EUR	EUR	0.047235	0.952735	1e-05	1e-05	1e-05	Cancer	Smart-seq2 protocol	https://www.ncbi.nlm.nih.gov/sra/?term=SRR7667479
SRR7767247	PRJNA488462	Iran	0.9346	0.527876	497	729	0.144185	EUR	EUR	1e-05	0.791641	0.207471	0.000868	1e-05	Cancer	TruSeq	https://www.ncbi.nlm.nih.gov/sra/?term=SRR7767247
SRR7767248	PRJNA488462	Iran	0.9191	0.51138	484	634	0.129441	EUR_SAS	EUR	1e-05	0.620268	0.379702	1e-05	1e-05	Cancer	TruSeq	https://www.ncbi.nlm.nih.gov/sra/?term=SRR7767248
SRR7767249	PRJNA488462	Iran	0.9321	0.689497	636	1002	0.151726	EUR_SAS	EUR	1e-05	0.698409	0.301561	1e-05	1e-05	Cancer	TruSeq	https://www.ncbi.nlm.nih.gov/sra/?term=SRR7767249
SRR7767252	PRJNA488462	Iran	0.9391	0.638233	630	855	0.139866	EUR	EUR	0.01261	0.734118	0.253252	1e-05	1e-05	Cancer	TruSeq	https://www.ncbi.nlm.nih.gov/sra/?term=SRR7767252
SRR7767253	PRJNA488462	Iran	0.9009	0.851744	762	1203	0.147463	EUR_SAS	EUR	1e-05	0.642808	0.357162	1e-05	1e-05	Cancer	TruSeq	https://www.ncbi.nlm.nih.gov/sra/?term=SRR7767253
SRR7767254	PRJNA488462	Iran	0.9048	0.771664	639	1206	0.163171	EUR	EUR	1e-05	0.713935	0.286035	1e-05	1e-05	Cancer	TruSeq	https://www.ncbi.nlm.nih.gov/sra/?term=SRR7767254
SRR7767257	PRJNA488462	Iran	0.9208	0.596158	571	859	0.150438	EUR	EUR	0.018301	0.805617	0.176061	1e-05	1e-05	Cancer	TruSeq	https://www.ncbi.nlm.nih.gov/sra/?term=SRR7767257
SRR7767258	PRJNA488462	Iran	0.8879	0.522552	563	589	0.117682	EUR_SAS	EUR	1e-05	0.635452	0.364518	1e-05	1e-05	Cancer	TruSeq	https://www.ncbi.nlm.nih.gov/sra/?term=SRR7767258
SRR7767259	PRJNA488462	Iran	0.9079	0.623303	543	884	0.148074	EUR	EUR	0.011925	0.724044	0.264011	1e-05	1e-05	Cancer	TruSeq	https://www.ncbi.nlm.nih.gov/sra/?term=SRR7767259
SRR7767260	PRJNA488462	Iran	0.9266	0.827104	801	1136	0.143398	EUR_SAS	EUR	0.005383	0.614042	0.372715	0.007851	1e-05	Cancer	TruSeq	https://www.ncbi.nlm.nih.gov/sra/?term=SRR7767260
SRR7767261	PRJNA488462	Iran	0.9139	0.690958	623	980	0.148081	EUR	EUR	0.042493	0.791258	0.166229	1e-05	1e-05	Cancer	TruSeq	https://www.ncbi.nlm.nih.gov/sra/?term=SRR7767261
SRR7826778	PRJNA490741	USA	0.8396	0.981207	838	1500	0.159608	EUR	EUR	0.033018	0.951889	0.015073	1e-05	1e-05	Cancer	RNAseq total	https://www.ncbi.nlm.nih.gov/sra/?term=SRR7826778
SRR7826780	PRJNA490741	USA	0.7473	0.718835	709	600	0.087146	EUR	EUR	0.011577	0.944805	1e-05	0.043598	1e-05	Cancer	RNAseq total	https://www.ncbi.nlm.nih.gov/sra/?term=SRR7826780
SRR7826781	PRJNA490741	USA	0.788	0.957924	872	1733	0.188883	AFR	AFR	0.00341	0.084348	1e-05	0.85058	0.061651	Cancer	RNAseq total	https://www.ncbi.nlm.nih.gov/sra/?term=SRR7826781
SRR7826792	PRJNA490741	USA	0.8652	0.97536	1002	1593	0.17052	AFR	AFR	0.019766	0.02186	0.025852	0.930859	0.001663	Cancer	RNAseq total	https://www.ncbi.nlm.nih.gov/sra/?term=SRR7826792
SRR7826797	PRJNA490741	USA	0.7449	0.847254	851	997	0.122859	AFR_EUR	AFR	0.030589	0.414492	1e-05	0.554899	1e-05	Cancer	RNAseq total	https://www.ncbi.nlm.nih.gov/sra/?term=SRR7826797
SRR7826799	PRJNA490741	USA	0.7377	0.822614	854	809	0.102678	EUR	EUR	0.056429	0.865678	0.031344	0.0277	0.018849	Cancer	RNAseq total	https://www.ncbi.nlm.nih.gov/sra/?term=SRR7826799
SRR7826800	PRJNA490741	USA	0.7578	0.849551	814	1172	0.144033	AFR	AFR	0.008826	0.153285	1e-05	0.824122	0.013757	Cancer	RNAseq total	https://www.ncbi.nlm.nih.gov/sra/?term=SRR7826800
SRR7826809	PRJNA490741	USA	0.7093	0.790457	668	924	0.122045	EUR	EUR	1e-05	0.969448	1e-05	0.030522	1e-05	Cancer	RNAseq total	https://www.ncbi.nlm.nih.gov/sra/?term=SRR7826809
SRR7826875	PRJNA490741	USA	0.7373	0.971288	861	1415	0.152101	EUR	EUR	1e-05	0.883412	0.107295	1.1e-05	0.009272	Cancer	RNAseq total	https://www.ncbi.nlm.nih.gov/sra/?term=SRR7826875
SRR7826892	PRJNA490741	USA	0.8333	0.975778	867	1475	0.157822	EAS	EAS	0.904866	0.032848	0.062267	1e-05	1e-05	Cancer	RNAseq total	https://www.ncbi.nlm.nih.gov/sra/?term=SRR7826892
SRR7826894	PRJNA490741	USA	0.7567	0.975882	863	1807	0.193324	AFR	AFR	0.009603	0.057248	1e-05	0.933129	1e-05	Cancer	RNAseq total	https://www.ncbi.nlm.nih.gov/sra/?term=SRR7826894
SRR7826898	PRJNA490741	USA	0.7266	0.905199	803	1085	0.125144	EUR	EUR	0.029356	0.960032	0.002066	0.008535	1e-05	Cancer	RNAseq total	https://www.ncbi.nlm.nih.gov/sra/?term=SRR7826898
SRR791043	PRJNA193673	USA	0.9463	0.949154	867	1316	0.144759	EUR	EUR	1e-05	0.931653	1e-05	0.068317	1e-05	Cancer	TruSeq	https://www.ncbi.nlm.nih.gov/sra/?term=SRR791043
SRR791044	PRJNA193673	USA	0.9297	0.984444	838	1491	0.158129	EUR	EUR	0.017729	0.97986	1e-05	1e-05	0.002392	Cancer	TruSeq	https://www.ncbi.nlm.nih.gov/sra/?term=SRR791044
SRR791045	PRJNA193673	USA	0.9002	0.976926	860	1390	0.148552	EUR	EUR	1e-05	0.936593	0.051622	1e-05	0.011765	Cancer	TruSeq	https://www.ncbi.nlm.nih.gov/sra/?term=SRR791045
SRR791046	PRJNA193673	USA	0.8209	0.980894	823	1524	0.162214	EUR	EUR	0.033346	0.966624	1e-05	1e-05	1e-05	Cancer	TruSeq	https://www.ncbi.nlm.nih.gov/sra/?term=SRR791046
SRR791047	PRJNA193673	USA	0.9033	0.991648	830	1563	0.164561	EUR	EUR	1e-05	0.968214	0.023345	1e-05	0.008421	Cancer	TruSeq	https://www.ncbi.nlm.nih.gov/sra/?term=SRR791047
SRR791048	PRJNA193673	USA	0.9357	0.991856	833	1565	0.164737	EUR	EUR	1e-05	0.99996	1e-05	1e-05	1e-05	Cancer	TruSeq	https://www.ncbi.nlm.nih.gov/sra/?term=SRR791048
SRR791049	PRJNA193673	USA	0.9076	0.986636	822	1532	0.162116	EUR	EUR	1e-05	0.99996	1e-05	1e-05	1e-05	Cancer	TruSeq	https://www.ncbi.nlm.nih.gov/sra/?term=SRR791049
SRR791050	PRJNA193673	USA	0.931	0.954688	791	1471	0.160871	EUR	EUR	0.018396	0.964588	0.009885	0.007121	1e-05	Cancer	TruSeq	https://www.ncbi.nlm.nih.gov/sra/?term=SRR791050
SRR791051	PRJNA193673	USA	0.9193	0.896325	764	1275	0.148515	EUR	EUR	1e-05	0.954209	0.045759	1.2e-05	1e-05	Cancer	TruSeq	https://www.ncbi.nlm.nih.gov/sra/?term=SRR791051
SRR791053	PRJNA193673	USA	0.9625	0.858739	1002	526	0.0639514	EUR	EUR	1e-05	0.98205	0.007034	1e-05	0.010896	Cancer	TruSeq	https://www.ncbi.nlm.nih.gov/sra/?term=SRR791053
SRR791054	PRJNA193673	USA	0.9476	0.913656	847	1184	0.135299	EUR	EUR	0.010253	0.97812	0.011607	1e-05	1e-05	Cancer	TruSeq	https://www.ncbi.nlm.nih.gov/sra/?term=SRR791054
SRR791056	PRJNA193673	USA	0.9504	0.9218	800	1503	0.170234	EUR_AFR	EUR	0.039798	0.573029	1e-05	0.321349	0.065814	Cancer	TruSeq	https://www.ncbi.nlm.nih.gov/sra/?term=SRR791056
SRR791057	PRJNA193673	USA	0.9476	0.996868	888	1449	0.15176	EUR	EUR	1e-05	0.989661	0.003094	1e-05	0.007225	Cancer	TruSeq	https://www.ncbi.nlm.nih.gov/sra/?term=SRR791057
SRR791058	PRJNA193673	USA	0.9293	0.888808	801	1108	0.130154	EUR	EUR	1e-05	0.897527	0.08356	0.014642	0.00426	Cancer	TruSeq	https://www.ncbi.nlm.nih.gov/sra/?term=SRR791058
SRR791059	PRJNA193673	USA	0.9258	0.888077	889	865	0.101693	EUR	EUR	1e-05	0.99996	1e-05	1e-05	1e-05	Cancer	TruSeq	https://www.ncbi.nlm.nih.gov/sra/?term=SRR791059
SRR791060	PRJNA193673	USA	0.9573	0.781165	803	740	0.098904	EUR	EUR	1e-05	0.99996	1e-05	1e-05	1e-05	Cancer	TruSeq	https://www.ncbi.nlm.nih.gov/sra/?term=SRR791060
SRR791061	PRJNA193673	USA	0.9467	0.892357	931	1212	0.141804	AFR	AFR	1e-05	0.160485	1e-05	0.839485	1e-05	Cancer	TruSeq	https://www.ncbi.nlm.nih.gov/sra/?term=SRR791061
SRR791062	PRJNA193673	USA	0.9425	0.822614	717	1076	0.136566	EUR	EUR	0.003769	0.996201	1e-05	1e-05	1e-05	Cancer	TruSeq	https://www.ncbi.nlm.nih.gov/sra/?term=SRR791062
SRR791063	PRJNA193673	USA	0.9148	0.891627	787	1200	0.140515	EUR	EUR	0.057555	0.935323	1e-05	1e-05	0.007102	Cancer	TruSeq	https://www.ncbi.nlm.nih.gov/sra/?term=SRR791063
SRR791064	PRJNA193673	USA	0.9417	0.820422	714	1036	0.13184	EUR	EUR	1e-05	0.961445	0.015819	1e-05	0.022716	Cancer	TruSeq	https://www.ncbi.nlm.nih.gov/sra/?term=SRR791064
SRR8980066	PRJNA539981	USA	0.867	0.693151	747	718	0.108149	EUR	EUR	1e-05	0.987514	1e-05	1e-05	0.012456	Cancer	TruSeq	https://www.ncbi.nlm.nih.gov/sra/?term=SRR8980066
SRR8980073	PRJNA539981	USA	0.8881	0.99123	839	1613	0.169897	EUR	EUR	0.003228	0.98665	1e-05	1e-05	0.010103	Cancer	TruSeq	https://www.ncbi.nlm.nih.gov/sra/?term=SRR8980073
SRR8980074	PRJNA539981	USA	0.8581	0.966068	900	1620	0.175078	EUR_AFR	EUR	0.046193	0.408846	0.157432	0.387519	1e-05	Cancer	TruSeq	https://www.ncbi.nlm.nih.gov/sra/?term=SRR8980074
SRR8980075	PRJNA539981	USA	0.8717	0.97181	887	1671	0.179523	EUR_AFR	EUR	0.04167	0.42224	0.144276	0.391804	1e-05	Cancer	TruSeq	https://www.ncbi.nlm.nih.gov/sra/?term=SRR8980075
SRR8980078	PRJNA539981	USA	0.9183	0.995302	830	1730	0.181475	EUR_AMR	EUR	0.020204	0.697473	0.031232	1e-05	0.25108	Cancer	TruSeq	https://www.ncbi.nlm.nih.gov/sra/?term=SRR8980078
SRR8980081	PRJNA539981	USA	0.9292	0.986427	995	1202	0.127223	EUR	EUR	0.014736	0.985234	1e-05	1e-05	1e-05	Cancer	TruSeq	https://www.ncbi.nlm.nih.gov/sra/?term=SRR8980081
SRR9005725	PRJNA540926	England	0.9518	0.96492	973	1072	0.115992	EUR	EUR	1e-05	0.99996	1e-05	1e-05	1e-05	Cancer	TruSeq	https://www.ncbi.nlm.nih.gov/sra/?term=SRR9005725
SRR9005726	PRJNA540926	England	0.9431	0.966799	874	1303	0.140713	EUR	EUR	1e-05	0.99996	1e-05	1e-05	1e-05	Cancer	TruSeq	https://www.ncbi.nlm.nih.gov/sra/?term=SRR9005726
SRR9005727	PRJNA540926	England	0.9526	0.972332	880	1297	0.139268	EUR	EUR	1e-05	0.99996	1e-05	1e-05	1e-05	Cancer	TruSeq	https://www.ncbi.nlm.nih.gov/sra/?term=SRR9005727
SRR9005728	PRJNA540926	England	0.946	0.973376	825	1419	0.152204	EUR	EUR	1e-05	0.99996	1e-05	1e-05	1e-05	Cancer	TruSeq	https://www.ncbi.nlm.nih.gov/sra/?term=SRR9005728
SRR9005729	PRJNA540926	England	0.9589	0.988307	829	1474	0.155715	EUR	EUR	1e-05	0.99996	1e-05	1e-05	1e-05	Cancer	TruSeq	https://www.ncbi.nlm.nih.gov/sra/?term=SRR9005729
SRR9005730	PRJNA540926	England	0.9444	0.976926	819	1427	0.152506	EUR	EUR	1e-05	0.99996	1e-05	1e-05	1e-05	Cancer	TruSeq	https://www.ncbi.nlm.nih.gov/sra/?term=SRR9005730
SRR9005731	PRJNA540926	England	0.9523	0.983086	861	1556	0.165251	EUR	EUR	1e-05	0.95422	0.027742	1e-05	0.018018	Cancer	TruSeq	https://www.ncbi.nlm.nih.gov/sra/?term=SRR9005731
SRR9005732	PRJNA540926	England	0.9004	0.886824	767	1316	0.154933	EUR	EUR	1e-05	0.988157	0.003332	1e-05	0.008491	Cancer	TruSeq	https://www.ncbi.nlm.nih.gov/sra/?term=SRR9005732
SRR9005733	PRJNA540926	England	0.9427	0.980058	834	1610	0.171514	EUR	EUR	1e-05	0.956372	0.026766	1e-05	0.016842	Cancer	TruSeq	https://www.ncbi.nlm.nih.gov/sra/?term=SRR9005733
SRR9904191	PRJNA558949	USA	0.958	0.999896	938	1435	0.149838	EUR	EUR	1e-05	0.945657	0.054311	1.2e-05	1e-05	Cancer	RNA was extracted from core biopsies collected into RNAlater and poly-A enriched mRNAs were sequenced on Illumina platform using NovaSeq paired-end, 100bp fragments, with a depth of 50 million reads.	https://www.ncbi.nlm.nih.gov/sra/?term=SRR9904191
SRR9904193	PRJNA558949	USA	0.9541	0.999791	958	1331	0.138993	EUR	EUR	0.03231	0.921454	0.030043	1e-05	0.016183	Cancer	RNA was extracted from core biopsies collected into RNAlater and poly-A enriched mRNAs were sequenced on Illumina platform using NovaSeq paired-end, 100bp fragments, with a depth of 50 million reads.	https://www.ncbi.nlm.nih.gov/sra/?term=SRR9904193
SRR9904198	PRJNA558949	USA	0.9728	0.999687	1001	1754	0.183185	AFR	AFR	0.016762	0.114344	1e-05	0.861911	0.006974	Cancer	RNA was extracted from core biopsies collected into RNAlater and poly-A enriched mRNAs were sequenced on Illumina platform using NovaSeq paired-end, 100bp fragments, with a depth of 50 million reads.	https://www.ncbi.nlm.nih.gov/sra/?term=SRR9904198
SRR9904200	PRJNA558949	USA	0.9721	1	893	1588	0.165797	EUR	EUR	1e-05	0.912397	0.087573	1e-05	1e-05	Cancer	RNA was extracted from core biopsies collected into RNAlater and poly-A enriched mRNAs were sequenced on Illumina platform using NovaSeq paired-end, 100bp fragments, with a depth of 50 million reads.	https://www.ncbi.nlm.nih.gov/sra/?term=SRR9904200
SRR9904215	PRJNA558949	USA	0.9606	0.999896	801	1955	0.204135	AFR_EUR	AFR	0.052284	0.372888	1e-05	0.574808	1e-05	Cancer	RNA was extracted from core biopsies collected into RNAlater and poly-A enriched mRNAs were sequenced on Illumina platform using NovaSeq paired-end, 100bp fragments, with a depth of 50 million reads.	https://www.ncbi.nlm.nih.gov/sra/?term=SRR9904215
SRR9904224	PRJNA558949	USA	0.9737	0.999687	842	1660	0.173368	EUR	EUR	1.6e-05	0.968081	0.031884	1e-05	1e-05	Cancer	RNA was extracted from core biopsies collected into RNAlater and poly-A enriched mRNAs were sequenced on Illumina platform using NovaSeq paired-end, 100bp fragments, with a depth of 50 million reads.	https://www.ncbi.nlm.nih.gov/sra/?term=SRR9904224

## Sheet: SupplementaryFile1_SubtypingClu
Metadata			Subtype inference corrected counts		Subtype inference project specific counts				Hierarchical clustering										K-means clustering
Sample	Study	Inferred population	Subtype	Maximum probability	Subtype	Maximum probability	Agreement over 5 subsets of samples within project	Selected for differential expression	k=1	k=2	k=3	k=4	k=5	k=6	k=7	k=8	k=9	k=10	k=1	k=2	k=3	k=4	k=5	k=6	k=7	k=8	k=9	k=10
SRR1027171	PRJNA227137	EUR	Basal	0.708096	Basal	0.668104	5	0	1	1	1	1	1	1	1	1	1	1	1	1	1	2	3	5	2	1	2	5
SRR1027173	PRJNA227137	EUR	LumB	0.37743	Her2	0.391772	1	0	1	1	1	1	1	2	2	2	2	2	1	2	2	3	2	2	6	8	6	9
SRR1027174	PRJNA227137	EUR	Basal	0.756723	Basal	0.783774	5	0	1	1	1	1	1	1	1	1	3	3	1	1	1	2	3	5	2	1	2	5
SRR1027175	PRJNA227137	EUR	Basal	0.802201	Basal	0.83374	4	0	1	1	2	2	2	3	3	3	4	4	1	1	2	3	2	2	6	1	8	8
SRR1027176	PRJNA227137	EUR	Basal	0.935252	Basal	0.937311	5	0	1	1	1	1	1	1	1	1	3	3	1	1	1	2	3	5	2	1	2	5
SRR1027177	PRJNA227137	EUR	LumB	0.828884	LumB	0.837833	5	0	1	2	3	3	3	4	4	4	5	5	1	2	3	1	5	6	1	2	9	6
SRR1027178	PRJNA227137	EUR	LumA	0.604999	LumA	0.534844	5	0	1	2	3	3	3	4	4	4	5	5	1	2	3	4	4	3	7	6	1	6
SRR1027179	PRJNA227137	EUR	LumA	0.738358	LumA	0.723876	5	0	1	2	3	3	3	4	4	4	5	5	1	2	3	4	4	3	7	6	1	1
SRR1027180	PRJNA227137	EUR	LumA	0.706466	LumA	0.680099	5	0	1	2	3	3	4	5	5	5	6	6	1	2	3	4	4	3	7	6	1	1
SRR1027181	PRJNA227137	EUR	LumA	0.716607	LumA	0.710755	5	0	1	2	3	3	4	5	5	5	6	7	1	2	3	4	4	3	7	6	1	1
SRR1027182	PRJNA227137	EUR	LumA	0.510766	LumA	0.507608	3	0	1	2	3	3	3	4	4	4	5	5	1	2	3	4	4	3	7	6	9	6
SRR1027183	PRJNA227137	EUR	Her2	0.795845	Her2	0.842117	5	0	1	1	1	1	1	2	2	2	2	2	1	2	2	3	2	2	6	8	6	9
SRR1027184	PRJNA227137	EUR	Basal	0.939009	Basal	0.926663	5	0	1	1	1	1	1	1	1	1	3	3	1	1	1	2	3	5	2	1	8	8
SRR1027185	PRJNA227137	EUR	Her2	0.69077	Her2	0.691799	5	0	1	1	1	1	1	2	2	2	2	2	1	1	2	1	5	6	1	2	6	4
SRR1027186	PRJNA227137	EUR	Her2	0.605325	Her2	0.641013	4	0	1	2	3	3	3	4	6	6	7	8	1	2	3	1	1	4	3	3	7	7
SRR10804433	PRJNA598161	AFR	LumB	0.533286	Basal	0.734739	1	0	1	1	1	1	1	2	2	2	2	2	1	1	2	3	2	2	6	8	6	9
SRR10804435	PRJNA598161	AFR	Basal	0.821421	Basal	0.906467	5	0	1	1	1	1	1	1	1	1	3	3	1	1	1	2	3	1	4	4	8	8
SRR10804436	PRJNA598161	AFR	Basal	0.830259	Basal	0.987929	5	0	1	1	1	1	1	1	1	1	3	3	1	1	1	2	3	1	4	4	8	8
SRR10804438	PRJNA598161	AFR	Basal	0.590173	Basal	0.71654	4	0	1	1	1	1	1	2	2	2	2	2	1	1	1	2	3	5	2	1	8	8
SRR10804439	PRJNA598161	AFR_EUR	Basal	0.480119	Basal	0.632321	1	0	1	1	1	1	1	2	2	2	2	2	1	1	2	3	2	2	6	8	6	9
SRR10804448	PRJNA598161	AFR	LumB	0.501416	Basal	0.508637	3	0	1	1	1	1	1	2	2	2	2	2	1	1	2	3	2	2	6	8	6	9
SRR10804449	PRJNA598161	AFR	Basal	0.589219	Basal	0.702102	5	0	1	1	1	1	1	1	1	1	3	3	1	1	1	2	3	5	2	1	2	5
SRR10804450	PRJNA598161	AFR	Normal	1	Normal	0.586171	2	0	1	1	1	1	1	2	2	2	2	2	1	1	2	3	2	2	6	8	6	9
SRR10804452	PRJNA598161	AFR	LumB	0.482961	Her2	0.467543	3	0	1	1	1	1	1	2	2	2	2	2	1	1	2	1	5	6	1	2	9	4
SRR10804461	PRJNA598161	EUR	LumA	0.831772	LumA	0.75816	5	0	1	2	3	3	4	5	5	5	6	7	1	2	3	4	4	3	7	6	1	1
SRR10804463	PRJNA598161	EUR	Normal	0.493715	Basal	0.523514	4	0	1	1	2	2	2	3	3	3	4	4	1	1	2	3	2	2	6	8	6	9
SRR10804465	PRJNA598161	EUR	Normal	0.629391	Normal	0.646313	0	0	1	1	1	1	1	2	2	2	2	2	1	1	2	3	2	2	6	8	6	9
SRR10804468	PRJNA598161	EUR	LumB	0.937952	LumB	0.392388	3	0	1	2	3	3	3	4	4	4	5	5	1	1	2	3	2	2	6	8	6	9
SRR10804470	PRJNA598161	EUR	Basal	0.52439	Basal	0.558863	0	0	1	1	2	2	2	3	3	3	4	4	1	1	1	2	3	2	6	8	8	8
SRR10804471	PRJNA598161	EUR	LumA	0.70274	LumA	0.758899	5	0	1	1	2	2	2	3	3	7	8	9	1	2	3	4	4	3	7	6	1	1
SRR11463551	PRJNA607061	EUR	Her2	0.516414	Her2	0.687985	4	0	1	2	3	3	3	4	6	6	7	8	1	2	3	1	1	4	3	3	7	7
SRR11463553	PRJNA607061	EUR	Basal	0.658271	Basal	0.662854	5	0	1	1	1	1	1	1	1	1	1	1	1	1	1	2	3	5	2	1	2	5
SRR11463554	PRJNA607061	EUR	LumA	0.550749	LumA	0.531783	5	0	1	2	3	3	4	5	5	5	6	6	1	2	3	4	4	3	7	5	5	2
SRR11463556	PRJNA607061	EUR	LumA	0.781422	LumA	0.794337	5	0	1	2	3	3	4	5	5	5	6	7	1	2	3	4	4	3	7	6	1	1
SRR11463559	PRJNA607061	EUR	Her2	0.501108	Her2	0.542617	4	0	1	2	3	3	3	4	6	6	7	8	1	2	3	1	1	4	3	3	7	7
SRR11463560	PRJNA607061	EAS	Basal	0.952886	Basal	0.889299	5	0	1	1	1	1	1	1	1	1	3	3	1	1	1	2	3	5	2	1	8	8
SRR11463561	PRJNA607061	EAS	Normal	0.60937	Normal	0.634057	3	0	1	2	3	3	4	5	5	5	6	6	1	2	2	3	2	2	6	5	5	2
SRR11463565	PRJNA607061	EAS	Her2	0.582049	Her2	0.621725	5	0	1	2	3	3	3	4	6	6	7	8	1	2	3	1	1	4	3	3	7	7
SRR11463566	PRJNA607061	EUR	LumA	0.654432	LumA	0.632785	5	0	1	1	2	2	2	3	3	7	8	9	1	2	2	3	2	2	5	7	4	10
SRR11463569	PRJNA607061	EUR	Basal	0.892776	Basal	0.962922	5	0	1	1	1	1	1	1	1	1	1	1	1	1	1	2	3	5	2	1	2	5
SRR11463580	PRJNA607061	EUR	LumB	0.57934	LumB	0.636832	4	0	1	2	3	3	3	4	4	4	5	5	1	2	3	4	4	3	7	6	9	6
SRR11463581	PRJNA607061	EUR	Basal	0.662596	Basal	0.615264	4	0	1	1	1	1	1	1	1	1	3	3	1	1	1	2	3	5	2	1	2	5
SRR11463583	PRJNA607061	EUR	Basal	0.94765	Basal	0.888619	5	0	1	1	1	1	1	1	1	1	3	3	1	1	1	2	3	5	2	1	8	8
SRR11463585	PRJNA607061	EUR	Basal	0.86316	Basal	0.809229	4	0	1	1	1	1	1	1	1	1	3	3	1	1	1	2	3	5	2	1	8	8
SRR11463590	PRJNA607061	EUR	Basal	1	Basal	0.95604	5	0	1	1	1	1	1	1	1	1	1	1	1	1	1	2	3	5	2	1	8	8
SRR11463599	PRJNA607061	EUR	LumB	0.588355	LumB	0.553733	4	0	1	1	1	1	1	2	2	2	2	2	1	1	1	1	5	6	1	2	9	4
SRR11604717	PRJNA627876	EAS	LumA	0.729947	LumA	0.708474	5	0	1	2	3	3	4	5	5	5	6	7	1	2	3	4	4	3	7	6	1	1
SRR11604719	PRJNA627876	EAS	LumA	0.73466	LumA	0.736423	5	0	1	2	3	3	4	5	5	5	6	7	1	2	3	4	4	3	7	6	1	1
SRR11604722	PRJNA627876	EAS	Basal	0.721426	Basal	0.838669	5	0	1	1	1	1	1	1	1	1	1	1	1	1	1	2	3	5	2	1	2	5
SRR11604723	PRJNA627876	EAS	LumA	0.631716	LumA	0.656769	5	0	1	2	3	3	4	5	5	5	6	7	1	2	3	4	4	3	7	6	1	1
SRR11604728	PRJNA627876	EAS	Normal	0.552789	Normal	0.536964	3	0	1	1	2	2	2	3	3	7	8	9	1	1	2	3	2	2	6	5	5	2
SRR11604729	PRJNA627876	EAS	Basal	0.993316	Basal	1	5	0	1	1	1	1	1	1	1	1	3	3	1	1	1	2	3	5	2	1	8	8
SRR11604734	PRJNA627876	EAS	LumB	0.673483	LumB	0.694574	3	0	1	2	3	3	3	4	4	4	5	5	1	2	3	1	5	6	1	2	9	6
SRR11604735	PRJNA627876	EAS	LumB	0.513388	LumB	0.479872	3	0	1	2	3	3	3	4	4	4	5	5	1	2	3	4	4	3	7	6	9	6
SRR11604736	PRJNA627876	EAS	Basal	0.604697	Basal	0.619513	3	0	1	1	1	1	1	2	2	2	2	2	1	1	2	3	2	2	6	8	8	8
SRR11604738	PRJNA627876	EAS	Basal	0.440079	Basal	0.550323	4	0	1	1	1	1	1	1	1	1	1	1	1	1	1	2	3	5	2	1	2	5
SRR11604740	PRJNA627876	EAS	Her2	0.36875	Basal	0.473975	3	0	1	1	1	1	1	1	1	1	1	1	1	1	1	2	3	5	2	1	8	8
SRR11604741	PRJNA627876	EAS	Basal	0.445059	Basal	0.574356	4	0	1	1	1	1	1	1	1	1	1	1	1	1	1	2	3	5	2	1	2	5
SRR11604742	PRJNA627876	EAS	Basal	1	Basal	0.882577	5	0	1	1	1	1	1	2	2	2	2	2	1	1	2	3	2	2	6	8	6	9
SRR11604745	PRJNA627876	EAS	Basal	1	Basal	0.964228	5	0	1	1	1	1	1	1	1	1	3	3	1	1	1	2	3	5	2	1	8	8
SRR11604748	PRJNA627876	EAS	Basal	0.736835	Basal	0.716461	5	0	1	1	1	1	1	1	1	1	3	3	1	1	1	2	3	5	6	1	8	8
SRR11604749	PRJNA627876	EAS	Basal	0.732556	Basal	0.810567	2	0	1	1	1	1	1	1	1	1	1	1	1	1	1	2	3	5	2	1	2	5
SRR13420323	PRJNA691577	EUR	Basal	0.676955	LumA	0.515885	1	0	1	1	1	1	1	2	2	2	2	2	1	1	2	3	2	2	6	8	6	9
SRR13420332	PRJNA691577	EUR	Normal	0.52142	Normal	0.548681	4	0	1	1	1	4	5	6	7	8	9	10	1	1	1	2	3	1	4	4	3	3
SRR13420453	PRJNA691577	EUR	LumB	0.524236	Her2	0.542212	1	0	1	1	2	2	2	3	3	7	8	9	1	1	2	3	2	2	5	7	4	10
SRR13420494	PRJNA691577	EUR_AMR	Basal	0.518212	Basal	0.654076	5	0	1	1	1	4	5	6	7	8	9	10	1	1	1	2	3	1	4	4	3	3
SRR13420582	PRJNA691577	AFR	Basal	0.58825	Basal	0.48892	5	0	1	1	2	2	2	3	3	3	4	4	1	1	2	3	2	2	6	8	6	9
SRR13420657	PRJNA691577	EUR	LumA	0.625475	LumA	0.569742	4	0	1	1	1	4	5	6	7	8	9	10	1	2	3	4	4	1	4	4	3	3
SRR13420665	PRJNA691577	EUR	Her2	0.426461	Normal	0.419085	3	0	1	1	2	2	2	3	3	7	8	9	1	2	2	3	2	2	6	8	6	9
SRR13420719	PRJNA691577	AFR	Normal	0.621571	Normal	0.664828	4	0	1	1	2	2	2	3	3	3	4	4	1	1	2	3	2	2	6	8	6	9
SRR13420727	PRJNA691577	EUR	LumB	0.945133	LumB	1	3	0	1	1	2	2	2	3	3	7	8	9	1	1	2	3	2	2	5	7	4	10
SRR13420753	PRJNA691577	EUR	Normal	0.555556	Normal	0.67087	1	0	1	1	2	2	2	3	3	7	8	9	1	1	2	3	2	2	5	7	4	10
SRR13420765	PRJNA691577	EUR	Basal	0.584651	Basal	0.684471	4	0	1	1	1	4	5	6	7	8	9	10	1	1	1	2	3	1	4	4	3	3
SRR13420788	PRJNA691577	EAS	LumA	0.716093	LumA	0.576604	5	0	1	1	1	4	5	6	7	8	9	10	1	2	3	4	4	3	7	6	1	1
SRR13420793	PRJNA691577	EUR_AMR	LumB	0.709361	LumB	0.460923	2	0	1	2	3	3	3	4	4	4	5	5	1	2	3	1	5	1	4	4	3	3
SRR13420806	PRJNA691577	EUR	Basal	0.351023	Her2	0.645793	0	0	1	1	1	1	1	2	2	2	2	2	1	1	2	3	2	2	5	8	6	9
SRR13420809	PRJNA691577	EUR_EAS	LumA	0.745041	LumB	1	3	0	1	1	2	2	2	3	3	7	8	9	1	1	2	3	2	2	5	7	4	10
SRR13420909	PRJNA691577	EUR	Her2	0.651743	Her2	1	5	0	1	1	1	1	1	2	2	2	2	2	1	2	3	1	5	6	1	3	6	7
SRR13420929	PRJNA691577	AFR	Basal	0.551691	Basal	0.519729	3	0	1	1	1	4	5	6	7	8	9	10	1	2	3	1	5	1	4	4	3	3
SRR13421030	PRJNA691577	EUR	Normal	0.734558	Normal	0.898411	3	0	1	1	2	2	2	3	3	7	8	9	1	1	2	3	2	2	5	7	4	10
SRR13816347	PRJNA705699	EUR	LumA	0.803698	LumA	0.75964	5	1	1	2	3	3	4	5	5	5	6	6	1	2	3	4	4	3	7	6	1	1
SRR13816364	PRJNA705699	EUR	LumB	0.668584	LumB	0.630667	5	1	1	2	3	3	3	4	4	4	5	5	1	2	3	1	5	6	1	2	9	4
SRR13816441	PRJNA705699	EUR	Basal	0.606172	Basal	0.489372	3	0	1	1	1	1	1	1	1	1	1	1	1	1	1	2	3	5	2	1	2	5
SRR13816455	PRJNA705699	EUR	LumA	0.843706	LumA	0.816845	5	1	1	2	3	3	4	5	5	5	6	6	1	2	3	4	4	3	7	6	1	1
SRR13816458	PRJNA705699	EUR	LumB	0.512182	LumA	0.630923	5	0	1	2	3	3	3	4	4	4	5	5	1	2	3	1	5	6	1	2	9	6
SRR13816584	PRJNA705699	EUR	Normal	0.544219	LumA	0.541934	4	0	1	2	3	3	4	5	5	5	6	6	1	2	2	3	2	2	6	5	5	2
SRR13816603	PRJNA705699	EUR	LumA	0.973481	LumA	1	4	1	1	2	3	3	4	5	5	5	6	6	1	2	3	4	4	3	7	6	1	1
SRR13816659	PRJNA705699	EUR	LumB	0.602304	LumB	0.691873	5	1	1	1	1	1	1	2	2	2	2	2	1	2	3	1	5	6	1	2	9	4
SRR13816664	PRJNA705699	EUR	LumB	0.556989	LumB	0.604555	5	1	1	2	3	3	3	4	4	4	5	5	1	2	3	1	5	6	1	2	9	4
SRR13816680	PRJNA705699	EUR	Her2	0.670237	Her2	1	3	1	1	2	3	3	3	4	6	6	7	8	1	2	2	3	1	4	3	3	7	7
SRR13816694	PRJNA705699	EUR	Her2	0.427037	Her2	0.46653	3	0	1	1	1	1	1	1	1	1	1	1	1	1	1	2	3	5	2	1	2	5
SRR13816697	PRJNA705699	EUR	Basal	0.866877	Basal	0.857767	5	1	1	1	1	1	1	1	1	1	3	3	1	1	1	2	3	5	2	1	8	8
SRR13816716	PRJNA705699	EUR	LumA	0.842732	LumA	0.894266	5	1	1	2	3	3	4	5	5	5	6	6	1	2	3	4	4	3	7	6	1	1
SRR13816725	PRJNA705699	EUR	Basal	0.732207	Basal	0.71071	5	1	1	1	1	1	1	2	2	2	2	2	1	1	2	3	2	2	6	8	6	9
SRR13816772	PRJNA705699	EUR	LumB	0.714055	LumB	0.625108	5	1	1	2	3	3	3	4	4	4	5	5	1	2	3	1	5	6	1	2	9	6
SRR13816774	PRJNA705699	EUR	LumA	0.749778	LumA	0.788192	5	1	1	2	3	3	4	5	5	5	6	6	1	2	3	4	4	3	7	6	1	1
SRR13816777	PRJNA705699	EUR	Basal	0.918057	Basal	0.914873	5	1	1	1	1	1	1	1	1	1	3	3	1	1	1	2	3	5	2	1	8	8
SRR13816779	PRJNA705699	EUR	Her2	0.890888	Her2	0.700745	3	1	1	2	3	3	3	4	6	6	7	8	1	2	2	3	1	4	3	3	7	7
SRR13816786	PRJNA705699	EUR	LumA	0.615824	LumA	0.721137	4	0	1	2	3	3	4	5	5	5	6	6	1	2	3	4	4	3	7	6	1	1
SRR13816799	PRJNA705699	EUR	LumB	0.843348	LumB	0.648459	4	1	1	2	3	3	3	4	4	4	5	5	1	2	3	1	5	6	1	2	9	4
SRR13816818	PRJNA705699	EUR	Basal	1	Basal	0.970978	5	1	1	1	1	1	1	1	1	1	1	1	1	1	1	2	3	5	2	1	2	5
SRR13816828	PRJNA705699	EUR	LumA	0.546212	LumA	0.613059	4	0	1	2	3	3	4	5	5	5	6	6	1	2	3	4	4	3	7	6	1	1
SRR13816842	PRJNA705699	EUR	LumA	0.520607	LumA	0.605104	4	0	1	2	3	3	3	4	4	4	5	5	1	2	3	4	5	6	1	6	9	6
SRR15346606	PRJNA752116	EUR	Basal	0.765296	Basal	0.796963	5	1	1	1	1	1	1	1	1	1	3	3	1	1	1	2	3	5	2	1	2	5
SRR15346607	PRJNA752116	EUR	LumA	0.700259	LumA	0.66932	5	1	1	2	3	3	4	5	5	5	6	7	1	2	3	4	4	3	7	6	1	1
SRR15346610	PRJNA752116	EUR	Normal	0.573171	Basal	0.767112	2	0	1	1	2	2	2	3	3	7	8	9	1	1	2	3	2	2	6	8	6	9
SRR15346615	PRJNA752116	EUR	LumA	0.78817	LumA	0.796998	5	1	1	2	3	3	4	5	5	5	6	7	1	2	3	4	1	4	3	3	7	7
SRR15346616	PRJNA752116	EUR	Basal	0.93351	Basal	0.985162	5	1	1	1	1	1	1	1	1	1	3	3	1	1	1	2	3	5	2	1	8	8
SRR15346619	PRJNA752116	EUR	Basal	0.559204	Basal	0.696835	5	0	1	1	1	1	1	1	1	1	1	1	1	1	1	2	3	5	2	8	6	9
SRR15346625	PRJNA752116	EUR	LumA	0.728451	LumA	0.710632	5	1	1	2	3	3	4	5	5	5	6	7	1	2	3	4	4	3	7	6	1	1
SRR15346628	PRJNA752116	EUR	Basal	0.948666	Basal	0.969421	5	1	1	1	1	1	1	1	1	1	1	1	1	1	1	2	3	5	2	1	2	5
SRR15346630	PRJNA752116	AMR	Basal	0.877407	Basal	0.859888	5	0	1	1	1	1	1	1	1	1	1	1	1	1	1	2	3	5	2	1	2	5
SRR15346635	PRJNA752116	EUR	LumA	0.693696	LumA	0.658594	5	1	1	2	3	3	4	5	5	5	6	6	1	2	3	4	4	3	7	6	1	1
SRR15346643	PRJNA752116	AMR	Basal	0.765451	Basal	0.936589	5	0	1	1	2	2	2	3	3	3	4	4	1	1	2	3	2	2	6	8	6	9
SRR15346645	PRJNA752116	AMR	Basal	0.968351	Basal	0.95913	5	0	1	1	1	1	1	1	1	1	3	3	1	1	1	2	3	5	2	1	8	8
SRR15346646	PRJNA752116	AMR	Basal	0.594196	Basal	0.686875	4	0	1	1	1	1	1	1	1	1	1	1	1	1	1	2	3	5	2	1	2	5
SRR15346648	PRJNA752116	EUR	Basal	0.958228	Basal	1	5	1	1	1	1	1	1	1	1	1	1	1	1	1	1	2	3	5	2	1	2	5
SRR15346658	PRJNA752116	EUR	Basal	0.643323	Basal	0.782712	4	0	1	1	2	2	2	3	3	3	4	4	1	1	2	3	2	2	6	8	6	9
SRR15346659	PRJNA752116	EUR	Basal	0.85516	Basal	0.82025	4	1	1	1	1	1	1	1	1	1	3	3	1	1	1	2	3	5	2	1	8	8
SRR15346661	PRJNA752116	EUR	Her2	0.507335	Her2	0.624397	5	1	1	2	3	3	3	4	6	6	7	8	1	2	3	1	1	4	3	3	7	7
SRR15346662	PRJNA752116	EUR	Basal	0.871022	Basal	0.904378	5	1	1	1	1	1	1	2	2	2	2	2	1	1	1	2	3	5	2	1	8	8
SRR15346667	PRJNA752116	EUR	Basal	1	Basal	1	5	1	1	1	1	1	1	1	1	1	1	1	1	1	1	2	3	5	2	1	8	8
SRR15346670	PRJNA752116	EUR	LumA	0.4	Her2	0.409805	2	0	1	2	3	3	4	5	5	5	6	7	1	2	3	4	1	4	3	3	7	7
SRR15346673	PRJNA752116	EUR	Her2	0.48697	Her2	0.42619	3	0	1	1	1	1	1	2	2	2	2	2	1	1	2	1	5	6	1	8	6	4
SRR15346675	PRJNA752116	EUR_AMR	Her2	0.505151	Her2	0.532269	4	1	1	1	2	2	2	3	3	7	8	9	1	2	3	1	1	4	3	3	7	7
SRR15346683	PRJNA752116	EUR	LumB	0.636337	Basal	0.452095	5	0	1	1	1	1	1	2	2	2	2	2	1	1	2	3	2	2	6	8	6	9
SRR15346685	PRJNA752116	EUR	LumA	0.62826	LumA	0.46534	4	0	1	2	3	3	4	5	5	5	6	7	1	2	3	4	1	4	3	3	7	7
SRR15346687	PRJNA752116	EUR	Basal	0.78007	Basal	0.853585	4	1	1	1	1	1	1	1	1	1	3	3	1	1	1	2	3	5	2	1	8	8
SRR15346689	PRJNA752116	AMR_AFR	LumB	0.492069	LumB	0.535208	5	0	1	2	3	3	3	4	4	4	5	5	1	2	3	4	4	3	7	6	9	6
SRR15346693	PRJNA752116	EUR	LumB	1	Basal	0.672971	4	0	1	1	1	1	1	2	2	2	2	2	1	2	2	3	2	2	6	8	6	9
SRR15346700	PRJNA752116	EUR	Basal	0.940136	Basal	0.931764	5	1	1	1	1	1	1	1	1	1	1	1	1	1	1	2	3	5	2	1	8	8
SRR6768657	PRJNA435751	EUR	Normal	0.523367	Normal	0.506892	3	1	1	1	2	2	2	3	3	3	4	4	1	1	2	3	2	2	6	5	5	2
SRR6768658	PRJNA435751	EUR	Normal	0.528626	Normal	0.510532	2	0	1	1	2	2	2	3	3	3	4	4	1	1	2	3	2	2	6	5	5	2
SRR6768659	PRJNA435751	EUR	LumB	0.50724	Her2	0.47384	2	0	1	2	3	3	3	4	4	4	5	5	1	1	2	3	2	2	5	8	6	9
SRR6768660	PRJNA435751	EUR	Her2	0.516195	Her2	0.518764	2	0	1	2	3	3	3	4	4	4	5	5	1	2	3	1	5	6	1	2	9	4
SRR6768661	PRJNA435751	EUR	LumA	0.584974	LumA	0.661412	4	0	1	2	3	3	4	5	5	5	6	6	1	2	2	4	4	3	7	6	1	1
SRR6768662	PRJNA435751	EUR	LumA	0.662347	LumA	0.70123	4	0	1	2	3	3	4	5	5	5	6	6	1	2	3	4	4	3	7	6	1	1
SRR6768663	PRJNA435751	EUR	LumB	0.524658	LumB	0.50326	2	0	1	2	3	3	3	4	4	4	5	5	1	2	3	1	5	6	1	2	9	4
SRR6768664	PRJNA435751	EUR	Her2	0.501582	LumB	0.51286	2	0	1	2	3	3	3	4	4	4	5	5	1	2	3	1	5	6	1	2	9	4
SRR6768665	PRJNA435751	EUR	Normal	0.613246	Normal	0.575502	3	1	1	1	2	2	2	3	3	3	4	4	1	1	2	3	2	2	6	5	5	2
SRR6768666	PRJNA435751	EUR	LumB	0.514366	LumA	0.504177	4	0	1	2	3	3	3	4	4	4	5	5	1	2	3	1	5	6	1	2	9	6
SRR6768667	PRJNA435751	EUR	Normal	0.623275	Normal	0.589571	5	1	1	1	2	2	2	3	3	3	4	4	1	1	2	3	2	2	6	5	5	2
SRR6768668	PRJNA435751	EUR	Basal	0.974614	Basal	0.991948	5	1	1	1	1	1	1	1	1	1	1	1	1	1	1	2	3	5	2	1	2	5
SRR6768669	PRJNA435751	EUR	LumB	0.521672	LumB	0.559636	3	1	1	1	1	1	1	2	2	2	2	2	1	1	1	1	5	6	1	2	9	4
SRR6768670	PRJNA435751	EUR	LumB	0.578738	LumB	0.598127	2	0	1	1	1	1	1	2	2	2	2	2	1	2	3	1	5	6	1	2	9	4
SRR6768671	PRJNA435751	EUR	LumA	0.574585	LumA	0.710891	3	0	1	2	3	3	3	4	4	4	5	5	1	2	3	1	5	6	1	2	9	6
SRR6768672	PRJNA435751	EUR	LumA	0.589449	LumA	0.731007	4	0	1	2	3	3	3	4	4	4	5	5	1	2	3	1	5	6	1	2	9	6
SRR6768673	PRJNA435751	EUR	LumA	0.679098	LumA	0.758925	2	0	1	2	3	3	3	4	4	4	5	5	1	2	3	1	5	6	1	2	9	6
SRR6768674	PRJNA435751	EUR	Basal	0.816302	Basal	0.790711	5	1	1	1	1	1	1	1	1	1	1	1	1	1	1	2	3	5	2	1	2	5
SRR6768675	PRJNA435751	EUR	Basal	0.88503	Basal	0.857282	5	1	1	1	1	1	1	1	1	1	1	1	1	1	1	2	3	5	2	1	2	5
SRR6768676	PRJNA435751	EUR	LumA	0.538846	LumA	0.668577	5	0	1	2	3	3	4	5	5	5	6	6	1	2	3	4	4	3	7	6	1	1
SRR6768677	PRJNA435751	EUR	Normal	0.632545	Normal	0.502286	2	0	1	1	2	2	2	3	3	7	8	9	1	1	2	3	2	2	5	7	4	10
SRR7767247	PRJNA488462	EUR	Normal	0.430785	Normal	0.534937	0	0	1	1	1	4	5	6	7	8	9	10	1	2	3	4	4	1	4	4	3	3
SRR7767248	PRJNA488462	EUR_SAS	Basal	0.447725	Basal	0.510344	5	0	1	1	1	4	5	6	7	8	9	10	1	1	1	2	3	5	2	1	2	5
SRR7767249	PRJNA488462	EUR_SAS	LumA	0.683138	LumA	0.740565	5	0	1	1	2	2	2	3	3	7	8	9	1	2	2	3	2	2	5	7	4	10
SRR7767252	PRJNA488462	EUR	LumA	0.613525	LumA	0.56451	2	0	1	1	1	4	5	6	7	8	9	10	1	2	3	4	4	1	4	4	3	3
SRR7767253	PRJNA488462	EUR_SAS	Basal	0.807102	Basal	0.924571	5	0	1	1	1	4	5	6	7	8	9	10	1	1	2	3	2	2	6	8	6	9
SRR7767254	PRJNA488462	EUR	Normal	0.634468	LumA	0.617221	4	0	1	1	2	2	2	3	3	7	8	9	1	1	2	3	2	2	5	7	4	10
SRR7767257	PRJNA488462	EUR	LumB	0.617678	LumB	0.511311	3	0	1	1	1	1	1	2	2	2	2	2	1	1	2	3	2	2	5	8	6	9
SRR7767258	PRJNA488462	EUR_SAS	Normal	0.418856	Normal	0.570402	2	0	1	1	1	1	1	2	2	2	2	2	1	1	2	3	2	2	6	8	6	9
SRR7767259	PRJNA488462	EUR	LumB	0.662083	LumB	0.713506	5	0	1	1	1	1	1	2	2	2	2	2	1	1	2	3	2	2	5	8	6	9
SRR7767260	PRJNA488462	EUR_SAS	LumB	0.699442	LumA	0.992054	3	0	1	1	1	1	1	2	2	2	2	2	1	1	2	3	2	2	5	8	6	9
SRR7767261	PRJNA488462	EUR	LumA	0.51586	Normal	0.51186	1	0	1	1	1	4	5	6	7	8	9	10	1	2	3	1	5	1	4	4	3	3
SRR7826778	PRJNA490741	EUR	Normal	0.66656	Normal	0.686153	1	0	1	1	1	1	1	2	2	2	2	2	1	2	2	3	2	2	6	8	6	9
SRR7826780	PRJNA490741	EUR	LumA	0.746313	LumA	0.670436	5	0	1	2	3	3	4	5	5	5	6	6	1	2	3	4	4	3	7	6	1	1
SRR7826781	PRJNA490741	AFR	LumA	0.434653	LumA	0.599453	3	0	1	1	1	1	1	2	2	2	2	2	1	2	2	3	2	2	6	8	6	9
SRR7826792	PRJNA490741	AFR	Normal	0.615698	Normal	0.555321	1	0	1	1	1	1	1	2	2	2	2	2	1	1	2	3	2	2	6	8	6	9
SRR7826797	PRJNA490741	AFR_EUR	Basal	0.827667	Basal	0.848944	5	0	1	1	1	1	1	1	1	1	1	1	1	1	1	2	3	5	2	1	2	5
SRR7826799	PRJNA490741	EUR	LumB	0.733252	LumB	0.651621	5	0	1	2	3	3	3	4	4	4	5	5	1	2	3	1	5	6	1	2	9	6
SRR7826800	PRJNA490741	AFR	LumA	0.627717	LumA	0.590122	5	0	1	2	3	3	4	5	5	5	6	6	1	2	3	4	4	3	7	6	1	1
SRR7826809	PRJNA490741	EUR	Her2	0.462433	Her2	0.639521	5	0	1	1	2	2	2	3	3	3	4	4	1	1	2	3	2	2	6	8	6	9
SRR7826875	PRJNA490741	EUR	LumB	0.653042	LumB	0.545573	4	0	1	2	3	3	3	4	4	4	5	5	1	2	3	1	5	6	1	2	9	6
SRR7826892	PRJNA490741	EAS	Basal	0.508566	Basal	0.684507	5	0	1	1	1	1	1	2	2	2	2	2	1	1	2	3	2	2	6	8	6	9
SRR7826894	PRJNA490741	AFR	Basal	0.774889	Basal	0.662394	5	0	1	1	2	2	2	3	3	3	4	4	1	1	2	3	2	2	6	8	8	9
SRR7826898	PRJNA490741	EUR	Basal	0.915921	Basal	0.858112	3	0	1	1	2	2	2	3	3	3	4	4	1	1	2	3	2	2	6	8	8	9
SRR791043	PRJNA193673	EUR	LumB	0.722703	LumB	0.69273	5	1	1	2	3	3	3	4	4	4	5	5	1	2	3	1	5	6	1	2	9	6
SRR791044	PRJNA193673	EUR	LumA	0.577105	LumA	0.576846	4	0	1	2	3	3	4	5	5	5	6	6	1	2	3	4	4	3	7	6	1	1
SRR791045	PRJNA193673	EUR	LumA	0.786218	LumA	0.728107	5	1	1	2	3	3	4	5	5	5	6	6	1	2	3	4	4	3	7	6	1	1
SRR791046	PRJNA193673	EUR	Normal	0.778125	Normal	1	3	1	1	1	2	2	2	3	3	3	4	4	1	1	2	3	2	2	6	5	5	2
SRR791047	PRJNA193673	EUR	LumA	0.467586	LumA	0.616978	3	0	1	2	3	3	4	5	5	5	6	6	1	2	3	4	4	3	7	6	1	1
SRR791048	PRJNA193673	EUR	LumA	0.629995	LumA	0.626866	5	1	1	2	3	3	4	5	5	5	6	6	1	2	3	4	4	3	7	6	1	1
SRR791049	PRJNA193673	EUR	LumA	0.779677	LumA	0.794388	4	0	1	1	2	2	2	3	3	7	8	9	1	2	3	4	4	3	5	6	4	10
SRR791050	PRJNA193673	EUR	Normal	0.730168	Normal	0.64658	3	1	1	1	2	2	2	3	3	7	8	9	1	1	2	3	2	2	5	7	4	10
SRR791051	PRJNA193673	EUR	Basal	0.715074	Basal	0.701309	5	1	1	1	1	1	1	1	1	1	1	1	1	1	1	2	3	5	2	1	2	5
SRR791053	PRJNA193673	EUR	Basal	0.95252	Basal	0.933152	5	1	1	1	1	1	1	1	1	1	1	1	1	1	1	2	3	5	2	1	2	5
SRR791054	PRJNA193673	EUR	LumA	0.838163	LumA	0.745243	5	1	1	2	3	3	4	5	5	5	6	6	1	2	3	4	4	3	7	6	1	1
SRR791056	PRJNA193673	EUR_AFR	Her2	0.464982	Her2	0.436415	4	0	1	1	1	1	1	2	2	2	2	2	1	2	2	1	1	4	3	3	7	7
SRR791057	PRJNA193673	EUR	LumA	0.802751	LumA	0.814761	5	1	1	2	3	3	4	5	5	5	6	6	1	2	3	4	4	3	7	6	1	1
SRR791058	PRJNA193673	EUR	Her2	0.527745	Her2	0.560861	5	1	1	1	1	1	1	2	2	2	2	2	1	1	2	1	1	4	3	3	7	7
SRR791059	PRJNA193673	EUR	Basal	0.927508	Basal	0.902831	5	1	1	1	1	1	1	1	1	1	1	1	1	1	1	2	3	5	2	1	2	5
SRR791060	PRJNA193673	EUR	Basal	0.954505	Basal	0.902072	5	1	1	1	1	1	1	1	1	1	1	1	1	1	1	2	3	5	2	1	2	5
SRR791061	PRJNA193673	AFR	Her2	0.630829	Her2	0.6532	5	0	1	1	1	1	1	2	2	2	2	2	1	1	1	1	5	6	1	2	9	4
SRR791062	PRJNA193673	EUR	Her2	0.524971	Her2	0.549693	5	1	1	1	1	1	1	1	1	1	1	1	1	1	1	2	3	5	2	1	2	5
SRR791063	PRJNA193673	EUR	Basal	0.858081	Basal	0.879927	5	1	1	1	1	1	1	1	1	1	1	1	1	1	1	2	3	5	2	1	8	8
SRR791064	PRJNA193673	EUR	LumB	0.617004	LumB	0.583111	3	1	1	2	3	3	3	4	4	4	5	5	1	2	3	1	5	6	1	2	9	6
SRR9005725	PRJNA540926	EUR	LumB	0.582388	LumB	0.615696	3	0	1	2	3	3	3	4	4	4	5	5	1	2	3	1	5	6	1	2	9	4
SRR9005726	PRJNA540926	EUR	LumB	0.760623	LumA	0.464336	4	0	1	1	1	1	1	2	2	2	2	2	1	2	2	1	5	6	1	8	6	9
SRR9005727	PRJNA540926	EUR	LumA	0.490253	LumA	0.555644	3	0	1	1	1	1	1	2	2	2	2	2	1	2	3	4	4	3	7	6	1	1
SRR9005728	PRJNA540926	EUR	LumB	0.775799	LumB	0.696637	4	0	1	2	3	3	3	4	4	4	5	5	1	2	3	1	5	6	1	8	6	9
SRR9005729	PRJNA540926	EUR	LumA	0.658316	LumA	0.59057	5	0	1	1	2	2	2	3	3	7	8	9	1	2	2	3	2	2	7	6	1	1
SRR9005730	PRJNA540926	EUR	Normal	0.578292	Normal	0.596293	5	0	1	1	2	2	2	3	3	3	4	4	1	1	2	3	2	2	6	5	5	2
SRR9005731	PRJNA540926	EUR	LumB	0.584674	LumB	0.639945	5	0	1	1	1	4	5	6	7	8	9	10	1	1	1	1	5	6	1	2	9	4
SRR9005732	PRJNA540926	EUR	Her2	0.799347	Her2	0.894266	4	0	1	1	1	1	1	2	2	2	2	2	1	1	2	3	2	2	6	8	6	9
SRR9005733	PRJNA540926	EUR	Basal	0.62797	Basal	0.561958	5	0	1	1	2	2	2	3	3	3	4	4	1	1	2	3	2	2	6	8	8	8
