# Supplementary material for: Breast cancer clustering integrating complete gene expression profiles and genetic ancestry
Source: PLoS One. 2026 Jul 24;21(7):e0352514. doi: 10.1371/journal.pone.0352514 (PMC13399333; doi:10.1371/journal.pone.0352514)
Supplement: S2 File — (TXT) [file pone.0352514.s002.txt]

genes
gene-A2ML1
gene-ABAT
gene-ABCA12
gene-ABCC11
gene-ABHD12
gene-ACOT4
gene-ACVR1C
gene-ADAMTS15
gene-ADAMTSL5
gene-ADCY1
gene-ADGRG4
gene-ADIPOQ
gene-AFF2
gene-AFF3
gene-AKR1B10
gene-AKT1
gene-ALCAM
gene-ALDH3B2
gene-ALKAL2
gene-ANKRD20A2
gene-ANKRD20A3
gene-ANKRD30B
gene-ANLN
gene-ANP32E
gene-APMAP
gene-APOD
gene-AQP1
gene-AR
gene-ARHGAP11A
gene-ARHGEF2
gene-ARHGEF38
gene-ARL6IP1
gene-ARMCX4
gene-ART3
gene-ASPM
gene-ASS1
gene-ASTN1
gene-ATAD2
gene-ATRNL1
gene-AURKA
gene-AURKB
gene-AZIN1
gene-B4GALNT2
gene-BCKDHB
gene-BCL11A
gene-BEST3
gene-BNIP3
gene-BOC
gene-BUB1
gene-BUB1B
gene-C10orf25
gene-C10orf90
gene-C2orf40
gene-C2orf48
gene-C8orf86
gene-C9orf152
gene-CA3
gene-CACHD1
gene-CACNA1D
gene-CADM3
gene-CAPN13
gene-CBSL
gene-CBX2
gene-CC2D2A
gene-CCDC117
gene-CCDC144A
gene-CCDC180
gene-CCDC8
gene-CCDC92
gene-CCNA2
gene-CCT8
gene-CDC20
gene-CDC25A
gene-CDC25C
gene-CDC45
gene-CDC6
gene-CDCA2
gene-CDCA7
gene-CDK1
gene-CDK18
gene-CDKN2A
gene-CEACAM5
gene-CENPA
gene-CENPE
gene-CENPF
gene-CENPK
gene-CENPM
gene-CENPW
gene-CFAP69
gene-CHAF1B
gene-CHODL
gene-CIP2A
gene-CIT
gene-CKAP2L
gene-CKS2
gene-CLEC4F
gene-CLRN1
gene-CLSPN
gene-CLSTN2
gene-CMYA5
gene-CNTNAP2
gene-CNTNAP3
gene-CNTNAP4
gene-COL17A1
gene-COL23A1
gene-COL25A1
gene-COL27A1
gene-COL6A6
gene-COX2
gene-COX6C
gene-CPLX1
gene-CREB3L4
gene-CROT
gene-CRYAB
gene-CSRNP3
gene-CUBN
gene-CX3CL1
gene-CX3CR1
gene-CYCS
gene-CYP4X1
gene-CYP4Z1
gene-DDX39A
gene-DEGS2
gene-DEPDC1
gene-DERL1
gene-DIAPH3
gene-DIO2
gene-DLGAP5
gene-DLL1
gene-DMD
gene-DMRTC2
gene-DNMT3B
gene-DOP1B
gene-DTX3L
gene-DUSP4
gene-DYNC2H1
gene-E2F2
gene-E2F7
gene-EDARADD
gene-EGFR
gene-ELOC
gene-ENPP3
gene-ENTPD7
gene-EPS8
gene-ERBB4
gene-ERLIN2
gene-ERO1A
gene-ERVMER34-1
gene-ESPL1
gene-ESPNL
gene-ESR1
gene-EVL
gene-EXO1
gene-EZH2
gene-FAM106B
gene-FAM106CP
gene-FAM161B
gene-FAM171A1
gene-FAM234B
gene-FAM72B
gene-FAM91A1
gene-FANCI
gene-FASN
gene-FAT2
gene-FBLN5
gene-FBP1
gene-FEN1
gene-FGD3
gene-FMO5
gene-FOXA1
gene-FOXC1
gene-FOXK2
gene-FOXM1
gene-FRMD3
gene-FSIP1
gene-G6PD
gene-GABRE
gene-GABRP
gene-GALNT6
gene-GAS2L3
gene-GASK1B
gene-GATA3
gene-GCNT3
gene-GFRA1
gene-GGT1
gene-GINS1
gene-GLRA3
gene-GM2A
gene-GOLGA8A
gene-GOLGA8B
gene-GPRC5A
gene-GRAMD2B
gene-GSKIP
gene-GSTP1
gene-GTSE1
gene-H2AFZ
gene-HAL
gene-HAND2
gene-HAUS8
gene-HBD
gene-HCCS
gene-HGD
gene-HID1
gene-HIST1H2BJ
gene-HJURP
gene-HMGA1
gene-HMGB2
gene-HORMAD2
gene-HOXB6
gene-HPD
gene-HPGD
gene-HSPA4L
gene-IDH2
gene-IFI27
gene-IFI44L
gene-IFI6
gene-IFIT1
gene-IFIT3
gene-IGF2BP3
gene-IGIP
gene-IGSF10
gene-IKBKB
gene-IL1RAPL2
gene-IL34
gene-IL6ST
gene-INCENP
gene-INPP5J
gene-IQGAP3
gene-IRAK1
gene-IRX1
gene-KCNJ11
gene-KCNMB2
gene-KIAA0319
gene-KIF14
gene-KIF18A
gene-KIF18B
gene-KIF2C
gene-KIF4A
gene-KIT
gene-KL
gene-KLF5
gene-KLHDC7A
gene-KLHL13
gene-KNTC1
gene-KPNA2
gene-KRT5
gene-KYNU
gene-L3MBTL4
gene-LARP1
gene-LMNB1
gene-LOC100289279
gene-LOC101929141
gene-LOC105373244
gene-LOC105376722
gene-LRP6
gene-LRP8
gene-LRRC49
gene-LRRC59
gene-LRRN1
gene-LYPLA1
gene-MAEL
gene-MALL
gene-MAP7D2
gene-MAT1A
gene-MBOAT1
gene-MCCC2
gene-MCM10
gene-MEGF6
gene-MELK
gene-MICU3
gene-MID1
gene-MKI67
gene-MLPH
gene-MPDZ
gene-MPP3
gene-MSX2
gene-MTAP
gene-MTERF3
gene-MTHFD2
gene-MTX1
gene-MX1
gene-MYBL1
gene-MYBL2
gene-NANOG
gene-NBEA
gene-NCALD
gene-NCAPG
gene-NCAPG2
gene-NCAPH
gene-ND2
gene-NDC80
gene-NDUFB9
gene-NEIL3
gene-NEK10
gene-NEK2
gene-NFIB
gene-NOL4L
gene-NOS1AP
gene-NOSTRIN
gene-NR1H4
gene-NRG1
gene-NSMCE2
gene-NTN4
gene-NTRK2
gene-NUF2
gene-NUSAP1
gene-OAS1
gene-OAS3
gene-OCA2
gene-OGFRL1
gene-ORC1
gene-ORC6
gene-PAK3
gene-PARP9
gene-PARPBP
gene-PBK
gene-PCOLCE2
gene-PDIA4
gene-PFKL
gene-PGK1
gene-PGR
gene-PHYHIP
gene-PIF1
gene-PIK3R1
gene-PLAGL1
gene-PLEKHD1
gene-PLIN1
gene-PLK1
gene-PM20D2
gene-PNMA3
gene-PNMA5
gene-PNMA6E
gene-PNPT1
gene-POLQ
gene-POLR1E
gene-POLR2F
gene-POLR2K
gene-PPM1E
gene-PPP1R1A
gene-PQLC2L
gene-PRC1
gene-PRDX1
gene-PRR11
gene-PRR15
gene-PRRG3
gene-PSMD12
gene-PTK6
gene-PTRH2
gene-PTTG1
gene-RACGAP1
gene-RAD21
gene-RAD54L
gene-RBP5
gene-REEP6
gene-RERG
gene-RETSAT
gene-RFWD3
gene-RGMA
gene-RGS21
gene-RGS7BP
gene-RIMS1
gene-RNASEH2A
gene-RND1
gene-RNF112
gene-RNF145
gene-RNF150
gene-ROPN1B
gene-RPS25
gene-RRM2
gene-S100A1
gene-SAA4
gene-SCD
gene-SCP2
gene-SCUBE2
gene-SEC14L1
gene-SEPHS2
gene-SEPT14
gene-SEPT3
gene-SERHL2
gene-SERPINA11
gene-SFRP1
gene-SGO1
gene-SHISA3
gene-SIDT1
gene-SLC25A27
gene-SLC25A37
gene-SLC39A6
gene-SLC40A1
gene-SLC44A4
gene-SLC4A8
gene-SLC50A1
gene-SLC6A2
gene-SLC9A5
gene-SORD
gene-SOX10
gene-SPAG5
gene-SPATA24
gene-SPATA6L
gene-SPDEF
gene-SPTLC2
gene-SRD5A3
gene-SRSF2
gene-SRXN1
gene-STIL
gene-STMN1
gene-STOX2
gene-SUSD3
gene-SYT10
gene-TATDN1
gene-TBC1D9
gene-TBX19
gene-TCEA3
gene-TCF7L1
gene-TDRD1
gene-THSD4
gene-THYN1
gene-TICRR
gene-TIMELESS
gene-TINAGL1
gene-TJAP1
gene-TMC5
gene-TMEM144
gene-TMEM45B
gene-TMEM86A
gene-TOP2A
gene-TOX3
gene-TP53BP2
gene-TPX2
gene-TRAK1
gene-TRHDE
gene-TRIM2
gene-TRIM45
gene-TROAP
gene-TRPM8
gene-TSSK4
gene-TTC6
gene-TTC9
gene-TTK
gene-TYMS
gene-UBE2C
gene-UBE2S
gene-UBE2W
gene-UBXN10
gene-UGT1A10
gene-UGT1A6
gene-VANGL2
gene-VSTM2L
gene-WASHC5
gene-WDYHV1
gene-WLS
gene-WWP1
gene-XBP1
gene-XRCC2
gene-YWHAQ
gene-YWHAZ
gene-ZBTB10
gene-ZBTB16
gene-ZFHX2
gene-ZFP36L1
gene-ZFP36L2
gene-ZKSCAN7
gene-ZNF350
gene-ZNF385D
gene-ZNF439
gene-ZNF471
gene-ZNF521
gene-ZNF552
gene-ZNF582
gene-ZNF595
gene-ZNF613
gene-ZNF649
gene-ZNF667
gene-ZNF883
gene-ZP2
gene-ZWINT
