# Supplementary material for: Breast cancer clustering integrating complete gene expression profiles and genetic ancestry
Source: PLoS One. 2026 Jul 24;21(7):e0352514. doi: 10.1371/journal.pone.0352514 (PMC13399333; doi:10.1371/journal.pone.0352514)
Supplement: S3 File — (CSV) [file pone.0352514.s003.csv]

source	term_name	term_id	highlighted	adjusted_p_value	negative_log10_of_adjusted_p_value	term_size	query_size	intersection_size	effective_domain_size	intersections
GO:MF	protein binding	GO:0005515	true	2.8029173874303396e-7	6.552389702350975	15082	438	379	20208	ABAT,ABCA12,ACVR1C,ADAMTSL5,ADCY1,ADIPOQ,AKR1B10,AKT1,ALCAM,ALDH3B2,ALKAL2,ANKRD30B,ANLN,ANP32E,APMAP,APOD,AQP1,AR,ARHGEF2,ARHGEF38,ARL6IP1,ARMCX4,ASPM,ASS1,ASTN1,ATAD2,ATRNL1,AURKA,AURKB,AZIN1,B4GALNT2,BCKDHB,BCL11A,BEST3,BNIP3,BOC,BUB1,BUB1B,C9ORF152,CA3,CACNA1D,CADM3,CBX2,CCDC117,CCDC8,CCDC92,CCNA2,CCT8,CDC20,CDC25A,CDC25C,CDC45,CDC6,CDCA7,CDK1,CDK18,CDKN2A,CEACAM5,CENPA,CENPE,CENPF,CENPK,CENP…
GO:MF	microtubule binding	GO:0008017	true	0.000005889767213765489	5.229901869860601	279	438	24	20208	ARHGEF2,CENPE,CENPF,CRYAB,DIAPH3,DLGAP5,GAS2L3,GTSE1,HAUS8,KIF14,KIF18A,KIF18B,KIF2C,KIF4A,MAP7D2,MID1,MX1,NDC80,NUF2,NUSAP1,PLK1,PRC1,RACGAP1,SPAG5
GO:MF	identical protein binding	GO:0042802	false	0.000012855849192569085	4.890899230770165	2179	438	86	20208	ABAT,ADIPOQ,AKT1,ALCAM,AQP1,ARL6IP1,ASS1,BCL11A,BNIP3,CADM3,CCDC92,CEACAM5,CENPF,CIP2A,COL23A1,CRYAB,CUBN,DDX39A,DERL1,DIAPH3,DMRTC2,E2F7,EGFR,ERBB4,ESR1,FBLN5,FBP1,G6PD,GATA3,GRAMD2B,HAND2,HGD,HJURP,HPD,HPGD,IFI27,IFIT3,IKBKB,IL34,IL6ST,IRAK1,KIT,KYNU,LRP6,MAT1A,MCM10,MID1,MX1,NDC80,NTRK2,PFKL,PGR,PLK1,PM20D2,PNMA5,PNPT1,POLQ,PRC1,PRDX1,PTK6,RRM2,S100A1,SFRP1,SLC25A27,SLC40A1,SLC4A8,SORD,SOX10,S…
GO:MF	tubulin binding	GO:0015631	false	0.00006479939865582585	4.188429024402066	389	438	27	20208	ARHGEF2,CENPE,CENPF,CRYAB,DIAPH3,DLGAP5,GAS2L3,GTSE1,HAUS8,KIF14,KIF18A,KIF18B,KIF2C,KIF4A,MAP7D2,MID1,MX1,NCALD,NDC80,NUF2,NUSAP1,PLK1,PRC1,RACGAP1,SLC6A2,SPAG5,STMN1
GO:MF	DNA binding	GO:0003677	true	0.00020535494878427997	3.687494826758184	2540	438	92	20208	AFF3,AR,BCL11A,CBX2,CDC45,CDC6,CDKN2A,CENPA,CENPW,CLSPN,CREB3L4,CSRNP3,DMRTC2,DNMT3B,E2F2,E2F7,EGFR,ERBB4,ESR1,EXO1,EZH2,FANCI,FEN1,FOXA1,FOXC1,FOXK2,FOXM1,GATA3,HAND2,HJURP,HMGA1,HMGB2,HOXB6,IRX1,KIF2C,KIF4A,KLF5,LMNB1,MAEL,MCM10,MKI67,MSX2,MTERF3,MYBL1,MYBL2,NANOG,NEIL3,NFIB,NOSTRIN,NR1H4,NUSAP1,ORC1,ORC6,PARPBP,PGR,PIF1,PLAGL1,POLQ,POLR1E,POLR2F,POLR2K,RAD21,RAD54L,SOX10,SPATA24,SPDEF,STOX2,TB…
GO:MF	adenyl nucleotide binding	GO:0030554	true	0.0007826492253944164	3.106432840252299	1640	438	65	20208	ABCA12,ABCC11,ACVR1C,ADCY1,AKT1,ASS1,ATAD2,AURKA,AURKB,BUB1,BUB1B,CCT8,CDC6,CDK1,CDK18,CENPE,CIT,DDX39A,DYNC2H1,EGFR,ERBB4,FBP1,FMO5,G6PD,HPGD,HSPA4L,IDH2,IKBKB,IRAK1,KCNJ11,KIF14,KIF18A,KIF18B,KIF2C,KIF4A,KIT,MAT1A,MCCC2,MELK,MKI67,NEK10,NEK2,NTRK2,OAS1,OAS3,ORC1,PAK3,PBK,PFKL,PGK1,PIF1,PLK1,POLQ,PTK6,RAD54L,SEPHS2,SORD,SRXN1,TOP2A,TSSK4,TTK,UBE2C,UBE2S,UBE2W,XRCC2
GO:MF	ATP binding	GO:0005524	false	0.0034930149131810633	2.4567995601687036	1504	438	59	20208	ABCA12,ABCC11,ACVR1C,ADCY1,AKT1,ASS1,ATAD2,AURKA,AURKB,BUB1,BUB1B,CCT8,CDC6,CDK1,CDK18,CENPE,CIT,DDX39A,DYNC2H1,EGFR,ERBB4,HSPA4L,IKBKB,IRAK1,KCNJ11,KIF14,KIF18A,KIF18B,KIF2C,KIF4A,KIT,MAT1A,MCCC2,MELK,MKI67,NEK10,NEK2,NTRK2,OAS1,OAS3,ORC1,PAK3,PBK,PFKL,PGK1,PIF1,PLK1,POLQ,PTK6,RAD54L,SEPHS2,SRXN1,TOP2A,TSSK4,TTK,UBE2C,UBE2S,UBE2W,XRCC2
GO:MF	transcription factor binding	GO:0008134	false	0.003908393000830911	2.4080017731234644	597	438	31	20208	AR,BCL11A,CDKN2A,CENPF,CIT,DLL1,DTX3L,ELOC,ESR1,EZH2,FBP1,FOXA1,FOXC1,GATA3,HAND2,HMGA1,HMGB2,IFI27,KLF5,NCAPG2,NR1H4,PARP9,PGR,POLR1E,RAD21,RERG,SOX10,TP53BP2,XBP1,YWHAZ,ZBTB16
GO:MF	adenyl ribonucleotide binding	GO:0032559	false	0.004019932660420976	2.395781221903722	1546	438	60	20208	ABCA12,ABCC11,ACVR1C,ADCY1,AKT1,ASS1,ATAD2,AURKA,AURKB,BUB1,BUB1B,CCT8,CDC6,CDK1,CDK18,CENPE,CIT,DDX39A,DYNC2H1,EGFR,ERBB4,FBP1,HSPA4L,IKBKB,IRAK1,KCNJ11,KIF14,KIF18A,KIF18B,KIF2C,KIF4A,KIT,MAT1A,MCCC2,MELK,MKI67,NEK10,NEK2,NTRK2,OAS1,OAS3,ORC1,PAK3,PBK,PFKL,PGK1,PIF1,PLK1,POLQ,PTK6,RAD54L,SEPHS2,SRXN1,TOP2A,TSSK4,TTK,UBE2C,UBE2S,UBE2W,XRCC2
GO:MF	double-stranded DNA binding	GO:0003690	false	0.004250135736718872	2.3715971996516534	1584	438	61	20208	AFF3,AR,BCL11A,CDC45,CDC6,CREB3L4,DMRTC2,E2F2,E2F7,EGFR,ERBB4,ESR1,EZH2,FEN1,FOXA1,FOXC1,FOXK2,FOXM1,GATA3,HAND2,HMGA1,HMGB2,HOXB6,IRX1,KIF2C,KLF5,LMNB1,MCM10,MSX2,MTERF3,MYBL1,MYBL2,NANOG,NEIL3,NFIB,NR1H4,ORC1,PGR,PLAGL1,RAD21,SOX10,SPDEF,STOX2,TBX19,TCF7L1,XBP1,ZBTB10,ZBTB16,ZFHX2,ZKSCAN7,ZNF350,ZNF385D,ZNF439,ZNF471,ZNF552,ZNF582,ZNF595,ZNF613,ZNF649,ZNF667,ZNF883
GO:MF	protein homodimerization activity	GO:0042803	false	0.009582968607425444	2.0184999345423753	717	438	34	20208	ADIPOQ,AKT1,BCL11A,BNIP3,CADM3,CEACAM5,CENPF,CIP2A,CRYAB,CUBN,DIAPH3,ERBB4,FBLN5,G6PD,HAND2,HPD,IKBKB,IRAK1,KIT,KYNU,LRP6,MID1,NTRK2,RRM2,S100A1,SLC25A27,SYT10,TOP2A,TOX3,TP53BP2,TSSK4,UGT1A10,UGT1A6,ZBTB16
GO:MF	sequence-specific double-stranded DNA binding	GO:1990837	false	0.009967427127229056	2.0014169308206213	1487	438	57	20208	AR,BCL11A,CDC45,CDC6,CREB3L4,DMRTC2,E2F2,E2F7,ERBB4,ESR1,EZH2,FOXA1,FOXC1,FOXK2,FOXM1,GATA3,HAND2,HMGA1,HMGB2,HOXB6,IRX1,KIF2C,KLF5,LMNB1,MCM10,MSX2,MTERF3,MYBL1,MYBL2,NANOG,NFIB,NR1H4,ORC1,PGR,PLAGL1,RAD21,SOX10,SPDEF,STOX2,TBX19,TCF7L1,XBP1,ZBTB10,ZBTB16,ZFHX2,ZKSCAN7,ZNF350,ZNF385D,ZNF439,ZNF471,ZNF552,ZNF582,ZNF595,ZNF613,ZNF649,ZNF667,ZNF883
GO:MF	sequence-specific DNA binding	GO:0043565	false	0.012353496646545017	1.9082100983262738	1605	438	60	20208	AR,BCL11A,CDC45,CDC6,CREB3L4,CSRNP3,DMRTC2,E2F2,E2F7,ERBB4,ESR1,EZH2,FOXA1,FOXC1,FOXK2,FOXM1,GATA3,HAND2,HMGA1,HMGB2,HOXB6,IRX1,KIF2C,KLF5,LMNB1,MAEL,MCM10,MSX2,MTERF3,MYBL1,MYBL2,NANOG,NFIB,NR1H4,ORC1,PGR,PIF1,PLAGL1,RAD21,SOX10,SPDEF,STOX2,TBX19,TCF7L1,XBP1,ZBTB10,ZBTB16,ZFHX2,ZKSCAN7,ZNF350,ZNF385D,ZNF439,ZNF471,ZNF552,ZNF582,ZNF595,ZNF613,ZNF649,ZNF667,ZNF883
GO:MF	kinase binding	GO:0019900	false	0.01290432959434409	1.889264552998444	759	438	35	20208	AKT1,ALKAL2,AURKA,AURKB,CCNA2,CDC25A,CDC25C,CDC6,CDKN2A,CIT,CKS2,EGFR,ESR1,FOXM1,GSKIP,GSTP1,IKBKB,IRAK1,KIF14,NBEA,ND2,NRG1,PFKL,PHYHIP,PIK3R1,PLK1,PRC1,RACGAP1,RND1,SGO1,TOP2A,TPX2,UGT1A10,XBP1,YWHAZ
GO:MF	anaphase-promoting complex binding	GO:0010997	true	0.013384173023930985	1.8734084576663468	9	438	4	20208	CDC20,CLSPN,PLK1,UBE2S
GO:MF	small molecule binding	GO:0036094	true	0.013964378117901804	1.8549784001690162	6446	438	180	20208	ABAT,ABCA12,ABCC11,ACVR1C,ADAMTS15,ADCY1,ADIPOQ,AKT1,APOD,AR,ARHGEF2,ASS1,ATAD2,AURKA,AURKB,BCL11A,BEST3,BUB1,BUB1B,CA3,CACNA1D,CCT8,CDC6,CDK1,CDK18,CENPE,CIT,CLSTN2,COL27A1,COX2,CRYAB,CUBN,CYCS,CYP4X1,CYP4Z1,DDX39A,DIO2,DLL1,DMD,DMRTC2,DNMT3B,DTX3L,DYNC2H1,EGFR,ENPP3,ENTPD7,ERBB4,ERLIN2,ERO1A,ESR1,EXO1,FASN,FAT2,FBLN5,FBP1,FEN1,FGD3,FMO5,FOXK2,G6PD,GALNT6,GATA3,GLRA3,GSTP1,HBD,HCCS,HGD,HPD,HPGD,…
GO:MF	transcription coregulator binding	GO:0001221	false	0.021912316669781804	1.6593117044239991	115	438	11	20208	AR,CIT,ELOC,ESR1,EZH2,GATA3,HAND2,HMGA1,NR1H4,PGR,ZBTB16
GO:MF	ion binding	GO:0043167	false	0.026736299079808526	1.572898709282521	6253	438	174	20208	ABAT,ABCA12,ABCC11,ACVR1C,ADAMTS15,ADCY1,ADIPOQ,AKT1,AR,ARHGEF2,ASS1,ATAD2,AURKA,AURKB,BCL11A,BEST3,BUB1,BUB1B,CA3,CACNA1D,CCT8,CDC6,CDK1,CDK18,CENPE,CIT,CLSTN2,COL27A1,COX2,CRYAB,CUBN,CYCS,CYP4X1,CYP4Z1,DDX39A,DLL1,DMD,DMRTC2,DNMT3B,DTX3L,DYNC2H1,EGFR,ENPP3,ENTPD7,ERBB4,ERO1A,ESR1,EXO1,FASN,FAT2,FBLN5,FBP1,FEN1,FGD3,FMO5,FOXK2,GALNT6,GATA3,GLRA3,GSTP1,HBD,HCCS,HGD,HPD,HPGD,HSPA4L,IDH2,IKBKB,IRAK…
GO:MF	enzyme binding	GO:0019899	false	0.029334498777571178	1.5326213279349414	2060	438	71	20208	ABAT,AKT1,ALKAL2,AR,ARHGEF2,AURKA,AURKB,BNIP3,CCNA2,CDC25A,CDC25C,CDC6,CDKN2A,CIT,CKS2,CNTNAP2,DERL1,DIAPH3,DIO2,DMD,DTX3L,EGFR,EPS8,ERLIN2,ESR1,FANCI,FGD3,FOXM1,GATA3,GSKIP,GSTP1,HMGA1,IKBKB,IQGAP3,IRAK1,KIF14,KIT,KNTC1,KPNA2,LMNB1,MCM10,MID1,MLPH,NBEA,ND2,NEK2,NOS1AP,NRG1,NTRK2,PAK3,PARP9,PFKL,PGR,PHYHIP,PIK3R1,PLK1,PRC1,RACGAP1,RIMS1,RND1,S100A1,SGO1,TOP2A,TPX2,UBE2C,UBE2W,UGT1A10,UGT1A6,XBP1,…
GO:MF	purine nucleotide binding	GO:0017076	false	0.035190423349247046	1.4535755084664288	1997	438	69	20208	ABCA12,ABCC11,ACVR1C,ADCY1,AKT1,ASS1,ATAD2,AURKA,AURKB,BUB1,BUB1B,CCT8,CDC6,CDK1,CDK18,CENPE,CIT,DDX39A,DYNC2H1,EGFR,ERBB4,FBP1,FMO5,G6PD,HPGD,HSPA4L,IDH2,IKBKB,IRAK1,KCNJ11,KIF14,KIF18A,KIF18B,KIF2C,KIF4A,KIT,MAT1A,MCCC2,MELK,MKI67,MX1,NEK10,NEK2,NTRK2,OAS1,OAS3,ORC1,PAK3,PBK,PFKL,PGK1,PIF1,PLK1,POLQ,PTK6,RAD54L,RERG,RND1,RNF112,SEPHS2,SORD,SRXN1,TOP2A,TSSK4,TTK,UBE2C,UBE2S,UBE2W,XRCC2
GO:MF	anion binding	GO:0043168	false	0.03789088574783691	1.4214652424182834	2496	438	82	20208	ABAT,ABCA12,ABCC11,ACVR1C,ADCY1,ADIPOQ,AKT1,ASS1,ATAD2,AURKA,AURKB,BUB1,BUB1B,CCT8,CDC6,CDK1,CDK18,CENPE,CIT,DDX39A,DYNC2H1,EGFR,ERBB4,ERO1A,FASN,FBP1,FMO5,GLRA3,GSTP1,HPGD,HSPA4L,IKBKB,IRAK1,KCNJ11,KIF14,KIF18A,KIF18B,KIF2C,KIF4A,KIT,KYNU,MAT1A,MCCC2,MELK,MKI67,MTHFD2,MX1,NEK10,NEK2,NR1H4,NTRK2,OAS1,OAS3,ORC1,PAK3,PARP9,PBK,PFKL,PGK1,PIF1,PLK1,POLQ,PTK6,RACGAP1,RAD54L,RBP5,RERG,RND1,RNF112,SCP2,…
GO:MF	heterocyclic compound binding	GO:1901363	false	0.04113715789786934	1.3857657163337989	2310	438	77	20208	ABAT,ABCA12,ABCC11,ACVR1C,ADCY1,AKT1,ASS1,ATAD2,AURKA,AURKB,BUB1,BUB1B,CCT8,CDC6,CDK1,CDK18,CENPE,CIT,CUBN,DDX39A,DYNC2H1,EGFR,ERBB4,ERO1A,FBP1,FMO5,G6PD,HPGD,HSPA4L,IDH2,IKBKB,IRAK1,KCNJ11,KIF14,KIF18A,KIF18B,KIF2C,KIF4A,KIT,KYNU,MAT1A,MCCC2,MELK,MKI67,MX1,NEK10,NEK2,NTRK2,OAS1,OAS3,ORC1,PAK3,PARP9,PBK,PFKL,PGK1,PIF1,PLK1,POLQ,PTK6,RAD54L,RERG,RND1,RNF112,SCP2,SEPHS2,SORD,SPTLC2,SRXN1,TOP2A,TSSK…
GO:MF	protein kinase binding	GO:0019901	false	0.046598149674196655	1.3316313279932694	680	438	31	20208	AKT1,ALKAL2,AURKA,CCNA2,CDC25A,CDC25C,CDC6,CDKN2A,CIT,CKS2,ESR1,FOXM1,GSKIP,GSTP1,IKBKB,IRAK1,KIF14,NBEA,ND2,NRG1,PHYHIP,PIK3R1,PLK1,PRC1,RACGAP1,RND1,TOP2A,TPX2,UGT1A10,XBP1,YWHAZ
GO:BP	cell cycle process	GO:0022402	true	1.760761459831116e-27	26.754299476341725	1290	419	97	20972	AKT1,ANLN,ASPM,AURKA,AURKB,BUB1,BUB1B,C10ORF90,CCDC8,CCNA2,CDC20,CDC25A,CDC25C,CDC45,CDC6,CDCA2,CDK1,CDK18,CDKN2A,CENPA,CENPE,CENPF,CENPK,CENPM,CENPW,CIT,CKS2,CLSPN,DIAPH3,DLGAP5,DMRTC2,DTX3L,E2F7,EGFR,EPS8,ESPL1,EZH2,FEN1,FOXM1,GINS1,HAUS8,HJURP,HORMAD2,INCENP,IQGAP3,KIF14,KIF18A,KIF18B,KIF2C,KIF4A,KLHL13,KNTC1,MAEL,MELK,MKI67,MSX2,MYBL1,MYBL2,NCAPG,NCAPG2,NCAPH,NDC80,NEK10,NEK2,NFIB,NSMCE2,NUF2…
GO:BP	cell cycle	GO:0007049	false	8.108997777230714e-27	26.091032818626694	1668	419	110	20972	AKT1,ANLN,ASPM,AURKA,AURKB,BUB1,BUB1B,C10ORF90,CCDC8,CCNA2,CDC20,CDC25A,CDC25C,CDC45,CDC6,CDCA2,CDK1,CDK18,CDKN2A,CENPA,CENPE,CENPF,CENPK,CENPM,CENPW,CIT,CKS2,CLSPN,DIAPH3,DLGAP5,DMRTC2,DTX3L,E2F2,E2F7,EGFR,EPS8,ESPL1,EXO1,EZH2,FEN1,FOXA1,FOXC1,FOXM1,GATA3,GINS1,HAUS8,HJURP,HORMAD2,HPGD,INCENP,IQGAP3,KIF14,KIF18A,KIF18B,KIF2C,KIF4A,KLHL13,KNTC1,LRP6,MAEL,MELK,MKI67,MSX2,MYBL1,MYBL2,NCAPG,NCAPG2,N…
GO:BP	nuclear division	GO:0000280	false	3.975214884068419e-24	23.400639390166557	450	419	55	20972	ANLN,ASPM,AURKA,AURKB,BUB1,BUB1B,CCDC8,CDC20,CDC25C,CDCA2,CDK1,CENPE,CENPF,CENPK,CKS2,DLGAP5,DMRTC2,EPS8,ESPL1,INCENP,KIF14,KIF18A,KIF18B,KIF2C,KIF4A,KNTC1,MAEL,MKI67,MSX2,MYBL1,MYBL2,NCAPG,NCAPG2,NCAPH,NDC80,NEK2,NFIB,NSMCE2,NUF2,NUSAP1,PLK1,PRC1,PTTG1,RACGAP1,RAD21,RAD54L,SGO1,SPAG5,TOP2A,TPX2,TTK,UBE2C,UBE2S,WASHC5,ZWINT
GO:BP	mitotic cell cycle process	GO:1903047	false	1.4358391855470235e-23	22.842894198492388	747	419	69	20972	AKT1,ANLN,AURKA,AURKB,BUB1,BUB1B,CCDC8,CCNA2,CDC20,CDC25A,CDC25C,CDC45,CDC6,CDCA2,CDK1,CDKN2A,CENPA,CENPE,CENPF,CENPK,CIT,CKS2,CLSPN,DLGAP5,E2F7,EGFR,EPS8,ESPL1,EZH2,FOXM1,GINS1,INCENP,IQGAP3,KIF14,KIF18A,KIF18B,KIF2C,KIF4A,KNTC1,MELK,MKI67,MYBL2,NCAPG,NCAPG2,NCAPH,NDC80,NEK2,NFIB,NSMCE2,NUF2,NUSAP1,ORC1,PLK1,PRC1,RACGAP1,RAD21,RFWD3,RRM2,SPAG5,STIL,STMN1,TICRR,TPX2,TTK,UBE2C,UBE2S,ZFP36L1,ZFP36L…
GO:BP	mitotic cell cycle	GO:0000278	false	2.767529148160661e-23	22.557907796350353	893	419	75	20972	AKT1,ANLN,AURKA,AURKB,BUB1,BUB1B,CCDC8,CCNA2,CDC20,CDC25A,CDC25C,CDC45,CDC6,CDCA2,CDK1,CDKN2A,CENPA,CENPE,CENPF,CENPK,CENPW,CIT,CKS2,CLSPN,DLGAP5,E2F7,EGFR,EPS8,ESPL1,EZH2,FOXA1,FOXC1,FOXM1,GINS1,INCENP,IQGAP3,KIF14,KIF18A,KIF18B,KIF2C,KIF4A,KNTC1,MELK,MKI67,MYBL1,MYBL2,NCAPG,NCAPG2,NCAPH,NDC80,NEK2,NFIB,NSMCE2,NUF2,NUSAP1,ORC1,PBK,PLK1,PRC1,RACGAP1,RAD21,RFWD3,RRM2,SPAG5,STIL,STMN1,TICRR,TPX2,TT…
GO:BP	mitotic nuclear division	GO:0140014	false	4.0569448835838223e-23	22.391800892448003	283	419	44	20972	ANLN,AURKA,AURKB,BUB1,BUB1B,CCDC8,CDC20,CDC25C,CDCA2,CDK1,CENPE,CENPF,CENPK,DLGAP5,EPS8,ESPL1,INCENP,KIF14,KIF18A,KIF18B,KIF2C,KIF4A,KNTC1,MKI67,MYBL2,NCAPG,NCAPG2,NCAPH,NDC80,NEK2,NFIB,NSMCE2,NUF2,NUSAP1,PLK1,PRC1,RACGAP1,RAD21,SPAG5,TPX2,TTK,UBE2C,UBE2S,ZWINT
GO:BP	organelle fission	GO:0048285	false	8.213068410557148e-23	22.085494559712107	497	419	56	20972	ANLN,ASPM,AURKA,AURKB,BNIP3,BUB1,BUB1B,CCDC8,CDC20,CDC25C,CDCA2,CDK1,CENPE,CENPF,CENPK,CKS2,DLGAP5,DMRTC2,EPS8,ESPL1,INCENP,KIF14,KIF18A,KIF18B,KIF2C,KIF4A,KNTC1,MAEL,MKI67,MSX2,MYBL1,MYBL2,NCAPG,NCAPG2,NCAPH,NDC80,NEK2,NFIB,NSMCE2,NUF2,NUSAP1,PLK1,PRC1,PTTG1,RACGAP1,RAD21,RAD54L,SGO1,SPAG5,TOP2A,TPX2,TTK,UBE2C,UBE2S,WASHC5,ZWINT
GO:BP	chromosome segregation	GO:0007059	false	1.8247178181529058e-21	20.738804287094858	432	419	51	20972	ASPM,AURKA,AURKB,BUB1,BUB1B,CDC20,CDC6,CDCA2,CDK1,CENPE,CENPF,CENPK,CENPM,CENPW,DIAPH3,DLGAP5,ESPL1,HAUS8,HJURP,INCENP,KIF14,KIF18A,KIF18B,KIF2C,KIF4A,KNTC1,MAEL,MKI67,MYBL2,NCAPG,NCAPG2,NCAPH,NDC80,NEK2,NSMCE2,NUF2,NUSAP1,PLK1,PRC1,PTTG1,RACGAP1,RAD21,SGO1,SPAG5,STIL,TOP2A,TPX2,TTK,UBE2C,WASHC5,ZWINT
GO:BP	mitotic sister chromatid segregation	GO:0000070	false	3.922281515819768e-20	19.40646123872039	194	419	35	20972	AURKB,BUB1,BUB1B,CDC20,CDK1,CENPE,CENPF,CENPK,DLGAP5,ESPL1,INCENP,KIF14,KIF18A,KIF18B,KIF2C,KIF4A,KNTC1,MYBL2,NCAPG,NCAPG2,NCAPH,NDC80,NEK2,NSMCE2,NUF2,NUSAP1,PLK1,PRC1,RACGAP1,RAD21,SPAG5,TPX2,TTK,UBE2C,ZWINT
GO:BP	cell division	GO:0051301	false	7.327163734850036e-20	19.135064103486606	656	419	60	20972	ANLN,ARHGEF2,ASPM,AURKA,AURKB,BUB1,BUB1B,CCNA2,CDC20,CDC25A,CDC25C,CDC6,CDCA2,CDK1,CDKN2A,CENPA,CENPE,CENPF,CENPW,CIT,CKS2,DLL1,E2F7,ESPL1,HAUS8,INCENP,IQGAP3,KIF14,KIF18B,KIF2C,KIF4A,KLHL13,KNTC1,NCAPG,NCAPG2,NCAPH,NDC80,NEK2,NSMCE2,NUF2,NUSAP1,PLK1,PRC1,PTTG1,RACGAP1,RAD21,ROPN1B,SGO1,SPAG5,STMN1,TIMELESS,TOP2A,TPX2,TSSK4,UBE2C,UBE2S,WASHC5,ZBTB16,ZFP36L2,ZWINT
GO:BP	nuclear chromosome segregation	GO:0098813	false	1.0171681393955837e-19	18.992607251623927	324	419	43	20972	ASPM,AURKA,AURKB,BUB1,BUB1B,CDC20,CDC6,CDK1,CENPE,CENPF,CENPK,DLGAP5,ESPL1,INCENP,KIF14,KIF18A,KIF18B,KIF2C,KIF4A,KNTC1,MAEL,MYBL2,NCAPG,NCAPG2,NCAPH,NDC80,NEK2,NSMCE2,NUF2,NUSAP1,PLK1,PRC1,PTTG1,RACGAP1,RAD21,SGO1,SPAG5,TOP2A,TPX2,TTK,UBE2C,WASHC5,ZWINT
GO:BP	regulation of cell cycle process	GO:0010564	false	1.0227463053953331e-19	18.99023208068739	728	419	63	20972	AKT1,ANLN,AURKA,AURKB,BUB1,BUB1B,C10ORF90,CCDC8,CDC20,CDC25A,CDC25C,CDC45,CDC6,CDCA2,CDK1,CDK18,CDKN2A,CENPE,CENPF,CIT,CLSPN,DLGAP5,DTX3L,E2F7,EGFR,ESPL1,EZH2,FEN1,INCENP,KIF14,KIF2C,KLHL13,KNTC1,MKI67,MSX2,NCAPG,NCAPG2,NCAPH,NDC80,NEK10,NEK2,NSMCE2,NUF2,NUSAP1,ORC1,PARP9,PLK1,PRC1,RACGAP1,RAD21,RFWD3,RRM2,SFRP1,SPAG5,STIL,TICRR,TIMELESS,TPX2,TTK,UBE2C,ZFP36L1,ZFP36L2,ZWINT
GO:BP	regulation of cell cycle	GO:0051726	false	2.5961322745174197e-19	18.58567318374011	1088	419	77	20972	AKT1,ANLN,ASPM,AURKA,AURKB,BUB1,BUB1B,C10ORF90,CCDC8,CDC20,CDC25A,CDC25C,CDC45,CDC6,CDCA2,CDK1,CDK18,CDKN2A,CENPE,CENPF,CIT,CKS2,CLSPN,DLGAP5,DTX3L,E2F2,E2F7,EGFR,ESPL1,EZH2,FEN1,FOXA1,FOXC1,FOXM1,GATA3,HPGD,INCENP,KIF14,KIF2C,KLHL13,KNTC1,LRP6,MKI67,MSX2,NCAPG,NCAPG2,NCAPH,NDC80,NEK10,NEK2,NSMCE2,NUF2,NUSAP1,ORC1,PARP9,PLAGL1,PLK1,PRC1,PRR11,PTK6,RACGAP1,RAD21,RFWD3,RNF112,RRM2,SFRP1,SPAG5,STIL,…
GO:BP	sister chromatid segregation	GO:0000819	false	2.9442678563701065e-19	18.531022682360422	235	419	37	20972	AURKB,BUB1,BUB1B,CDC20,CDC6,CDK1,CENPE,CENPF,CENPK,DLGAP5,ESPL1,INCENP,KIF14,KIF18A,KIF18B,KIF2C,KIF4A,KNTC1,MYBL2,NCAPG,NCAPG2,NCAPH,NDC80,NEK2,NSMCE2,NUF2,NUSAP1,PLK1,PRC1,RACGAP1,RAD21,SPAG5,TOP2A,TPX2,TTK,UBE2C,ZWINT
GO:BP	cell cycle phase transition	GO:0044770	false	4.619776851099094e-18	17.335379001646654	534	419	52	20972	AKT1,ANLN,AURKA,AURKB,BUB1,BUB1B,CCNA2,CDC20,CDC25A,CDC25C,CDC45,CDC6,CDK1,CDK18,CDKN2A,CENPE,CENPF,CKS2,CLSPN,DLGAP5,DTX3L,E2F7,EGFR,EPS8,ESPL1,EZH2,FOXM1,INCENP,IQGAP3,KIF14,KNTC1,MELK,NDC80,NEK10,NFIB,NSMCE2,NUF2,ORC1,PARP9,PLK1,RAD21,RFWD3,RRM2,STIL,TICRR,TIMELESS,TTK,UBE2C,UBE2S,ZFP36L1,ZFP36L2,ZWINT
GO:BP	mitotic cell cycle phase transition	GO:0044772	false	1.6856603633721283e-17	16.773229925068424	426	419	46	20972	AKT1,ANLN,AURKA,AURKB,BUB1,BUB1B,CCNA2,CDC20,CDC25A,CDC25C,CDC6,CDK1,CDKN2A,CENPE,CENPF,CKS2,CLSPN,DLGAP5,E2F7,EGFR,EPS8,ESPL1,EZH2,FOXM1,INCENP,IQGAP3,KIF14,KNTC1,MELK,NDC80,NFIB,NSMCE2,NUF2,ORC1,PLK1,RAD21,RFWD3,RRM2,STIL,TICRR,TTK,UBE2C,UBE2S,ZFP36L1,ZFP36L2,ZWINT
GO:BP	chromosome organization	GO:0051276	false	6.864088279660072e-16	15.163417139622828	575	419	51	20972	AURKB,BUB1,BUB1B,CCT8,CDC20,CDC6,CDK1,CENPA,CENPE,CENPF,CENPK,CENPW,CIP2A,DLGAP5,ESPL1,EXO1,FEN1,HJURP,HMGB2,HORMAD2,INCENP,KIF14,KIF18A,KIF18B,KIF2C,KIF4A,KNTC1,MAEL,MYBL2,NCAPG,NCAPG2,NCAPH,NDC80,NEK2,NSMCE2,NUF2,NUSAP1,PIF1,PLK1,PRC1,PTTG1,RACGAP1,RAD21,RAD54L,SGO1,SPAG5,TOP2A,TPX2,TTK,UBE2C,ZWINT
GO:BP	regulation of cell cycle phase transition	GO:1901987	false	1.2064320599032746e-15	14.918497130315416	432	419	44	20972	AKT1,ANLN,AURKA,AURKB,BUB1,BUB1B,CDC20,CDC25A,CDC25C,CDC45,CDC6,CDK1,CDK18,CDKN2A,CENPE,CENPF,CLSPN,DLGAP5,DTX3L,E2F7,EGFR,ESPL1,EZH2,INCENP,KIF14,KNTC1,NDC80,NEK10,NSMCE2,NUF2,ORC1,PARP9,PLK1,RAD21,RFWD3,RRM2,STIL,TICRR,TIMELESS,TTK,UBE2C,ZFP36L1,ZFP36L2,ZWINT
GO:BP	regulation of mitotic cell cycle phase transition	GO:1901990	false	3.908692686392346e-15	14.407968473811954	327	419	38	20972	AKT1,ANLN,AURKA,AURKB,BUB1,BUB1B,CDC20,CDC25A,CDC25C,CDC6,CDK1,CDKN2A,CENPE,CENPF,CLSPN,DLGAP5,E2F7,EGFR,ESPL1,EZH2,INCENP,KIF14,KNTC1,NDC80,NSMCE2,NUF2,ORC1,PLK1,RAD21,RFWD3,RRM2,STIL,TICRR,TTK,UBE2C,ZFP36L1,ZFP36L2,ZWINT
GO:BP	regulation of mitotic cell cycle	GO:0007346	false	4.353230827351272e-15	14.361188304037842	489	419	46	20972	AKT1,ANLN,AURKA,AURKB,BUB1,BUB1B,CCDC8,CDC20,CDC25A,CDC25C,CDC6,CDCA2,CDK1,CDKN2A,CENPE,CENPF,CKS2,CLSPN,DLGAP5,E2F7,EGFR,ESPL1,EZH2,FOXA1,FOXC1,INCENP,KIF14,KNTC1,MKI67,NDC80,NEK2,NSMCE2,NUF2,NUSAP1,ORC1,PLK1,RAD21,RFWD3,RRM2,STIL,TICRR,TTK,UBE2C,ZFP36L1,ZFP36L2,ZWINT
GO:BP	regulation of mitotic nuclear division	GO:0007088	false	3.900900408649022e-14	13.408835137236604	121	419	24	20972	AURKA,AURKB,BUB1,BUB1B,CCDC8,CDC20,CDC25C,CDCA2,CENPF,DLGAP5,ESPL1,INCENP,KNTC1,MKI67,NDC80,NEK2,NSMCE2,NUF2,NUSAP1,PLK1,RAD21,TTK,UBE2C,ZWINT
GO:BP	regulation of chromosome separation	GO:1905818	false	6.781318009414521e-14	13.168685888937318	77	419	20	20972	AURKB,BUB1,BUB1B,CDC20,CENPF,DLGAP5,ESPL1,INCENP,KNTC1,NCAPG,NCAPG2,NCAPH,NDC80,NSMCE2,NUF2,PLK1,RAD21,TTK,UBE2C,ZWINT
GO:BP	regulation of chromosome segregation	GO:0051983	false	3.2001644700391573e-13	12.494827700869186	132	419	24	20972	AURKB,BUB1,BUB1B,CDC20,CDC6,CDK1,CENPE,CENPF,DLGAP5,ESPL1,INCENP,KIF2C,KNTC1,NCAPG,NCAPG2,NCAPH,NDC80,NSMCE2,NUF2,PLK1,RAD21,TTK,UBE2C,ZWINT
GO:BP	regulation of nuclear division	GO:0051783	false	3.8773188102226e-13	12.411468487920311	147	419	25	20972	AURKA,AURKB,BUB1,BUB1B,CCDC8,CDC20,CDC25C,CDCA2,CENPF,DLGAP5,ESPL1,INCENP,KNTC1,MKI67,MSX2,NDC80,NEK2,NSMCE2,NUF2,NUSAP1,PLK1,RAD21,TTK,UBE2C,ZWINT
GO:BP	chromosome separation	GO:0051304	false	4.3497212376071156e-13	12.361538574964507	84	419	20	20972	AURKB,BUB1,BUB1B,CDC20,CENPF,DLGAP5,ESPL1,INCENP,KNTC1,NCAPG,NCAPG2,NCAPH,NDC80,NSMCE2,NUF2,PLK1,RAD21,TTK,UBE2C,ZWINT
GO:BP	positive regulation of cell cycle process	GO:0090068	false	2.6326312383458747e-12	11.579609969745986	259	419	31	20972	AKT1,AURKA,AURKB,BUB1,CDC20,CDC25A,CDC25C,CDC6,CDK1,CIT,DLGAP5,E2F7,EGFR,ESPL1,EZH2,FEN1,INCENP,KIF14,MSX2,NCAPG,NCAPG2,NCAPH,NDC80,NSMCE2,NUSAP1,RACGAP1,RAD21,RRM2,SPAG5,STIL,UBE2C
GO:BP	regulation of mitotic sister chromatid separation	GO:0010965	false	6.061002752340194e-12	11.217455518774038	62	419	17	20972	AURKB,BUB1,BUB1B,CDC20,CENPF,DLGAP5,ESPL1,INCENP,KNTC1,NDC80,NSMCE2,NUF2,PLK1,RAD21,TTK,UBE2C,ZWINT
GO:BP	mitotic sister chromatid separation	GO:0051306	false	1.4490225778776063e-11	10.838924847536923	65	419	17	20972	AURKB,BUB1,BUB1B,CDC20,CENPF,DLGAP5,ESPL1,INCENP,KNTC1,NDC80,NSMCE2,NUF2,PLK1,RAD21,TTK,UBE2C,ZWINT
GO:BP	regulation of mitotic metaphase/anaphase transition	GO:0030071	false	5.08209472297982e-11	10.293957244581977	93	419	19	20972	AURKB,BUB1,BUB1B,CDC20,CDC6,CENPE,CENPF,DLGAP5,ESPL1,INCENP,KNTC1,NDC80,NSMCE2,NUF2,PLK1,RAD21,TTK,UBE2C,ZWINT
GO:BP	positive regulation of cell cycle	GO:0045787	false	5.2664171093480895e-11	10.27848474699326	349	419	34	20972	AKT1,AURKA,AURKB,BUB1,CDC20,CDC25A,CDC25C,CDC6,CDK1,CIT,DLGAP5,E2F7,EGFR,ESPL1,EZH2,FEN1,FOXA1,INCENP,KIF14,LRP6,MSX2,NCAPG,NCAPG2,NCAPH,NDC80,NSMCE2,NUSAP1,PTK6,RACGAP1,RAD21,RRM2,SPAG5,STIL,UBE2C
GO:BP	regulation of sister chromatid segregation	GO:0033045	false	6.360804521594323e-11	10.196487950830855	107	419	20	20972	AURKB,BUB1,BUB1B,CDC20,CDC6,CDK1,CENPE,CENPF,DLGAP5,ESPL1,INCENP,KNTC1,NDC80,NSMCE2,NUF2,PLK1,RAD21,TTK,UBE2C,ZWINT
GO:BP	regulation of metaphase/anaphase transition of cell cycle	GO:1902099	false	9.396399761573026e-11	10.027038514824183	96	419	19	20972	AURKB,BUB1,BUB1B,CDC20,CDC6,CENPE,CENPF,DLGAP5,ESPL1,INCENP,KNTC1,NDC80,NSMCE2,NUF2,PLK1,RAD21,TTK,UBE2C,ZWINT
GO:BP	metaphase/anaphase transition of mitotic cell cycle	GO:0007091	false	1.147341260536643e-10	9.940307388092943	97	419	19	20972	AURKB,BUB1,BUB1B,CDC20,CDC6,CENPE,CENPF,DLGAP5,ESPL1,INCENP,KNTC1,NDC80,NSMCE2,NUF2,PLK1,RAD21,TTK,UBE2C,ZWINT
GO:BP	metaphase/anaphase transition of cell cycle	GO:0044784	false	2.0583259450246444e-10	9.68648585167417	100	419	19	20972	AURKB,BUB1,BUB1B,CDC20,CDC6,CENPE,CENPF,DLGAP5,ESPL1,INCENP,KNTC1,NDC80,NSMCE2,NUF2,PLK1,RAD21,TTK,UBE2C,ZWINT
GO:BP	negative regulation of cell cycle	GO:0045786	false	3.938306112398422e-10	9.404690530514122	374	419	34	20972	AURKB,BUB1,BUB1B,CDC20,CDC45,CDC6,CDK1,CDKN2A,CENPF,CLSPN,DTX3L,E2F7,ESPL1,EZH2,FOXC1,GATA3,HPGD,INCENP,KNTC1,NDC80,NEK2,NUF2,ORC1,PARP9,PLK1,RAD21,RFWD3,TICRR,TIMELESS,TP53BP2,TTK,ZFP36L1,ZFP36L2,ZWINT
GO:BP	meiotic cell cycle	GO:0051321	false	6.010980019573458e-10	9.22105471561871	295	419	30	20972	ASPM,AURKA,CDC20,CDC25A,CDC25C,CKS2,DMRTC2,ESPL1,EXO1,HORMAD2,INCENP,KIF18A,MAEL,MSX2,MYBL1,NCAPH,NDC80,NEK2,NUF2,PLK1,PTTG1,RAD21,RAD54L,SGO1,TDRD1,TOP2A,TTK,WASHC5,XRCC2,ZWINT
GO:BP	regulation of chromosome organization	GO:0033044	false	9.466324160151063e-10	9.02381862784664	241	419	27	20972	AURKB,BUB1,BUB1B,CCT8,CDC20,CDC6,CDK1,CENPE,CENPF,DLGAP5,ESPL1,FEN1,INCENP,KNTC1,NCAPG,NCAPG2,NCAPH,NDC80,NEK2,NSMCE2,NUF2,PIF1,PLK1,RAD21,TTK,UBE2C,ZWINT
GO:BP	negative regulation of mitotic cell cycle phase transition	GO:1901991	false	1.440294415107401e-9	8.841548723330293	173	419	23	20972	AURKB,BUB1,BUB1B,CDC20,CDC6,CDK1,CENPF,CLSPN,E2F7,EZH2,INCENP,KNTC1,NDC80,NUF2,ORC1,PLK1,RAD21,RFWD3,TICRR,TTK,ZFP36L1,ZFP36L2,ZWINT
GO:BP	negative regulation of cell cycle phase transition	GO:1901988	false	2.0772301046721104e-9	8.682515391931865	249	419	27	20972	AURKB,BUB1,BUB1B,CDC20,CDC45,CDC6,CDK1,CENPF,CLSPN,DTX3L,E2F7,EZH2,INCENP,KNTC1,NDC80,NUF2,ORC1,PARP9,PLK1,RAD21,RFWD3,TICRR,TIMELESS,TTK,ZFP36L1,ZFP36L2,ZWINT
GO:BP	negative regulation of cell cycle process	GO:0010948	false	2.3123308150096503e-9	8.635950033203267	290	419	29	20972	AURKB,BUB1,BUB1B,CDC20,CDC45,CDC6,CDK1,CENPF,CLSPN,DTX3L,E2F7,ESPL1,EZH2,INCENP,KNTC1,NDC80,NEK2,NUF2,ORC1,PARP9,PLK1,RAD21,RFWD3,TICRR,TIMELESS,TTK,ZFP36L1,ZFP36L2,ZWINT
GO:BP	regulation of cellular component organization	GO:0051128	false	4.0775265545752086e-9	8.389603201969372	2427	419	99	20972	ADIPOQ,AKT1,ALKAL2,ANLN,APOD,AR,ARHGEF2,ARL6IP1,AURKA,AURKB,BCL11A,BNIP3,BUB1,BUB1B,C10ORF90,CCDC8,CCT8,CDC20,CDC25C,CDC6,CDCA2,CDK1,CDKN2A,CENPE,CENPF,CHODL,CIT,CLRN1,CLSTN2,CNTNAP2,CPLX1,CRYAB,CX3CL1,DIAPH3,DLGAP5,DLL1,DMD,EGFR,EPS8,ESPL1,EVL,FBP1,FEN1,G6PD,GATA3,HAUS8,HJURP,IFI6,IKBKB,IL1RAPL2,INCENP,INPP5J,KIAA0319,KIF14,KIF18A,KIT,KLF5,KNTC1,LRP8,LRRN1,MBOAT1,MID1,MKI67,MSX2,NCAPG,NCAPG2,NCA…
GO:BP	meiotic cell cycle process	GO:1903046	false	6.292849065183869e-9	8.201152684738114	222	419	25	20972	ASPM,AURKA,CDC20,CDC25A,CDC25C,CKS2,DMRTC2,ESPL1,INCENP,KIF18A,MAEL,MSX2,MYBL1,NCAPH,NDC80,NUF2,PLK1,PTTG1,RAD21,RAD54L,SGO1,TOP2A,TTK,WASHC5,ZWINT
GO:BP	microtubule cytoskeleton organization involved in mitosis	GO:1902850	false	8.966796699642651e-9	8.047362676703003	171	419	22	20972	AURKA,AURKB,CDC20,CDK1,CENPA,CENPE,DLGAP5,ESPL1,INCENP,KIF4A,MYBL2,NDC80,NEK2,NUF2,NUSAP1,PLK1,PRC1,RACGAP1,STIL,STMN1,TPX2,TTK
GO:BP	organelle organization	GO:0006996	false	9.1011094644826e-9	8.040905662081915	3573	419	128	20972	AFF2,AKT1,ANLN,AQP1,AR,ARHGEF2,ARL6IP1,ASPM,AURKA,AURKB,BNIP3,BUB1,BUB1B,C10ORF90,CC2D2A,CCDC8,CCT8,CDC20,CDC25C,CDC6,CDCA2,CDK1,CDKN2A,CENPA,CENPE,CENPF,CENPK,CENPW,CFAP69,CIP2A,CIT,CKS2,CLRN1,CPLX1,CRYAB,CX3CL1,DIAPH3,DLGAP5,DMD,DMRTC2,DOP1B,DYNC2H1,EPS8,ERBB4,ESPL1,ESPNL,EVL,EXO1,FAM161B,FAM171A1,FEN1,FGD3,FRMD3,GAS2L3,GOLGA8A,GOLGA8B,HAUS8,HJURP,HMGB2,HORMAD2,IFI6,INCENP,INPP5J,IQGAP3,KIF14,K…
GO:BP	regulation of mitotic sister chromatid segregation	GO:0033047	false	9.166123124917839e-9	8.037814313345512	57	419	14	20972	AURKB,BUB1,BUB1B,CDC20,CDK1,CENPF,INCENP,KNTC1,NDC80,NUF2,PLK1,RAD21,TTK,ZWINT
GO:BP	meiotic nuclear division	GO:0140013	false	2.7583786430995988e-8	7.559346118391598	199	419	23	20972	ASPM,AURKA,CDC20,CKS2,DMRTC2,ESPL1,INCENP,KIF18A,MAEL,MSX2,MYBL1,NCAPH,NDC80,NUF2,PLK1,PTTG1,RAD21,RAD54L,SGO1,TOP2A,TTK,WASHC5,ZWINT
GO:BP	regulation of organelle organization	GO:0033043	false	3.145129235861407e-8	7.502361504346434	1167	419	60	20972	AKT1,ARHGEF2,ARL6IP1,AURKA,AURKB,BNIP3,BUB1,BUB1B,C10ORF90,CCDC8,CCT8,CDC20,CDC25C,CDC6,CDCA2,CDK1,CENPE,CENPF,CIT,CPLX1,CX3CL1,DIAPH3,DLGAP5,EPS8,ESPL1,EVL,FEN1,HAUS8,IFI6,INCENP,INPP5J,KIF18A,KNTC1,MID1,MKI67,MSX2,NCAPG,NCAPG2,NCAPH,NDC80,NEK2,NSMCE2,NUF2,NUSAP1,PAK3,PIF1,PIK3R1,PLK1,PPM1E,RAD21,RND1,SFRP1,SPAG5,STIL,STMN1,TPX2,TTK,UBE2C,WASHC5,ZWINT
GO:BP	negative regulation of sister chromatid segregation	GO:0033046	false	3.2138749743521865e-8	7.49297102209821	51	419	13	20972	AURKB,BUB1,BUB1B,CDC20,CENPF,INCENP,KNTC1,NDC80,NUF2,PLK1,RAD21,TTK,ZWINT
GO:BP	negative regulation of mitotic sister chromatid segregation	GO:0033048	false	3.2138749743521865e-8	7.49297102209821	51	419	13	20972	AURKB,BUB1,BUB1B,CDC20,CENPF,INCENP,KNTC1,NDC80,NUF2,PLK1,RAD21,TTK,ZWINT
GO:BP	negative regulation of mitotic sister chromatid separation	GO:2000816	false	3.2138749743521865e-8	7.49297102209821	51	419	13	20972	AURKB,BUB1,BUB1B,CDC20,CENPF,INCENP,KNTC1,NDC80,NUF2,PLK1,RAD21,TTK,ZWINT
GO:BP	negative regulation of mitotic metaphase/anaphase transition	GO:0045841	false	3.2138749743521865e-8	7.49297102209821	51	419	13	20972	AURKB,BUB1,BUB1B,CDC20,CENPF,INCENP,KNTC1,NDC80,NUF2,PLK1,RAD21,TTK,ZWINT
GO:BP	negative regulation of mitotic cell cycle	GO:0045930	false	4.5418362725494744e-8	7.3427685256006345	223	419	24	20972	AURKB,BUB1,BUB1B,CDC20,CDC6,CDK1,CENPF,CLSPN,E2F7,EZH2,FOXC1,INCENP,KNTC1,NDC80,NUF2,ORC1,PLK1,RAD21,RFWD3,TICRR,TTK,ZFP36L1,ZFP36L2,ZWINT
GO:BP	cell cycle checkpoint signaling	GO:0000075	false	4.877889735104337e-8	7.31176802115574	186	419	22	20972	AURKB,BUB1,BUB1B,CDC20,CDC45,CDC6,CDK1,CENPF,CLSPN,DTX3L,INCENP,KNTC1,NDC80,NUF2,ORC1,PARP9,PLK1,RFWD3,TICRR,TIMELESS,TTK,ZWINT
GO:BP	negative regulation of chromosome segregation	GO:0051985	false	5.47583706793747e-8	7.261549482661569	53	419	13	20972	AURKB,BUB1,BUB1B,CDC20,CENPF,INCENP,KNTC1,NDC80,NUF2,PLK1,RAD21,TTK,ZWINT
GO:BP	negative regulation of metaphase/anaphase transition of cell cycle	GO:1902100	false	5.47583706793747e-8	7.261549482661569	53	419	13	20972	AURKB,BUB1,BUB1B,CDC20,CENPF,INCENP,KNTC1,NDC80,NUF2,PLK1,RAD21,TTK,ZWINT
GO:BP	negative regulation of chromosome separation	GO:1905819	false	5.47583706793747e-8	7.261549482661569	53	419	13	20972	AURKB,BUB1,BUB1B,CDC20,CENPF,INCENP,KNTC1,NDC80,NUF2,PLK1,RAD21,TTK,ZWINT
GO:BP	metaphase chromosome alignment	GO:0051310	false	7.1620373715691e-8	7.144963417166074	106	419	17	20972	AURKB,CDK1,CENPE,CENPF,INCENP,KIF14,KIF18A,KIF2C,KNTC1,NDC80,NEK2,NUF2,RACGAP1,SGO1,SPAG5,TTK,ZWINT
GO:BP	spindle organization	GO:0007051	false	8.35293278781141e-8	7.078161013147004	210	419	23	20972	ASPM,AURKA,AURKB,CDC20,CENPE,DLGAP5,ESPL1,HAUS8,INCENP,KIF4A,MYBL2,NDC80,NEK2,NUF2,PLK1,PRC1,RACGAP1,SPAG5,STIL,STMN1,TPX2,TTK,WASHC5
GO:BP	chromosome localization	GO:0050000	false	1.2124610929694106e-7	6.9163321887090365	125	419	18	20972	AURKB,CDK1,CENPE,CENPF,DLGAP5,INCENP,KIF14,KIF18A,KIF2C,KNTC1,NDC80,NEK2,NUF2,RACGAP1,SGO1,SPAG5,TTK,ZWINT
GO:BP	microtubule cytoskeleton organization	GO:0000226	false	2.0975816546945947e-7	6.678281123947158	681	419	42	20972	ARHGEF2,ASPM,AURKA,AURKB,C10ORF90,CC2D2A,CCDC8,CDC20,CDK1,CENPA,CENPE,CFAP69,CRYAB,DIAPH3,DLGAP5,ESPL1,GAS2L3,HAUS8,INCENP,INPP5J,KIF18A,KIF18B,KIF2C,KIF4A,MAP7D2,MID1,MYBL2,NDC80,NEK2,NUF2,NUSAP1,PLK1,PRC1,RACGAP1,SGO1,SPAG5,STIL,STMN1,TPX2,TTK,WASHC5,XRCC2
GO:BP	negative regulation of mitotic nuclear division	GO:0045839	false	2.3628558370704024e-7	6.626562774802138	59	419	13	20972	AURKB,BUB1,BUB1B,CDC20,CENPF,INCENP,KNTC1,NDC80,NUF2,PLK1,RAD21,TTK,ZWINT
GO:BP	kinetochore organization	GO:0051383	false	2.5992856165927284e-7	6.585145996414766	29	419	10	20972	CENPA,CENPE,CENPF,CENPK,CENPW,DLGAP5,HJURP,KNTC1,NDC80,NUF2
GO:BP	mitotic spindle checkpoint signaling	GO:0071174	false	3.2733740025149113e-7	6.485004371120669	49	419	12	20972	AURKB,BUB1,BUB1B,CDC20,CENPF,INCENP,KNTC1,NDC80,NUF2,PLK1,TTK,ZWINT
GO:BP	mitotic spindle assembly checkpoint signaling	GO:0007094	false	3.2733740025149113e-7	6.485004371120669	49	419	12	20972	AURKB,BUB1,BUB1B,CDC20,CENPF,INCENP,KNTC1,NDC80,NUF2,PLK1,TTK,ZWINT
GO:BP	spindle assembly checkpoint signaling	GO:0071173	false	3.2733740025149113e-7	6.485004371120669	49	419	12	20972	AURKB,BUB1,BUB1B,CDC20,CENPF,INCENP,KNTC1,NDC80,NUF2,PLK1,TTK,ZWINT
GO:BP	spindle checkpoint signaling	GO:0031577	false	4.2300681210498206e-7	6.373652638686938	50	419	12	20972	AURKB,BUB1,BUB1B,CDC20,CENPF,INCENP,KNTC1,NDC80,NUF2,PLK1,TTK,ZWINT
GO:BP	mitotic cell cycle checkpoint signaling	GO:0007093	false	5.704504911035845e-7	6.243782041646357	137	419	18	20972	AURKB,BUB1,BUB1B,CDC20,CDC6,CDK1,CENPF,CLSPN,INCENP,KNTC1,NDC80,NUF2,ORC1,PLK1,RFWD3,TICRR,TTK,ZWINT
GO:BP	mitotic spindle organization	GO:0007052	false	5.704504911035845e-7	6.243782041646357	137	419	18	20972	AURKA,AURKB,CDC20,CENPE,DLGAP5,INCENP,KIF4A,MYBL2,NDC80,NEK2,NUF2,PLK1,PRC1,RACGAP1,STIL,STMN1,TPX2,TTK
GO:BP	positive regulation of chromosome separation	GO:1905820	false	7.935046698820739e-7	6.1004505130199735	32	419	10	20972	AURKB,CDC20,DLGAP5,ESPL1,INCENP,NCAPG,NCAPG2,NCAPH,NSMCE2,UBE2C
GO:BP	negative regulation of nuclear division	GO:0051784	false	8.599918550910687e-7	6.065505661902659	65	419	13	20972	AURKB,BUB1,BUB1B,CDC20,CENPF,INCENP,KNTC1,NDC80,NUF2,PLK1,RAD21,TTK,ZWINT
GO:BP	biological regulation	GO:0065007	false	9.600333861866472e-7	6.017713663643231	12804	419	315	20972	A2ML1,ABAT,ABCA12,ABHD12,ACVR1C,ADCY1,ADGRG4,ADIPOQ,AFF2,AFF3,AKR1B10,AKT1,ALCAM,ALKAL2,ANLN,ANP32E,APOD,AQP1,AR,ARHGAP11A,ARHGEF2,ARL6IP1,ASPM,ASS1,ATAD2,ATRNL1,AURKA,AURKB,AZIN1,B4GALNT2,BCL11A,BEST3,BNIP3,BOC,BUB1,BUB1B,C10ORF90,CACNA1D,CBX2,CC2D2A,CCDC117,CCDC8,CCDC92,CCNA2,CCT8,CDC20,CDC25A,CDC25C,CDC45,CDC6,CDCA2,CDCA7,CDK1,CDK18,CDKN2A,CEACAM5,CENPE,CENPF,CFAP69,CHODL,CIT,CKS2,CLRN1,CLSPN,…
GO:BP	attachment of spindle microtubules to kinetochore	GO:0008608	false	0.0000011119877766897373	5.953899986625701	54	419	12	20972	AURKB,CDK1,CENPE,INCENP,KIF2C,KNTC1,NDC80,NEK2,NUF2,RACGAP1,SGO1,SPAG5
GO:BP	apoptotic process	GO:0006915	true	0.0000011471260600082949	5.940388853975156	1898	419	78	20972	ACVR1C,ADIPOQ,AKT1,ANP32E,AQP1,AR,ARHGEF2,ARL6IP1,AURKA,AURKB,BNIP3,BUB1,BUB1B,CDCA7,CDK1,CDKN2A,CEACAM5,CIT,CRYAB,CSRNP3,CX3CL1,CX3CR1,CYCS,DLL1,E2F2,EGFR,ERBB4,ERO1A,ESPL1,ESR1,FOXA1,FOXC1,G6PD,GATA3,GSKIP,GSTP1,HAND2,HMGB2,HPGD,IFI27,IFI6,IFIT3,IL6ST,KCNJ11,KIF14,LRP6,LRP8,MAEL,MELK,MSX2,MX1,NR1H4,NRG1,NTRK2,PIK3R1,PLAGL1,PLK1,PNMA3,PNMA5,PTRH2,RAD21,SFRP1,SLC25A27,SLC40A1,SOX10,SPDEF,STIL,TOP…
GO:BP	regulation of biological process	GO:0050789	false	0.0000014262201485198337	5.845813432472966	12397	419	307	20972	A2ML1,ABAT,ABCA12,ABHD12,ACVR1C,ADCY1,ADGRG4,ADIPOQ,AFF2,AFF3,AKT1,ALCAM,ALKAL2,ANLN,ANP32E,APOD,AQP1,AR,ARHGAP11A,ARHGEF2,ARL6IP1,ASPM,ASS1,ATAD2,ATRNL1,AURKA,AURKB,AZIN1,B4GALNT2,BCL11A,BEST3,BNIP3,BOC,BUB1,BUB1B,C10ORF90,CACNA1D,CBX2,CC2D2A,CCDC117,CCDC8,CCDC92,CCNA2,CCT8,CDC20,CDC25A,CDC25C,CDC45,CDC6,CDCA2,CDCA7,CDK1,CDK18,CDKN2A,CEACAM5,CENPE,CENPF,CFAP69,CHODL,CIT,CKS2,CLRN1,CLSPN,CLSTN2,C…
GO:BP	intracellular signal transduction	GO:0035556	false	0.0000014652799973934232	5.83407937892496	2963	419	106	20972	ADCY1,ADIPOQ,AKT1,ALKAL2,AR,ARHGAP11A,ARHGEF2,AURKA,AURKB,BNIP3,BUB1,BUB1B,CCNA2,CDC20,CDC45,CDC6,CDK1,CDKN2A,CENPF,CIT,CLSPN,CRYAB,CX3CL1,CX3CR1,CYCS,DEPDC1,DERL1,DMD,DTX3L,DUSP4,E2F2,E2F7,EGFR,EPS8,ERBB4,ERLIN2,ERO1A,ESR1,EZH2,FBP1,FGD3,FOXA1,FOXM1,GATA3,GSKIP,GSTP1,GTSE1,HAND2,IFI27,IFI6,IKBKB,IL34,INCENP,IQGAP3,IRAK1,KCNJ11,KIAA0319,KIF14,KIT,KL,KNTC1,LARP1,LRRC59,MAEL,MELK,MID1,NCALD,NDC80,N…
GO:BP	negative regulation of chromosome organization	GO:2001251	false	0.0000017485055476518448	5.757332985424647	97	419	15	20972	AURKB,BUB1,BUB1B,CDC20,CENPF,ESPL1,INCENP,KNTC1,NDC80,NUF2,PIF1,PLK1,RAD21,TTK,ZWINT
GO:BP	regulation of apoptotic process	GO:0042981	false	0.000001757987464767295	5.754984225964068	1426	419	64	20972	ACVR1C,ADIPOQ,AKT1,ANP32E,AQP1,AR,ARHGEF2,ARL6IP1,AURKA,AURKB,BNIP3,CDK1,CDKN2A,CEACAM5,CRYAB,CSRNP3,CX3CL1,CX3CR1,DLL1,EGFR,ERBB4,ESR1,FOXA1,FOXC1,G6PD,GATA3,GSTP1,HAND2,HMGB2,HPGD,IFI6,IFIT3,IL6ST,KIF14,LRP6,LRP8,MAEL,MELK,MSX2,NR1H4,NRG1,NTRK2,PIK3R1,PLK1,PNMA3,PNMA5,PTRH2,RAD21,SFRP1,SLC25A27,SLC40A1,SOX10,SPDEF,STIL,TOP2A,TOX3,TP53BP2,TRIM2,VSTM2L,XBP1,XRCC2,YWHAZ,ZBTB16,ZFP36L1
GO:BP	programmed cell death	GO:0012501	false	0.0000020361917802620728	5.691181320054773	1958	419	79	20972	ACVR1C,ADIPOQ,AKT1,ANP32E,AQP1,AR,ARHGEF2,ARL6IP1,AURKA,AURKB,BNIP3,BUB1,BUB1B,CDCA7,CDK1,CDKN2A,CEACAM5,CIT,CRYAB,CSRNP3,CX3CL1,CX3CR1,CYCS,DLL1,E2F2,EGFR,ERBB4,ERO1A,ESPL1,ESR1,FOXA1,FOXC1,G6PD,GATA3,GSKIP,GSTP1,HAND2,HMGB2,HPGD,IFI27,IFI6,IFIT3,IL6ST,KCNJ11,KIF14,KIT,LRP6,LRP8,MAEL,MELK,MSX2,MX1,NR1H4,NRG1,NTRK2,PIK3R1,PLAGL1,PLK1,PNMA3,PNMA5,PTRH2,RAD21,SFRP1,SLC25A27,SLC40A1,SOX10,SPDEF,STIL…
GO:BP	regulation of programmed cell death	GO:0043067	false	0.000002135748203632751	5.670449950247787	1467	419	65	20972	ACVR1C,ADIPOQ,AKT1,ANP32E,AQP1,AR,ARHGEF2,ARL6IP1,AURKA,AURKB,BNIP3,CDK1,CDKN2A,CEACAM5,CRYAB,CSRNP3,CX3CL1,CX3CR1,DLL1,EGFR,ERBB4,ESR1,FOXA1,FOXC1,G6PD,GATA3,GSTP1,HAND2,HMGB2,HPGD,IFI6,IFIT3,IL6ST,KIF14,KIT,LRP6,LRP8,MAEL,MELK,MSX2,NR1H4,NRG1,NTRK2,PIK3R1,PLK1,PNMA3,PNMA5,PTRH2,RAD21,SFRP1,SLC25A27,SLC40A1,SOX10,SPDEF,STIL,TOP2A,TOX3,TP53BP2,TRIM2,VSTM2L,XBP1,XRCC2,YWHAZ,ZBTB16,ZFP36L1
GO:BP	cell death	GO:0008219	false	0.0000022369424255593265	5.6503451936341085	1962	419	79	20972	ACVR1C,ADIPOQ,AKT1,ANP32E,AQP1,AR,ARHGEF2,ARL6IP1,AURKA,AURKB,BNIP3,BUB1,BUB1B,CDCA7,CDK1,CDKN2A,CEACAM5,CIT,CRYAB,CSRNP3,CX3CL1,CX3CR1,CYCS,DLL1,E2F2,EGFR,ERBB4,ERO1A,ESPL1,ESR1,FOXA1,FOXC1,G6PD,GATA3,GSKIP,GSTP1,HAND2,HMGB2,HPGD,IFI27,IFI6,IFIT3,IL6ST,KCNJ11,KIF14,KIT,LRP6,LRP8,MAEL,MELK,MSX2,MX1,NR1H4,NRG1,NTRK2,PIK3R1,PLAGL1,PLK1,PNMA3,PNMA5,PTRH2,RAD21,SFRP1,SLC25A27,SLC40A1,SOX10,SPDEF,STIL…
GO:BP	negative regulation of apoptotic process	GO:0043066	false	0.0000023369714424576877	5.631346594607696	856	419	46	20972	AKT1,AQP1,AR,ARHGEF2,ARL6IP1,AURKA,AURKB,BNIP3,CDK1,CEACAM5,CRYAB,CX3CL1,CX3CR1,DLL1,EGFR,ERBB4,ESR1,FOXC1,GATA3,GSTP1,HAND2,HMGB2,IFI6,IFIT3,IL6ST,KIF14,LRP6,MAEL,MSX2,NR1H4,NRG1,NTRK2,PIK3R1,PLK1,PTRH2,RAD21,SFRP1,SLC25A27,SLC40A1,SOX10,STIL,TOX3,VSTM2L,XBP1,XRCC2,YWHAZ
GO:BP	negative regulation of programmed cell death	GO:0043069	false	0.0000023921510501563507	5.621211400696078	887	419	47	20972	AKT1,AQP1,AR,ARHGEF2,ARL6IP1,AURKA,AURKB,BNIP3,CDK1,CEACAM5,CRYAB,CX3CL1,CX3CR1,DLL1,EGFR,ERBB4,ESR1,FOXC1,GATA3,GSTP1,HAND2,HMGB2,IFI6,IFIT3,IL6ST,KIF14,KIT,LRP6,MAEL,MSX2,NR1H4,NRG1,NTRK2,PIK3R1,PLK1,PTRH2,RAD21,SFRP1,SLC25A27,SLC40A1,SOX10,STIL,TOX3,VSTM2L,XBP1,XRCC2,YWHAZ
GO:BP	cytokinesis	GO:0000910	false	0.000004601930719670441	5.3370599237576215	194	419	20	20972	ANLN,AURKA,AURKB,CDC6,CENPA,CIT,E2F7,ESPL1,INCENP,IQGAP3,KIF14,KIF4A,KLHL13,NUSAP1,PLK1,PRC1,RACGAP1,ROPN1B,STMN1,WASHC5
GO:BP	cell cycle G2/M phase transition	GO:0044839	false	0.000004842075943526417	5.314968403329682	156	419	18	20972	AURKA,AURKB,CCNA2,CDC25A,CDC25C,CDC6,CDK1,CENPF,CLSPN,FOXM1,KIF14,MELK,NDC80,NEK10,ORC1,PLK1,RAD21,TICRR
GO:BP	spindle assembly	GO:0051225	false	0.000005499757977171614	5.259656421686038	139	419	17	20972	ASPM,AURKA,AURKB,CDC20,HAUS8,INCENP,KIF4A,MYBL2,NDC80,NEK2,PLK1,PRC1,RACGAP1,SPAG5,STIL,TPX2,WASHC5
GO:BP	microtubule-based process	GO:0007017	false	0.00000779263411646856	5.108315714486991	1015	419	50	20972	ARHGEF2,ASPM,AURKA,AURKB,C10ORF90,CC2D2A,CCDC8,CDC20,CDK1,CENPA,CENPE,CFAP69,CRYAB,DIAPH3,DLGAP5,DYNC2H1,ESPL1,GAS2L3,GTSE1,HAUS8,INCENP,INPP5J,KIF14,KIF18A,KIF18B,KIF2C,KIF4A,MAP7D2,MID1,MYBL2,NDC80,NEK10,NEK2,NUF2,NUSAP1,PLK1,PRC1,RACGAP1,ROPN1B,SGO1,SORD,SPAG5,STIL,STMN1,TPX2,TRAK1,TSSK4,TTK,WASHC5,XRCC2
GO:BP	membraneless organelle assembly	GO:0140694	false	0.000009313227113828358	5.030899806142066	436	419	30	20972	ANLN,AR,ASPM,AURKA,AURKB,C10ORF90,CDC20,CENPA,CENPE,CENPF,CENPK,CENPW,DIAPH3,DLGAP5,HAUS8,HJURP,INCENP,KIF4A,KNTC1,MTERF3,MYBL2,NDC80,NEK2,PLK1,PRC1,RACGAP1,SPAG5,STIL,TPX2,WASHC5
GO:BP	DNA metabolic process	GO:0006259	true	0.000012600332642152221	4.899617989585275	998	419	49	20972	ADIPOQ,AKT1,AURKB,CCDC117,CCNA2,CCT8,CDC25A,CDC45,CDC6,CDK1,CENPF,CHAF1B,CLSPN,DTX3L,E2F7,EGFR,EXO1,FANCI,FEN1,FOXM1,GINS1,HMGA1,HMGB2,KPNA2,MCM10,NEIL3,NEK2,NFIB,NSMCE2,ORC1,ORC6,PARP9,PARPBP,PIF1,PLK1,POLQ,PTK6,PTTG1,RAD21,RAD54L,RFWD3,RNASEH2A,TATDN1,TICRR,TIMELESS,TOP2A,TYMS,UBE2W,XRCC2
GO:BP	gland development	GO:0048732	true	0.000020414333066833755	4.690064803844104	425	419	29	20972	AKT1,AR,ASS1,AURKA,COX2,E2F7,EGFR,ERBB4,ESR1,EZH2,FASN,FOXA1,FOXC1,GATA3,HAND2,IQGAP3,MSX2,MTX1,NFIB,NRG1,NTN4,PGR,PNPT1,SFRP1,SOX10,TBX19,UGT1A10,WLS,XBP1
GO:BP	cytoskeleton organization	GO:0007010	false	0.000030186481176545625	4.52018750952333	1534	419	64	20972	ANLN,AQP1,ARHGEF2,ASPM,AURKA,AURKB,C10ORF90,CC2D2A,CCDC8,CDC20,CDK1,CENPA,CENPE,CFAP69,CIT,CLRN1,CRYAB,CX3CL1,DIAPH3,DLGAP5,DMD,EPS8,ESPL1,ESPNL,EVL,FAM171A1,FGD3,FRMD3,GAS2L3,HAUS8,INCENP,INPP5J,IQGAP3,KIF18A,KIF18B,KIF2C,KIF4A,KIT,KRT5,LMNB1,MAP7D2,MID1,MYBL2,NDC80,NEK2,NOS1AP,NUF2,NUSAP1,PAK3,PIK3R1,PLK1,PPM1E,PRC1,RACGAP1,RND1,SFRP1,SGO1,SPAG5,STIL,STMN1,TPX2,TTK,WASHC5,XRCC2
GO:BP	regulation of cellular process	GO:0050794	false	0.00003140842028124391	4.502953906339208	11962	419	294	20972	A2ML1,ABAT,ABCA12,ACVR1C,ADCY1,ADGRG4,ADIPOQ,AFF2,AFF3,AKT1,ALCAM,ALKAL2,ANLN,ANP32E,APOD,AQP1,AR,ARHGAP11A,ARHGEF2,ARL6IP1,ASPM,ASS1,ATAD2,ATRNL1,AURKA,AURKB,AZIN1,B4GALNT2,BCL11A,BNIP3,BOC,BUB1,BUB1B,C10ORF90,CACNA1D,CBX2,CC2D2A,CCDC117,CCDC8,CCNA2,CCT8,CDC20,CDC25A,CDC25C,CDC45,CDC6,CDCA2,CDCA7,CDK1,CDK18,CDKN2A,CEACAM5,CENPE,CENPF,CFAP69,CHODL,CIT,CKS2,CLRN1,CLSPN,CLSTN2,CNTNAP2,CNTNAP4,CPLX1…
GO:BP	negative regulation of organelle organization	GO:0010639	false	0.000032305438610297547	4.49072435817624	357	419	26	20972	AKT1,ARHGEF2,AURKB,BNIP3,BUB1,BUB1B,CDC20,CENPF,DIAPH3,EPS8,ESPL1,IFI6,INCENP,INPP5J,KNTC1,MID1,NDC80,NUF2,PIF1,PIK3R1,PLK1,RAD21,STMN1,TPX2,TTK,ZWINT
GO:BP	kinetochore assembly	GO:0051382	false	0.00003814682213679138	4.418541635584349	25	419	8	20972	CENPA,CENPE,CENPF,CENPK,CENPW,DLGAP5,HJURP,KNTC1
GO:BP	G2/M transition of mitotic cell cycle	GO:0000086	false	0.00003894520882823799	4.409545963086285	139	419	16	20972	AURKA,AURKB,CCNA2,CDC25A,CDC25C,CDC6,CDK1,CENPF,CLSPN,FOXM1,KIF14,MELK,ORC1,PLK1,RAD21,TICRR
GO:BP	positive regulation of mitotic cell cycle	GO:0045931	false	0.00004939116824392619	4.306350701396858	123	419	15	20972	AKT1,AURKA,CDC20,CDC25A,CDC25C,CDC6,CDK1,DLGAP5,EGFR,ESPL1,FOXA1,NSMCE2,RRM2,STIL,UBE2C
GO:BP	meiosis I cell cycle process	GO:0061982	false	0.0000529264249917062	4.276327440201257	142	419	16	20972	AURKA,CDC20,CDC25A,CDC25C,CKS2,DMRTC2,ESPL1,MAEL,MYBL1,NDC80,PLK1,PTTG1,RAD21,RAD54L,TOP2A,ZWINT
GO:BP	positive regulation of mitotic cell cycle phase transition	GO:1901992	false	0.00006274526982444429	4.202419008756465	91	419	13	20972	AKT1,CDC20,CDC25A,CDC25C,CDC6,CDK1,DLGAP5,EGFR,ESPL1,NSMCE2,RRM2,STIL,UBE2C
GO:BP	negative regulation of biological process	GO:0048519	false	0.00006646111824100202	4.177432355777576	5753	419	166	20972	ABAT,ABCA12,ACVR1C,ADIPOQ,AFF2,AKT1,APOD,AQP1,AR,ARHGEF2,ARL6IP1,ASPM,ASS1,AURKA,AURKB,AZIN1,B4GALNT2,BCL11A,BEST3,BNIP3,BUB1,BUB1B,CBX2,CDC20,CDC45,CDC6,CDK1,CDKN2A,CEACAM5,CENPF,CIT,CLSPN,CNTNAP2,CRYAB,CX3CL1,CX3CR1,DDX39A,DEPDC1,DIAPH3,DLL1,DNMT3B,DTX3L,DUSP4,E2F2,E2F7,EGFR,ELOC,ENPP3,EPS8,ERBB4,ERLIN2,ESPL1,ESR1,EVL,EZH2,FBP1,FOXA1,FOXC1,FOXK2,FOXM1,G6PD,GABRE,GATA3,GPRC5A,GSKIP,GSTP1,HAND2,H…
GO:BP	sexual reproduction	GO:0019953	false	0.00008819416283910824	4.054560157846127	1128	419	51	20972	AKT1,AR,ASPM,AURKA,CCT8,CDC20,CDC25A,CDC25C,CDK1,CFAP69,CKS2,CREB3L4,DMRTC2,ESPL1,EXO1,FOXC1,GGT1,HMGB2,HORMAD2,HPGD,INCENP,KIF18A,KIT,MAEL,MSX2,MYBL1,NCAPH,NDC80,NEK2,NUF2,OCA2,PGR,PLK1,PTTG1,RACGAP1,RAD21,RAD54L,RIMS1,ROPN1B,SGO1,SPATA24,SPATA6L,TDRD1,TOP2A,TSSK4,TTK,WASHC5,XRCC2,ZBTB16,ZP2,ZWINT
GO:BP	nervous system development	GO:0007399	true	0.00009305582987793282	4.031256413457401	2597	419	91	20972	ABAT,ACVR1C,ADCY1,AFF2,AKT1,ALCAM,ALKAL2,APOD,AQP1,ARHGEF2,ASPM,ASTN1,AURKA,BCL11A,BNIP3,BOC,CC2D2A,CDC20,CDK1,CDK18,CENPF,CHODL,CIT,CLRN1,CLSTN2,CNTNAP2,CX3CL1,CX3CR1,DIAPH3,DLL1,DMD,DYNC2H1,EGFR,ERBB4,EVL,EZH2,FOXA1,FOXC1,G6PD,GABRE,GATA3,GFRA1,GSTP1,HAND2,HMGB2,IGF2BP3,IGSF10,IL1RAPL2,IL34,IL6ST,INPP5J,IRX1,KIAA0319,KIF14,KIT,LRP6,LRP8,LRRN1,MAP7D2,MBOAT1,NFIB,NRG1,NTN4,NTRK2,PAK3,PTK6,RACGAP1…
GO:BP	positive regulation of cell cycle phase transition	GO:1901989	false	0.00010551070320362512	3.976703482484802	112	419	14	20972	AKT1,CDC20,CDC25A,CDC25C,CDC6,CDK1,DLGAP5,EGFR,ESPL1,EZH2,NSMCE2,RRM2,STIL,UBE2C
GO:BP	regulation of primary metabolic process	GO:0080090	true	0.00011607793251845675	3.935250335785878	5215	419	153	20972	A2ML1,ABAT,ADIPOQ,AFF2,AFF3,AKT1,APOD,AR,ARHGEF2,ATAD2,AURKA,AURKB,AZIN1,BCL11A,CBX2,CCDC117,CCNA2,CCT8,CDC20,CDC25A,CDC25C,CDC6,CDCA7,CDK1,CDKN2A,CENPE,CENPF,CKS2,CLSPN,CREB3L4,CRYAB,CSRNP3,CX3CL1,DEPDC1,DERL1,DIO2,DLL1,DMRTC2,DNMT3B,DTX3L,DUSP4,E2F2,E2F7,EGFR,ELOC,ERBB4,ERLIN2,ESR1,EZH2,FANCI,FBP1,FMO5,FOXA1,FOXC1,FOXK2,FOXM1,GATA3,GPRC5A,GSKIP,GSTP1,HAND2,HMGA1,HMGB2,HOXB6,HPGD,IFI27,IGF2BP3,I…
GO:BP	meiotic chromosome segregation	GO:0045132	false	0.00012068477586130046	3.918347511811859	96	419	13	20972	ASPM,AURKA,ESPL1,MAEL,NCAPH,NDC80,NUF2,PLK1,PTTG1,SGO1,TTK,WASHC5,ZWINT
GO:BP	negative regulation of cellular component organization	GO:0051129	false	0.00013826406064072424	3.859290692586211	695	419	37	20972	ADIPOQ,AKT1,APOD,AR,ARHGEF2,AURKB,BCL11A,BNIP3,BUB1,BUB1B,CDC20,CENPF,CRYAB,DIAPH3,EPS8,ESPL1,EVL,IFI6,IKBKB,INCENP,INPP5J,KIAA0319,KIF14,KNTC1,MID1,NDC80,NR1H4,NUF2,PIF1,PIK3R1,PLK1,RAD21,RGMA,STMN1,TPX2,TTK,ZWINT
GO:BP	cellular response to stress	GO:0033554	true	0.00014515803273872283	3.8381589262286218	1856	419	71	20972	AKT1,APOD,AQP1,ARHGEF2,ASS1,BNIP3,CCDC117,CCNA2,CDC45,CDK1,CDKN2A,CHAF1B,CIP2A,CLSPN,CRYAB,DERL1,DTX3L,E2F7,EGFR,ERLIN2,ERO1A,EXO1,EZH2,FANCI,FBLN5,FBP1,FEN1,FOXM1,G6PD,GSTP1,GTSE1,HMGA1,HMGB2,IKBKB,IRAK1,KIAA0319,MAEL,MCM10,MID1,NEIL3,NSMCE2,PAK3,PARP9,PARPBP,PBK,PDIA4,PGK1,PIF1,PIK3R1,PLIN1,PLK1,PNPT1,POLQ,PRDX1,PTTG1,RAD21,RAD54L,RFWD3,RNASEH2A,RNF145,SFRP1,SRXN1,TICRR,TIMELESS,TOP2A,UBE2W,UBX…
GO:BP	protein phosphorylation	GO:0006468	true	0.0001543624621801856	3.8114583027701157	982	419	46	20972	ACVR1C,ADIPOQ,AKT1,ARHGEF2,AURKA,AURKB,BUB1,CDC25A,CDC25C,CDC6,CDK1,CDK18,CDKN2A,CENPE,CIT,CLSPN,EGFR,ERBB4,EZH2,GPRC5A,GSKIP,GSTP1,IKBKB,IL34,IRAK1,KIF14,KIT,LRP6,MELK,NEK10,NEK2,NRG1,NTRK2,PAK3,PARP9,PBK,PLK1,PPM1E,PTK6,ROPN1B,SFRP1,TPX2,TSSK4,TTK,XBP1,YWHAZ
GO:BP	regulation of cell cycle G2/M phase transition	GO:1902749	false	0.00018445625168009001	3.7341066208700595	117	419	14	20972	AURKA,AURKB,CDC25A,CDC25C,CDC6,CDK1,CENPF,CLSPN,KIF14,NEK10,ORC1,PLK1,RAD21,TICRR
GO:BP	positive regulation of mitotic sister chromatid separation	GO:1901970	false	0.00022070665674607352	3.6561845678601435	21	419	7	20972	AURKB,CDC20,DLGAP5,ESPL1,INCENP,NSMCE2,UBE2C
GO:BP	negative regulation of cellular process	GO:0048523	false	0.00028976009527174076	3.537961424236034	5510	419	158	20972	ABAT,ABCA12,ACVR1C,ADIPOQ,AFF2,AKT1,APOD,AQP1,AR,ARHGEF2,ARL6IP1,ASPM,ASS1,AURKA,AURKB,AZIN1,B4GALNT2,BCL11A,BNIP3,BUB1,BUB1B,CBX2,CDC20,CDC45,CDC6,CDK1,CDKN2A,CEACAM5,CENPF,CIT,CLSPN,CRYAB,CX3CL1,CX3CR1,DDX39A,DEPDC1,DIAPH3,DLL1,DNMT3B,DTX3L,DUSP4,E2F7,EGFR,ELOC,ENPP3,EPS8,ERBB4,ERLIN2,ESPL1,ESR1,EVL,EZH2,FBP1,FOXA1,FOXC1,FOXK2,FOXM1,G6PD,GATA3,GPRC5A,GSKIP,GSTP1,HAND2,HMGA1,HMGB2,HPGD,IFI27,IFI…
GO:BP	regulation of G2/M transition of mitotic cell cycle	GO:0010389	false	0.00031656969150766666	3.4995306669880692	104	419	13	20972	AURKA,AURKB,CDC25A,CDC25C,CDC6,CDK1,CENPF,CLSPN,KIF14,ORC1,PLK1,RAD21,TICRR
GO:BP	regulation of attachment of spindle microtubules to kinetochore	GO:0051988	false	0.00044951310217508373	3.3472576451556435	23	419	7	20972	AURKB,CDK1,INCENP,KNTC1,NEK2,RACGAP1,SPAG5
GO:BP	cytoskeleton-dependent cytokinesis	GO:0061640	false	0.0005183847903365803	3.285347749363153	127	419	14	20972	ANLN,AURKB,CENPA,CIT,ESPL1,INCENP,IQGAP3,KIF4A,NUSAP1,PLK1,RACGAP1,ROPN1B,STMN1,WASHC5
GO:BP	positive regulation of cellular process	GO:0048522	false	0.0005234270052220098	3.2811438745193158	5739	419	162	20972	ABAT,ABCA12,ACVR1C,ADCY1,ADIPOQ,AKT1,ALKAL2,ANLN,AQP1,AR,ARHGEF2,ARL6IP1,ASPM,ASS1,ATAD2,AURKA,AURKB,AZIN1,BCL11A,BNIP3,BOC,BUB1,CCDC117,CCNA2,CCT8,CDC20,CDC25A,CDC25C,CDC6,CDK1,CDK18,CDKN2A,CENPE,CFAP69,CHODL,CIT,CLRN1,CLSPN,CLSTN2,CNTNAP2,CREB3L4,CSRNP3,CX3CL1,CX3CR1,DERL1,DLGAP5,DLL1,DMD,DNMT3B,DTX3L,DYNC2H1,E2F2,E2F7,EGFR,ELOC,EPS8,ERBB4,ESPL1,ESR1,EVL,EZH2,FANCI,FEN1,FOXA1,FOXC1,FOXK2,FOXM1,…
GO:BP	positive regulation of biological process	GO:0048518	false	0.0005289082614262822	3.2766196493473876	6150	419	171	20972	ABAT,ABCA12,ACVR1C,ADCY1,ADIPOQ,AKT1,ALKAL2,ANLN,AQP1,AR,ARHGEF2,ARL6IP1,ASPM,ASS1,ATAD2,AURKA,AURKB,AZIN1,BCL11A,BNIP3,BOC,BUB1,CACNA1D,CCDC117,CCNA2,CCT8,CDC20,CDC25A,CDC25C,CDC6,CDK1,CDK18,CDKN2A,CENPE,CFAP69,CHODL,CIT,CLRN1,CLSPN,CLSTN2,CNTNAP2,CREB3L4,CSRNP3,CX3CL1,CX3CR1,DERL1,DIO2,DLGAP5,DLL1,DMD,DNMT3B,DTX3L,DYNC2H1,E2F2,E2F7,EGFR,ELOC,EPS8,ERBB4,ESPL1,ESR1,EVL,EZH2,FANCI,FEN1,FOXA1,FOXC1…
GO:BP	sister chromatid cohesion	GO:0007062	false	0.0005629972659842343	3.2494937141554807	60	419	10	20972	BUB1,BUB1B,CDC20,ESPL1,FEN1,HORMAD2,NSMCE2,PLK1,RAD21,SGO1
GO:BP	reproductive process	GO:0022414	false	0.0006087247086978799	3.215579069475259	1592	419	62	20972	ABAT,ACVR1C,AKT1,AR,ASPM,AURKA,CBX2,CCT8,CDC20,CDC25A,CDC25C,CDK1,CFAP69,CKS2,CREB3L4,DMRTC2,E2F7,ESPL1,ESR1,EXO1,FOXA1,FOXC1,GATA3,GFRA1,GGT1,HMGB2,HORMAD2,HPGD,INCENP,KIF18A,KIT,MAEL,MSX2,MYBL1,NCAPH,NDC80,NEK2,NUF2,OCA2,PGR,PLK1,PTTG1,RACGAP1,RAD21,RAD54L,RIMS1,ROPN1B,SFRP1,SGO1,SORD,SPATA24,SPATA6L,STOX2,TDRD1,TOP2A,TSSK4,TTK,WASHC5,XRCC2,ZBTB16,ZP2,ZWINT
GO:BP	attachment of mitotic spindle microtubules to kinetochore	GO:0051315	false	0.0008514661692015763	3.069832602922701	25	419	7	20972	AURKB,CDK1,CENPE,INCENP,KIF2C,NDC80,NUF2
GO:BP	phosphorylation	GO:0016310	false	0.0008690132948816569	3.0609735793055637	1077	419	47	20972	ACVR1C,ADIPOQ,AKT1,AR,ARHGEF2,AURKA,AURKB,BUB1,CDC25A,CDC25C,CDC6,CDK1,CDK18,CDKN2A,CENPE,CIT,CLSPN,EGFR,ERBB4,EZH2,GPRC5A,GSKIP,GSTP1,IKBKB,IL34,IRAK1,KIF14,KIT,LRP6,MELK,NEK10,NEK2,NRG1,NTRK2,PAK3,PARP9,PBK,PLK1,PPM1E,PTK6,ROPN1B,SFRP1,TPX2,TSSK4,TTK,XBP1,YWHAZ
GO:BP	microtubule depolymerization	GO:0007019	true	0.0011296877439604552	2.9470415829017664	50	419	9	20972	ARHGEF2,AURKB,DIAPH3,KIF18A,KIF18B,KIF2C,MID1,STMN1,TPX2
GO:BP	multicellular organism development	GO:0007275	false	0.0011816806790482808	2.9274998653016215	4690	419	137	20972	ABAT,ABCA12,ACVR1C,ADCY1,ADIPOQ,AFF2,AFF3,AKT1,ALCAM,ALKAL2,APOD,AQP1,AR,ARHGEF2,ASPM,ASS1,ASTN1,AURKA,BCL11A,BNIP3,BOC,CBX2,CC2D2A,CDC20,CDK1,CDK18,CDKN2A,CENPF,CHODL,CIT,CLRN1,CLSTN2,CNTNAP2,COL27A1,CRYAB,CX3CL1,CX3CR1,DIAPH3,DLL1,DMD,DOP1B,DUSP4,DYNC2H1,E2F2,E2F7,EGFR,ERBB4,ESR1,EVL,EXO1,EZH2,FOXA1,FOXC1,G6PD,GABRE,GATA3,GCNT3,GFRA1,GINS1,GSTP1,HAND2,HMGB2,HOXB6,HPGD,IGF2BP3,IGSF10,IKBKB,IL1RA…
GO:BP	mitotic metaphase chromosome alignment	GO:0007080	false	0.0012230196275614046	2.9125665731573274	65	419	10	20972	AURKB,CDK1,CENPE,INCENP,KIF14,KIF18A,KIF2C,NDC80,NUF2,TTK
GO:BP	meiotic cell cycle phase transition	GO:0044771	false	0.0012604663724007975	2.899468736243452	17	419	6	20972	CDC20,CDC25A,CDC25C,NDC80,TTK,ZWINT
GO:BP	phosphate-containing compound metabolic process	GO:0006796	false	0.0012739311455806873	2.8948540444515793	2196	419	77	20972	ABHD12,ACOT4,ACVR1C,ADCY1,ADIPOQ,AKT1,AR,ARHGEF2,AURKA,AURKB,B4GALNT2,BUB1,CDC25A,CDC25C,CDC6,CDK1,CDK18,CDKN2A,CENPE,CIT,CLSPN,CROT,DUSP4,EGFR,ENPP3,ENTPD7,ERBB4,EZH2,FASN,FBP1,FOXK2,G6PD,GPRC5A,GSKIP,GSTP1,IDH2,IKBKB,IL34,INPP5J,IRAK1,KIF14,KIT,KYNU,LRP6,MBOAT1,MCCC2,MELK,ND2,NDUFB9,NEK10,NEK2,NR1H4,NRG1,NTRK2,PAK3,PARP9,PBK,PFKL,PGK1,PIK3R1,PLK1,PPM1E,PTK6,ROPN1B,RRM2,SCP2,SFRP1,SLC44A4,SORD,S…
GO:BP	mitotic cytokinesis	GO:0000281	false	0.001333062623244138	2.8751494482676536	99	419	12	20972	ANLN,AURKB,CENPA,CIT,ESPL1,INCENP,IQGAP3,KIF4A,NUSAP1,PLK1,RACGAP1,STMN1
GO:BP	phosphorus metabolic process	GO:0006793	false	0.0013437331063944832	2.8716869827185705	2199	419	77	20972	ABHD12,ACOT4,ACVR1C,ADCY1,ADIPOQ,AKT1,AR,ARHGEF2,AURKA,AURKB,B4GALNT2,BUB1,CDC25A,CDC25C,CDC6,CDK1,CDK18,CDKN2A,CENPE,CIT,CLSPN,CROT,DUSP4,EGFR,ENPP3,ENTPD7,ERBB4,EZH2,FASN,FBP1,FOXK2,G6PD,GPRC5A,GSKIP,GSTP1,IDH2,IKBKB,IL34,INPP5J,IRAK1,KIF14,KIT,KYNU,LRP6,MBOAT1,MCCC2,MELK,ND2,NDUFB9,NEK10,NEK2,NR1H4,NRG1,NTRK2,PAK3,PARP9,PBK,PFKL,PGK1,PIK3R1,PLK1,PPM1E,PTK6,ROPN1B,RRM2,SCP2,SFRP1,SLC44A4,SORD,S…
GO:BP	DNA replication	GO:0006260	false	0.0015088148970942765	2.821364036633588	300	419	21	20972	CCNA2,CDC25A,CDC45,CDC6,CDK1,CHAF1B,E2F7,EGFR,EXO1,FEN1,GINS1,MCM10,NFIB,ORC1,ORC6,POLQ,PTK6,RFWD3,RNASEH2A,TICRR,TIMELESS
GO:BP	response to stress	GO:0006950	false	0.0017918759486002971	2.7466920597984443	3984	419	120	20972	ABAT,ABHD12,ADCY1,ADIPOQ,AKT1,APOD,AQP1,ARHGEF2,ASS1,AURKA,AURKB,BNIP3,CCDC117,CCDC92,CCNA2,CDC45,CDK1,CDKN2A,CHAF1B,CIP2A,CLSPN,COX2,CREB3L4,CRYAB,CX3CL1,CX3CR1,DDX39A,DERL1,DTX3L,E2F7,EGFR,ENPP3,ERLIN2,ERO1A,ESR1,EXO1,EZH2,FANCI,FASN,FBLN5,FBP1,FEN1,FOXK2,FOXM1,G6PD,GATA3,GGT1,GSTP1,GTSE1,HMGA1,HMGB2,HSPA4L,IFI27,IFI44L,IFI6,IFIT1,IFIT3,IKBKB,IL34,IL6ST,IRAK1,KCNJ11,KIAA0319,KIT,KYNU,LARP1,LRP8…
GO:BP	monocyte chemotactic protein-1 production	GO:0071605	false	0.0018588892575475892	2.730746482346756	18	419	6	20972	ADIPOQ,APOD,GSTP1,NR1H4,OAS1,OAS3
GO:BP	regulation of monocyte chemotactic protein-1 production	GO:0071637	true	0.0018588892575475892	2.730746482346756	18	419	6	20972	ADIPOQ,APOD,GSTP1,NR1H4,OAS1,OAS3
GO:BP	regulation of catalytic activity	GO:0050790	false	0.0019383117016383855	2.7125763823851203	774	419	37	20972	A2ML1,ADIPOQ,AKT1,ARHGAP11A,CACNA1D,CDC20,CDC25A,CDC25C,CDC6,CDKN2A,CENPE,CLSPN,DTX3L,EZH2,FGD3,GPRC5A,GSKIP,GSTP1,IFIT1,IQGAP3,KIF14,LRP6,NEK10,NOS1AP,NRG1,NTRK2,OAS1,OAS3,PARP9,PLK1,PPM1E,PTK6,S100A1,STMN1,TPX2,UBE2C,UBE2S
GO:BP	anatomical structure development	GO:0048856	false	0.0020467318709957664	2.6889390477010124	5948	419	164	20972	ABAT,ABCA12,ACVR1C,ADAMTS15,ADCY1,ADIPOQ,AFF2,AFF3,AKT1,ALCAM,ALKAL2,ANLN,APOD,AQP1,AR,ARHGEF2,ASPM,ASS1,ASTN1,AURKA,B4GALNT2,BCL11A,BNIP3,BOC,CBX2,CC2D2A,CCNA2,CDC20,CDK1,CDK18,CDKN2A,CEACAM5,CENPF,CFAP69,CHODL,CIT,CLRN1,CLSTN2,CNTNAP2,COL17A1,COL27A1,COX2,CRYAB,CX3CL1,CX3CR1,DIAPH3,DLL1,DMD,DMRTC2,DOP1B,DUSP4,DYNC2H1,E2F2,E2F7,EGFR,ENTPD7,EPS8,ERBB4,ERO1A,ESR1,EVL,EXO1,EZH2,FAM171A1,FASN,FGD3,F…
GO:BP	regulation of nucleobase-containing compound metabolic process	GO:0019219	false	0.0021245442913656394	2.6727342105404888	3954	419	119	20972	ADIPOQ,AFF3,AKT1,AR,ARHGEF2,ATAD2,AURKB,BCL11A,CBX2,CCDC117,CCNA2,CCT8,CDC25A,CDC6,CDCA7,CDK1,CDKN2A,CENPF,CKS2,CREB3L4,CRYAB,CSRNP3,CX3CL1,DEPDC1,DLL1,DMRTC2,DNMT3B,DTX3L,DUSP4,E2F2,E2F7,EGFR,ELOC,ERBB4,ESR1,EZH2,FBP1,FOXA1,FOXC1,FOXK2,FOXM1,GATA3,HAND2,HMGA1,HMGB2,HOXB6,IFI27,IGF2BP3,IKBKB,IRX1,KLF5,KPNA2,L3MBTL4,LARP1,LRP6,MAEL,MSX2,MTERF3,MYBL1,MYBL2,NANOG,NEK2,NFIB,NOSTRIN,NR1H4,NRG1,NSMCE2,…
GO:BP	regulation of phosphorylation	GO:0042325	false	0.002208019125522618	2.6559971691344315	560	419	30	20972	ADIPOQ,AKT1,AR,ARHGEF2,CDC25A,CDC25C,CDC6,CDKN2A,CENPE,CLSPN,EGFR,ERBB4,EZH2,GPRC5A,GSKIP,GSTP1,IKBKB,IL34,KIF14,KIT,LRP6,NEK10,NRG1,PARP9,PPM1E,PTK6,ROPN1B,SFRP1,TPX2,XBP1
GO:BP	neurogenesis	GO:0022008	false	0.0023389158855097888	2.630985396453272	1769	419	65	20972	ADCY1,AKT1,ALCAM,ALKAL2,APOD,ARHGEF2,ASPM,ASTN1,AURKA,BCL11A,BNIP3,BOC,CDK1,CHODL,CIT,CLRN1,CNTNAP2,CX3CL1,CX3CR1,DIAPH3,DLL1,DMD,DYNC2H1,EGFR,ERBB4,EVL,EZH2,FOXA1,GATA3,GFRA1,HAND2,HMGB2,IGSF10,IL34,IL6ST,INPP5J,IRX1,KIAA0319,KIT,LRP6,LRP8,MAP7D2,MBOAT1,NFIB,NTN4,NTRK2,PAK3,PTK6,RACGAP1,RGMA,RIMS1,RND1,RNF112,SFRP1,SLC44A4,SOX10,STMN1,TRAK1,VANGL2,WASHC5,XBP1,XRCC2,YWHAZ,ZFHX2,ZNF521
GO:BP	regulation of protein phosphorylation	GO:0001932	false	0.0025073455077014757	2.6007858169196147	504	419	28	20972	ADIPOQ,AKT1,ARHGEF2,CDC25A,CDC25C,CDC6,CDKN2A,CENPE,CLSPN,EGFR,ERBB4,EZH2,GPRC5A,GSKIP,GSTP1,IL34,KIF14,KIT,LRP6,NEK10,NRG1,PARP9,PPM1E,PTK6,ROPN1B,SFRP1,TPX2,XBP1
GO:BP	mitotic spindle midzone assembly	GO:0051256	false	0.0026011322490176996	2.58483756646675	11	419	5	20972	AURKB,INCENP,KIF4A,PRC1,RACGAP1
GO:BP	positive regulation of chromosome segregation	GO:0051984	false	0.003307881380416051	2.480450072503534	30	419	7	20972	AURKB,CDC6,CDK1,INCENP,NCAPG,NCAPG2,NCAPH
GO:BP	DNA replication checkpoint signaling	GO:0000076	true	0.0037517604660481196	2.4257648972637464	20	419	6	20972	CDC45,CDC6,CLSPN,ORC1,TICRR,TIMELESS
GO:BP	regulation of phosphorus metabolic process	GO:0051174	false	0.004079130458132764	2.3894324049204227	702	419	34	20972	ADIPOQ,AKT1,AR,ARHGEF2,CDC25A,CDC25C,CDC6,CDKN2A,CENPE,CLSPN,EGFR,ERBB4,EZH2,FBP1,GPRC5A,GSKIP,GSTP1,IKBKB,IL34,KIF14,KIT,LRP6,NEK10,NR1H4,NRG1,PARP9,PGK1,PPM1E,PTK6,ROPN1B,SCP2,SFRP1,TPX2,XBP1
GO:BP	mitotic spindle elongation	GO:0000022	false	0.004385906537724897	2.3579406272373427	12	419	5	20972	AURKB,INCENP,KIF4A,PRC1,RACGAP1
GO:BP	regulation of reproductive process	GO:2000241	false	0.004413133252093864	2.355252959075497	196	419	16	20972	ACVR1C,AR,ASPM,AURKA,CDC20,CDC25A,CDC25C,CFAP69,ESR1,KIT,MAEL,MSX2,SFRP1,TTK,ZP2,ZWINT
GO:BP	regulation of cytokinesis	GO:0032465	false	0.004981129580981176	2.3026721602204208	93	419	11	20972	AURKA,AURKB,CDC6,CIT,E2F7,INCENP,KIF14,KLHL13,PLK1,PRC1,RACGAP1
GO:BP	organelle localization	GO:0051640	false	0.005020362804081237	2.2992648967758846	614	419	31	20972	ASPM,AURKB,CDK1,CENPA,CENPE,CENPF,DLGAP5,ESPL1,FAM91A1,INCENP,KIF14,KIF18A,KIF2C,KIT,KNTC1,LMNB1,MLPH,MX1,NDC80,NEK2,NUF2,NUSAP1,PLK1,RACGAP1,RIMS1,SGO1,SPAG5,TRAK1,TTK,YWHAZ,ZWINT
GO:BP	meiosis I	GO:0007127	false	0.005031496150367424	2.2983028552557423	132	419	13	20972	AURKA,CKS2,DMRTC2,ESPL1,MAEL,MYBL1,NDC80,PLK1,PTTG1,RAD21,RAD54L,TOP2A,ZWINT
GO:BP	system development	GO:0048731	false	0.005165380479752959	2.286897683017299	4023	419	119	20972	ABAT,ABCA12,ACVR1C,ADCY1,ADIPOQ,AFF2,AKT1,ALCAM,ALKAL2,APOD,AQP1,AR,ARHGEF2,ASPM,ASS1,ASTN1,AURKA,BCL11A,BNIP3,BOC,CC2D2A,CDC20,CDK1,CDK18,CENPF,CHODL,CIT,CLRN1,CLSTN2,CNTNAP2,COL27A1,CRYAB,CX3CL1,CX3CR1,DIAPH3,DLL1,DMD,DYNC2H1,E2F2,E2F7,EGFR,ERBB4,ESR1,EVL,EXO1,EZH2,FOXA1,FOXC1,G6PD,GABRE,GATA3,GCNT3,GFRA1,GSTP1,HAND2,HMGB2,HOXB6,HPGD,IGF2BP3,IGSF10,IL1RAPL2,IL34,IL6ST,INPP5J,IRX1,KCNJ11,KIAA031…
GO:BP	anatomical structure maturation	GO:0071695	false	0.005237563222753353	2.2808707216147286	272	419	19	20972	AURKA,CNTNAP2,CX3CL1,CX3CR1,DIAPH3,FOXA1,G6PD,GATA3,KIF14,MSX2,NTN4,PGR,RND1,ROPN1B,SOX10,TDRD1,WASHC5,XBP1,ZBTB16
GO:BP	mammary gland development	GO:0030879	false	0.005957206428801843	2.2249573504910094	134	419	13	20972	AKT1,AR,COX2,ERBB4,ESR1,FASN,GATA3,IQGAP3,MSX2,MTX1,NRG1,PGR,XBP1
GO:BP	response to stimulus	GO:0050896	false	0.006046373762390595	2.218505009998658	9051	419	227	20972	ABAT,ABCA12,ABHD12,ACVR1C,ADCY1,ADGRG4,ADIPOQ,AFF3,AKR1B10,AKT1,ALCAM,ALKAL2,APOD,AQP1,AR,ARHGAP11A,ARHGEF2,ASPM,ASS1,ATRNL1,AURKA,AURKB,BCKDHB,BNIP3,BUB1,BUB1B,CA3,CACNA1D,CC2D2A,CCDC117,CCDC92,CCNA2,CDC20,CDC25A,CDC45,CDC6,CDK1,CDKN2A,CENPF,CFAP69,CHAF1B,CIP2A,CIT,CLEC4F,CLSPN,CNTNAP2,COX2,CREB3L4,CRYAB,CUBN,CX3CL1,CX3CR1,CYCS,DDX39A,DEPDC1,DERL1,DIAPH3,DIO2,DLL1,DMD,DTX3L,DUSP4,DYNC2H1,E2F2,E2…
GO:BP	mitotic spindle assembly	GO:0090307	false	0.0060556768344426125	2.2178373093275283	77	419	10	20972	AURKB,CDC20,INCENP,KIF4A,MYBL2,NEK2,PLK1,PRC1,RACGAP1,TPX2
GO:BP	regulation of protein modification process	GO:0031399	false	0.006209112387279009	2.206970479188745	748	419	35	20972	ADIPOQ,AKT1,ARHGEF2,CDC20,CDC25A,CDC25C,CDC6,CDKN2A,CENPE,CLSPN,DERL1,DTX3L,EGFR,ERBB4,EZH2,FANCI,GPRC5A,GSKIP,GSTP1,IL34,KIF14,KIT,LRP6,NEK10,NRG1,PARP9,PLK1,PPM1E,PTK6,ROPN1B,SFRP1,TPX2,UBE2C,UBE2S,XBP1
GO:BP	generation of neurons	GO:0048699	false	0.006703121561177837	2.1737229046000017	1523	419	57	20972	ADCY1,AKT1,ALCAM,ALKAL2,APOD,ARHGEF2,ASPM,ASTN1,AURKA,BCL11A,BOC,CHODL,CIT,CLRN1,CNTNAP2,CX3CL1,CX3CR1,DIAPH3,DLL1,DMD,DYNC2H1,EGFR,ERBB4,EVL,FOXA1,GATA3,GFRA1,HAND2,IGSF10,INPP5J,IRX1,KIAA0319,LRP6,LRP8,MAP7D2,MBOAT1,NFIB,NTN4,NTRK2,PAK3,PTK6,RACGAP1,RGMA,RIMS1,RND1,RNF112,SFRP1,SLC44A4,SOX10,STMN1,TRAK1,VANGL2,WASHC5,XBP1,YWHAZ,ZFHX2,ZNF521
GO:BP	embryo development	GO:0009790	false	0.006969932319205493	2.1567714390523918	1126	419	46	20972	ACVR1C,ADIPOQ,AFF3,AKT1,AR,CC2D2A,CDK1,CLRN1,DIAPH3,DLL1,DOP1B,DUSP4,DYNC2H1,E2F7,EGFR,ERBB4,FOXA1,FOXC1,GATA3,GINS1,HAND2,HOXB6,IRX1,KIT,LRP6,MSX2,NANOG,NCAPG2,NEK2,RACGAP1,RGMA,RNF112,RRM2,SFRP1,SLC44A4,SOX10,STIL,STOX2,TBX19,TDRD1,TOP2A,VANGL2,WLS,XRCC2,ZBTB16,ZFP36L1
GO:BP	positive regulation of cellular component organization	GO:0051130	false	0.006995136922810989	2.155203780208712	1091	419	45	20972	ALKAL2,ANLN,AR,AURKA,AURKB,BCL11A,BNIP3,BUB1,CCT8,CDC20,CDK1,CHODL,CLRN1,CLSTN2,CNTNAP2,CX3CL1,DLGAP5,DLL1,DMD,EPS8,ESPL1,EVL,FEN1,KIT,LRP8,LRRN1,MSX2,NCAPG,NCAPG2,NCAPH,NEK2,NRG1,NSMCE2,NTRK2,NUSAP1,PIK3R1,PPM1E,PTK6,RAD21,SFRP1,SPAG5,STIL,TRAK1,UBE2C,WASHC5
GO:BP	growth	GO:0040007	false	0.007278613878392177	2.137951318802645	920	419	40	20972	ACVR1C,AKT1,ALCAM,APOD,AR,ASPM,AURKA,B4GALNT2,BCL11A,CDK1,CDKN2A,COL27A1,CRYAB,DLL1,EGFR,ERBB4,ESR1,EZH2,FBP1,FOXC1,G6PD,GATA3,GINS1,KIAA0319,KIF14,KLF5,MAEL,MSX2,NCAPG2,NRG1,PTK6,RERG,RIMS1,SFRP1,SLC44A4,SOX10,STIL,XBP1,XRCC2,ZFP36L1
GO:BP	cell maturation	GO:0048469	false	0.008960966551137083	2.047645143776946	207	419	16	20972	AURKA,CNTNAP2,CX3CL1,DIAPH3,FOXA1,G6PD,GATA3,KIF14,NTN4,PGR,RND1,ROPN1B,SOX10,TDRD1,WASHC5,XBP1
GO:BP	cell population proliferation	GO:0008283	true	0.009563482216860607	2.0193839453592304	1961	419	68	20972	ACVR1C,ADIPOQ,AKT1,APOD,AQP1,AR,ARHGEF2,ASPM,CCDC117,CCNA2,CDC25A,CDC25C,CDC6,CDCA7,CDK1,CDKN2A,CKS2,CNTNAP2,CX3CL1,CX3CR1,DLL1,E2F7,EGFR,ENPP3,ERBB4,ESR1,EZH2,FOXC1,FOXM1,GATA3,GINS1,GSTP1,HAND2,HMGA1,HMGB2,HPGD,IFIT3,IL34,IL6ST,IQGAP3,IRAK1,KIF14,KIT,LARP1,MCM10,MELK,MKI67,MSX2,NANOG,NCAPG2,NDC80,NFIB,NRG1,NTRK2,OCA2,PGR,PIK3R1,PRC1,PRDX1,RACGAP1,RERG,SFRP1,SOX10,TBX19,TTK,XBP1,ZBTB16,ZFP36L1
GO:BP	carboxylic acid metabolic process	GO:0019752	true	0.009642378156229817	2.0158158402930195	863	419	38	20972	ABAT,ABHD12,ACOT4,ADIPOQ,AKT1,ASS1,AZIN1,BCKDHB,CROT,CYP4Z1,ERLIN2,ERO1A,FASN,FBP1,FOXK2,GGT1,GSTP1,HAL,HGD,HPD,HPGD,IDH2,KYNU,LYPLA1,MAT1A,MCCC2,MTAP,MTHFD2,NR1H4,OCA2,PFKL,PGK1,SCD,SCP2,SEPHS2,SORD,UGT1A10,XBP1
GO:BP	spindle midzone assembly	GO:0051255	false	0.010725943284964307	1.9695645037641647	14	419	5	20972	AURKB,INCENP,KIF4A,PRC1,RACGAP1
GO:BP	spindle elongation	GO:0051231	false	0.010725943284964307	1.9695645037641647	14	419	5	20972	AURKB,INCENP,KIF4A,PRC1,RACGAP1
GO:BP	response to oxygen-containing compound	GO:1901700	true	0.01290421093294633	1.8892685465594288	1632	419	59	20972	ABAT,ABCA12,ACVR1C,ADCY1,ADIPOQ,AKR1B10,AKT1,APOD,AQP1,AR,ARHGEF2,ASS1,BNIP3,CCNA2,CDC6,CDK1,CRYAB,CX3CL1,CX3CR1,DIO2,EGFR,EPS8,ERBB4,ESR1,EZH2,FBLN5,FBP1,FOXA1,G6PD,GATA3,GSTP1,HAND2,HMGB2,HPGD,IRAK1,KCNJ11,KIF18A,KIT,KL,KYNU,LARP1,LRP6,MSX2,MTAP,NR1H4,NTRK2,PFKL,PIK3R1,PNPT1,PPM1E,PRDX1,PTK6,RNF112,SCD,SFRP1,SOX10,TIMELESS,XBP1,ZFP36L1
GO:BP	developmental maturation	GO:0021700	false	0.014349575462278776	1.8431609475095745	346	419	21	20972	AURKA,CDC20,CNTNAP2,CX3CL1,CX3CR1,DIAPH3,FOXA1,G6PD,GATA3,KIF14,MSX2,NTN4,PGR,RND1,ROPN1B,SOX10,TDRD1,WASHC5,XBP1,YWHAZ,ZBTB16
GO:BP	positive regulation of chromosome organization	GO:2001252	false	0.014975778924829219	1.824610579692737	104	419	11	20972	AURKB,BUB1,CCT8,CDK1,FEN1,NCAPG,NCAPG2,NCAPH,NEK2,NSMCE2,RAD21
GO:BP	small molecule catabolic process	GO:0044282	false	0.017103209313908865	1.766922389225083	350	419	21	20972	ABAT,ACOT4,ADIPOQ,AKR1B10,AKT1,ALDH3B2,BCKDHB,CROT,ENTPD7,FOXK2,HAL,HGD,HPD,KYNU,MAT1A,MCCC2,PFKL,PGK1,SCP2,SORD,SRD5A3
GO:BP	oxoacid metabolic process	GO:0043436	false	0.017129396066541402	1.7662579487444814	885	419	38	20972	ABAT,ABHD12,ACOT4,ADIPOQ,AKT1,ASS1,AZIN1,BCKDHB,CROT,CYP4Z1,ERLIN2,ERO1A,FASN,FBP1,FOXK2,GGT1,GSTP1,HAL,HGD,HPD,HPGD,IDH2,KYNU,LYPLA1,MAT1A,MCCC2,MTAP,MTHFD2,NR1H4,OCA2,PFKL,PGK1,SCD,SCP2,SEPHS2,SORD,UGT1A10,XBP1
GO:BP	regulation of transferase activity	GO:0051338	false	0.017799763731823025	1.7495857623341684	408	419	23	20972	ADIPOQ,CDC20,CDC25A,CDC25C,CDC6,CDKN2A,CENPE,CLSPN,DTX3L,EZH2,GPRC5A,GSKIP,GSTP1,KIF14,LRP6,NEK10,NRG1,PLK1,PPM1E,PTK6,TPX2,UBE2C,UBE2S
GO:BP	organic acid metabolic process	GO:0006082	false	0.020458620005311623	1.68912366408871	892	419	38	20972	ABAT,ABHD12,ACOT4,ADIPOQ,AKT1,ASS1,AZIN1,BCKDHB,CROT,CYP4Z1,ERLIN2,ERO1A,FASN,FBP1,FOXK2,GGT1,GSTP1,HAL,HGD,HPD,HPGD,IDH2,KYNU,LYPLA1,MAT1A,MCCC2,MTAP,MTHFD2,NR1H4,OCA2,PFKL,PGK1,SCD,SCP2,SEPHS2,SORD,UGT1A10,XBP1
GO:BP	interleukin-27-mediated signaling pathway	GO:0070106	true	0.020635411919105385	1.6853868574185533	8	419	4	20972	IL6ST,MX1,OAS1,OAS3
GO:BP	developmental growth	GO:0048589	false	0.02207216937129746	1.6561549799474258	661	419	31	20972	ACVR1C,AKT1,ALCAM,APOD,AR,ASPM,AURKA,B4GALNT2,BCL11A,CDK1,COL27A1,DLL1,ERBB4,ESR1,EZH2,FOXC1,G6PD,GATA3,GINS1,KIAA0319,KLF5,MAEL,MSX2,NCAPG2,NRG1,RIMS1,SFRP1,SOX10,STIL,XRCC2,ZFP36L1
GO:BP	regulation of molecular function	GO:0065009	false	0.022170789017182384	1.6542188508768991	1070	419	43	20972	A2ML1,ADIPOQ,AKT1,ARHGAP11A,AURKA,CACNA1D,CDC20,CDC25A,CDC25C,CDC6,CDKN2A,CENPE,CLSPN,DMD,DTX3L,EZH2,FGD3,FOXC1,GATA3,GPRC5A,GSKIP,GSTP1,HAND2,HJURP,IFIT1,IQGAP3,KIF14,LRP6,NEK10,NOS1AP,NRG1,NTRK2,OAS1,OAS3,PARP9,PLK1,PPM1E,PTK6,S100A1,STMN1,TPX2,UBE2C,UBE2S
GO:BP	negative regulation of nucleobase-containing compound metabolic process	GO:0045934	false	0.02229017749682336	1.6518864732163068	1510	419	55	20972	ADIPOQ,AR,AURKB,BCL11A,CBX2,CDC6,CDKN2A,CENPF,CRYAB,DEPDC1,DNMT3B,E2F7,ESR1,EZH2,FBP1,FOXA1,FOXC1,FOXK2,FOXM1,GATA3,HMGA1,HMGB2,IFI27,IGF2BP3,IRX1,KLF5,L3MBTL4,LARP1,MAEL,MSX2,MTERF3,NANOG,NFIB,NOSTRIN,NR1H4,NRG1,PARP9,PARPBP,PGK1,PIF1,PLAGL1,PLK1,POLQ,SFRP1,SOX10,SPDEF,SRSF2,TIMELESS,WWP1,XBP1,YWHAQ,YWHAZ,ZBTB10,ZBTB16,ZNF350
GO:BP	columnar/cuboidal epithelial cell development	GO:0002066	true	0.02544948996628411	1.5943209169440387	27	419	6	20972	FASN,IL6ST,KLF5,PGR,SPDEF,XBP1
GO:BP	female meiotic nuclear division	GO:0007143	false	0.030225136151078233	1.5196317341552366	41	419	7	20972	AURKA,NCAPH,NDC80,PLK1,TOP2A,TTK,WASHC5
GO:BP	developmental process	GO:0032502	false	0.031186010923338985	1.506040173328041	6535	419	171	20972	ABAT,ABCA12,ACVR1C,ADAMTS15,ADCY1,ADIPOQ,AFF2,AFF3,AKT1,ALCAM,ALKAL2,ANLN,APOD,AQP1,AR,ARHGEF2,ASPM,ASS1,ASTN1,AURKA,B4GALNT2,BCL11A,BNIP3,BOC,CBX2,CC2D2A,CCNA2,CDC20,CDK1,CDK18,CDKN2A,CEACAM5,CENPF,CFAP69,CHODL,CIT,CLRN1,CLSTN2,CNTNAP2,COL17A1,COL27A1,COX2,CREB3L4,CRYAB,CX3CL1,CX3CR1,DIAPH3,DLL1,DMD,DMRTC2,DOP1B,DUSP4,DYNC2H1,E2F2,E2F7,EDARADD,EGFR,ENTPD7,EPS8,ERBB4,ERO1A,ESR1,EVL,EXO1,EZH2,FAM1…
GO:BP	positive regulation of mitotic metaphase/anaphase transition	GO:0045842	false	0.03155020443580928	1.500997822313469	17	419	5	20972	CDC20,DLGAP5,ESPL1,NSMCE2,UBE2C
GO:BP	regulation of sister chromatid cohesion	GO:0007063	false	0.03155020443580928	1.500997822313469	17	419	5	20972	BUB1,ESPL1,FEN1,NSMCE2,RAD21
GO:BP	animal organ development	GO:0048513	false	0.033348267769192	1.47692672000289	3018	419	92	20972	ABAT,ABCA12,ADIPOQ,AFF2,AKT1,APOD,AQP1,AR,ASPM,ASS1,AURKA,B4GALNT2,BNIP3,CC2D2A,CCNA2,CDK1,CENPF,CHODL,CLRN1,CNTNAP2,COL27A1,COX2,CRYAB,CX3CR1,DIAPH3,DLL1,DMD,DYNC2H1,E2F7,EGFR,ERBB4,ERO1A,ESR1,EVL,EZH2,FASN,FOXA1,FOXC1,G6PD,GATA3,GCNT3,GFRA1,HAND2,HCCS,HMGB2,HOXB6,HPGD,IQGAP3,IRX1,KCNJ11,KIAA0319,KIF14,KIF18A,KIT,KL,KLF5,KRT5,LRP6,LRP8,MSX2,MTX1,NFIB,NR1H4,NRG1,NTN4,NTRK2,PGR,PNPT1,RNF112,S100A1…
GO:BP	positive regulation of sister chromatid cohesion	GO:0045876	false	0.03655711286172137	1.4370281104692348	9	419	4	20972	BUB1,FEN1,NSMCE2,RAD21
GO:BP	negative regulation of DNA-templated transcription	GO:0045892	true	0.03694688997068548	1.432422112760765	1275	419	48	20972	ADIPOQ,AR,AURKB,BCL11A,CBX2,CDKN2A,CENPF,CRYAB,DEPDC1,DNMT3B,E2F7,ESR1,EZH2,FBP1,FOXA1,FOXC1,FOXK2,FOXM1,GATA3,HMGA1,HMGB2,IFI27,IRX1,KLF5,L3MBTL4,MAEL,MSX2,MTERF3,NANOG,NFIB,NOSTRIN,NR1H4,NRG1,PARP9,PLAGL1,PLK1,SFRP1,SOX10,SPDEF,SRSF2,TIMELESS,WWP1,XBP1,YWHAQ,YWHAZ,ZBTB10,ZBTB16,ZNF350
GO:BP	small molecule metabolic process	GO:0044281	false	0.03926042134598441	1.4060450438278598	1694	419	59	20972	ABAT,ABHD12,ACOT4,ADCY1,ADIPOQ,AKR1B10,AKT1,ALDH3B2,APOD,ASS1,AZIN1,B4GALNT2,BCKDHB,CROT,CUBN,CYP4Z1,DEGS2,ENPP3,ENTPD7,ERLIN2,ERO1A,FASN,FBP1,FMO5,FOXK2,G6PD,GGT1,GSTP1,HAL,HGD,HPD,HPGD,IDH2,INPP5J,KCNJ11,KYNU,LYPLA1,MAT1A,MCCC2,MTAP,MTHFD2,ND2,NDUFB9,NR1H4,OAS1,OCA2,PFKL,PGK1,RETSAT,RRM2,SCD,SCP2,SEPHS2,SORD,SPTLC2,SRD5A3,TYMS,UGT1A10,XBP1
GO:BP	regulation of nervous system development	GO:0051960	false	0.04116974934489309	1.3854217771235042	430	419	23	20972	AKT1,ASPM,BCL11A,CDK18,CHODL,CLSTN2,CX3CL1,CX3CR1,DLL1,EZH2,HMGB2,IL34,IL6ST,KIAA0319,KIF14,KIT,LRP8,LRRN1,NTRK2,RNF112,SOX10,TRAK1,XRCC2
GO:BP	positive regulation of metaphase/anaphase transition of cell cycle	GO:1902101	false	0.04296994104283293	1.3668352421920542	18	419	5	20972	CDC20,DLGAP5,ESPL1,NSMCE2,UBE2C
GO:BP	negative regulation of RNA biosynthetic process	GO:1902679	false	0.044214262931271675	1.3544376104441582	1284	419	48	20972	ADIPOQ,AR,AURKB,BCL11A,CBX2,CDKN2A,CENPF,CRYAB,DEPDC1,DNMT3B,E2F7,ESR1,EZH2,FBP1,FOXA1,FOXC1,FOXK2,FOXM1,GATA3,HMGA1,HMGB2,IFI27,IRX1,KLF5,L3MBTL4,MAEL,MSX2,MTERF3,NANOG,NFIB,NOSTRIN,NR1H4,NRG1,PARP9,PLAGL1,PLK1,SFRP1,SOX10,SPDEF,SRSF2,TIMELESS,WWP1,XBP1,YWHAQ,YWHAZ,ZBTB10,ZBTB16,ZNF350
GO:BP	cellular response to cytokine stimulus	GO:0071345	true	0.04673474148990783	1.3303601552384545	891	419	37	20972	ADIPOQ,AKT1,ARHGEF2,ASS1,CX3CL1,CX3CR1,EGFR,EPS8,ERBB4,FASN,FOXC1,GATA3,GSTP1,IFI27,IFIT1,IKBKB,IL1RAPL2,IL34,IL6ST,IRAK1,KIT,KLF5,LRP8,MX1,MYBL2,NR1H4,NTRK2,OAS1,OAS3,PARP9,PCOLCE2,PIK3R1,PNPT1,SFRP1,XBP1,ZFP36L1,ZFP36L2
GO:BP	DNA-templated DNA replication	GO:0006261	false	0.04720417318360883	1.326019604957081	162	419	13	20972	CDC45,CDC6,E2F7,EXO1,FEN1,GINS1,MCM10,ORC1,ORC6,POLQ,RFWD3,TICRR,TIMELESS
GO:BP	DNA repair	GO:0006281	false	0.04739515625745022	1.324266040565388	622	419	29	20972	CCDC117,CDC45,CDK1,CHAF1B,CLSPN,DTX3L,EGFR,EXO1,FANCI,FEN1,FOXM1,HMGA1,HMGB2,NEIL3,NSMCE2,PARP9,PARPBP,PIF1,PLK1,POLQ,PTTG1,RAD21,RAD54L,RFWD3,RNASEH2A,TICRR,TIMELESS,UBE2W,XRCC2
GO:BP	regulation of cell division	GO:0051302	false	0.04750452513777286	1.3232650188222892	186	419	14	20972	ASPM,AURKA,AURKB,CDC6,CIT,DLL1,E2F7,INCENP,KIF14,KIF18B,KLHL13,PLK1,PRC1,RACGAP1
GO:BP	chromosome condensation	GO:0030261	false	0.04892923421608141	1.310431581263007	44	419	7	20972	CDK1,NCAPG,NCAPG2,NCAPH,NUSAP1,PLK1,TOP2A
GO:CC	cytosol	GO:0005829	true	9.90303836112005e-14	13.004231538632498	5607	443	190	22155	ABCA12,ACOT4,AFF3,AKR1B10,AKT1,ANLN,APOD,AR,ARHGAP11A,ARHGEF2,ARL6IP1,ASS1,AURKA,AURKB,AZIN1,BCL11A,BUB1,BUB1B,C10ORF90,CA3,CC2D2A,CCDC8,CCNA2,CCT8,CDC20,CDC25A,CDC25C,CDC6,CDCA2,CDCA7,CDK1,CDKN2A,CENPA,CENPE,CENPF,CENPK,CENPM,CHAF1B,CHODL,CIP2A,CIT,CKAP2L,CPLX1,CROT,CRYAB,CUBN,CYCS,DIAPH3,DLGAP5,DMD,DOP1B,DTX3L,EDARADD,EGFR,ELOC,ERBB4,ERLIN2,ESPL1,ESR1,EVL,FAM72B,FANCI,FASN,FBP1,FGD3,FMO5,FOXC1,…
GO:CC	condensed chromosome	GO:0000793	true	1.8144550472157652e-13	12.741253786894658	287	443	33	22155	AURKA,AURKB,BUB1,BUB1B,CDC20,CENPA,CENPE,CENPF,CENPK,CENPM,CENPW,HJURP,HMGB2,HORMAD2,INCENP,KIF18A,KIF2C,KNTC1,MKI67,NCAPG,NCAPG2,NCAPH,NDC80,NEK2,NSMCE2,NUF2,PLK1,RAD21,SGO1,SPAG5,TOP2A,TTK,ZWINT
GO:CC	cytoplasm	GO:0005737	false	1.829664486697463e-12	11.737628541381568	12601	443	330	22155	ABAT,ABCA12,ABCC11,ABHD12,ACOT4,ADCY1,ADIPOQ,AFF3,AKR1B10,AKT1,ALDH3B2,ANLN,ANP32E,APOD,AQP1,AR,ARHGAP11A,ARHGEF2,ARHGEF38,ARL6IP1,ASPM,ASS1,ASTN1,AURKA,AURKB,AZIN1,B4GALNT2,BCKDHB,BCL11A,BNIP3,BUB1,BUB1B,C10ORF90,CA3,CACNA1D,CAPN13,CC2D2A,CCDC117,CCDC8,CCDC92,CCNA2,CCT8,CDC20,CDC25A,CDC25C,CDC6,CDCA2,CDCA7,CDK1,CDK18,CDKN2A,CENPA,CENPE,CENPF,CENPK,CENPM,CFAP69,CHAF1B,CHODL,CIP2A,CIT,CKAP2L,CLRN1…
GO:CC	condensed chromosome, centromeric region	GO:0000779	false	2.1463832151178147e-11	10.668292736539161	187	443	25	22155	AURKA,AURKB,BUB1,BUB1B,CDC20,CENPA,CENPE,CENPF,CENPK,CENPM,CENPW,HJURP,INCENP,KIF18A,KIF2C,KNTC1,NCAPG,NDC80,NEK2,NUF2,PLK1,SGO1,SPAG5,TTK,ZWINT
GO:CC	chromosome	GO:0005694	false	1.7625578360660719e-10	9.753856623288485	2010	443	89	22155	ANP32E,AR,AURKA,AURKB,BCL11A,BUB1,BUB1B,CBX2,CDC20,CDC45,CDCA2,CDK1,CDKN2A,CENPA,CENPE,CENPF,CENPK,CENPM,CENPW,CHAF1B,CIP2A,CREB3L4,CSRNP3,DMRTC2,E2F2,E2F7,ESR1,EZH2,FANCI,FEN1,FOXA1,FOXC1,FOXK2,FOXM1,GATA3,GINS1,HAND2,HJURP,HMGA1,HMGB2,HORMAD2,HOXB6,INCENP,IRX1,KIF18A,KIF2C,KIF4A,KLF5,KNTC1,MAEL,MCM10,MKI67,MSX2,NANOG,NCAPG,NCAPG2,NCAPH,NDC80,NEIL3,NEK2,NFIB,NR1H4,NSMCE2,NUF2,NUSAP1,ORC1,ORC6,PA…
GO:CC	chromosome, centromeric region	GO:0000775	false	3.1044033616089847e-10	9.508021854958985	267	443	28	22155	AURKA,AURKB,BUB1,BUB1B,CDC20,CENPA,CENPE,CENPF,CENPK,CENPM,CENPW,EZH2,HJURP,INCENP,KIF18A,KIF2C,KNTC1,NCAPG,NDC80,NEK2,NUF2,PLK1,RAD21,SGO1,SPAG5,TOP2A,TTK,ZWINT
GO:CC	kinetochore	GO:0000776	false	3.159009213079404e-10	9.500449107496651	175	443	23	22155	AURKA,AURKB,BUB1,BUB1B,CDC20,CENPE,CENPF,CENPK,CENPM,CENPW,HJURP,INCENP,KIF18A,KIF2C,KNTC1,NDC80,NEK2,NUF2,PLK1,SGO1,SPAG5,TTK,ZWINT
GO:CC	spindle	GO:0005819	true	5.302692853103525e-10	9.275503527711802	448	443	36	22155	AKT1,ARHGEF2,ASPM,AURKA,AURKB,BUB1B,CCDC117,CDC20,CDC6,CDK1,CENPE,CENPF,CKAP2L,DIAPH3,DLGAP5,ESPL1,HAUS8,INCENP,KIF14,KIF18A,KIF18B,KIF2C,KIF4A,KNTC1,MID1,NEK2,NUSAP1,PLK1,PRC1,RACGAP1,RAD21,SGO1,SPAG5,TPX2,TSSK4,TTK
GO:CC	chromosomal region	GO:0098687	false	9.422795676224072e-10	9.025820226015494	410	443	34	22155	AURKA,AURKB,BUB1,BUB1B,CDC20,CDK1,CENPA,CENPE,CENPF,CENPK,CENPM,CENPW,EZH2,FEN1,HJURP,INCENP,KIF18A,KIF2C,KNTC1,NCAPG,NDC80,NEK2,NSMCE2,NUF2,ORC1,PIF1,PLK1,RAD21,SGO1,SPAG5,TOP2A,TTK,ZBTB10,ZWINT
GO:CC	nucleoplasm	GO:0005654	true	4.058924948293523e-9	8.391588978947144	4334	443	146	22155	AFF2,AFF3,AKT1,ANLN,ANP32E,AR,ASS1,ATAD2,AURKA,AURKB,BCKDHB,BCL11A,BNIP3,BUB1,C10ORF90,CBX2,CCDC8,CCDC92,CCNA2,CDC20,CDC25A,CDC25C,CDC45,CDC6,CDCA2,CDCA7,CDK1,CDKN2A,CENPA,CENPF,CENPK,CENPM,CENPW,CHAF1B,CLSPN,CREB3L4,CRYAB,DDX39A,DNMT3B,DTX3L,DUSP4,E2F2,E2F7,ELOC,ERBB4,ESR1,EXO1,EZH2,FANCI,FEN1,FOXA1,FOXC1,FOXK2,FOXM1,GATA3,GINS1,GTSE1,HJURP,HMGA1,HMGB2,HORMAD2,HPGD,INCENP,IRAK1,KIF18B,KLF5,KPNA2…
GO:CC	spindle midzone	GO:0051233	false	4.3968484770766136e-8	7.356858500653521	38	443	11	22155	AURKA,AURKB,CDC6,CENPE,INCENP,KIF14,KIF18A,KIF18B,PLK1,PRC1,RACGAP1
GO:CC	microtubule	GO:0005874	false	4.846045741275807e-7	6.314612490922837	491	443	33	22155	ARHGEF2,ASPM,AURKA,AURKB,CCT8,CDK1,CENPE,DYNC2H1,FAM161B,GAS2L3,GRAMD2B,GTSE1,HAUS8,HID1,INCENP,KIF14,KIF18A,KIF18B,KIF2C,KIF4A,KNTC1,LRRC49,MAP7D2,MID1,MX1,NEK2,NUSAP1,PLK1,PRC1,RACGAP1,SPAG5,STMN1,TPX2
GO:CC	mitotic spindle	GO:0072686	false	0.000004582211408073171	5.338924877773947	194	443	19	22155	ASPM,AURKA,AURKB,CCDC117,CDC6,CDK1,CENPE,CKAP2L,DLGAP5,ESPL1,HAUS8,KIF18A,KIF18B,NUSAP1,PLK1,PRC1,RACGAP1,SPAG5,TPX2
GO:CC	spindle pole	GO:0000922	false	0.00000797613888860785	5.098207292255225	180	443	18	22155	ASPM,AURKA,AURKB,CDC20,CDC6,CENPF,CKAP2L,DIAPH3,DLGAP5,HAUS8,KNTC1,NEK2,PLK1,PRC1,RAD21,SGO1,SPAG5,TPX2
GO:CC	microtubule cytoskeleton	GO:0015630	false	0.00001085295127785487	4.964452146663422	1526	443	63	22155	AKT1,ARHGEF2,ASPM,AURKA,AURKB,BUB1B,C10ORF90,CCDC117,CCDC8,CCDC92,CCNA2,CCT8,CDC20,CDC45,CDC6,CDK1,CENPE,CENPF,CHODL,CIP2A,CKAP2L,CLRN1,DIAPH3,DLGAP5,DYNC2H1,EGFR,ESPL1,FAM161B,FAM234B,G6PD,GAS2L3,GRAMD2B,GTSE1,HAUS8,HID1,HORMAD2,INCENP,KIF14,KIF18A,KIF18B,KIF2C,KIF4A,KNTC1,LRRC49,MAP7D2,MID1,MX1,NDC80,NEK2,NUSAP1,PLK1,PRC1,RACGAP1,RAD21,SGO1,SPAG5,STIL,STMN1,TOP2A,TPX2,TSSK4,TTK,XRCC2
GO:CC	supramolecular complex	GO:0099080	false	0.000014760786275898227	4.830890507947337	1938	443	74	22155	AFF2,AR,ARHGEF2,ASPM,AURKA,AURKB,BCL11A,BUB1,BUB1B,CACNA1D,CCT8,CDC20,CDC25C,CDK1,CENPE,CENPF,CENPK,CENPM,CENPW,CMYA5,COL27A1,CRYAB,DDX39A,DIAPH3,DMD,DYNC2H1,E2F7,FAM161B,FBLN5,GAS2L3,GRAMD2B,GTSE1,HAUS8,HID1,HJURP,IGF2BP3,INCENP,KIF14,KIF18A,KIF18B,KIF2C,KIF4A,KNTC1,KRT5,LARP1,LMNB1,LRRC49,MAEL,MAP7D2,MID1,MSX2,MX1,NCAPG2,NDC80,NEK2,NOS1AP,NR1H4,NTN4,NUF2,NUSAP1,PLK1,PRC1,RACGAP1,SGO1,SPAG5,SRSF…
GO:CC	outer kinetochore	GO:0000940	false	0.000036593407644634337	4.43659714633869	21	443	7	22155	BUB1,BUB1B,CENPF,NDC80,NUF2,PLK1,ZWINT
GO:CC	membrane-bounded organelle	GO:0043227	false	0.0001747136427867334	3.757673181132357	15879	443	362	22155	A2ML1,ABAT,ABCA12,ABCC11,ABHD12,ACOT4,ADCY1,ADIPOQ,AFF2,AFF3,AKR1B10,AKT1,ALCAM,ANLN,ANP32E,APOD,AQP1,AR,ARHGAP11A,ARHGEF2,ARL6IP1,ART3,ASPM,ASS1,ASTN1,ATAD2,AURKA,AURKB,AZIN1,B4GALNT2,BCKDHB,BCL11A,BNIP3,BUB1,BUB1B,C10ORF90,CBX2,CC2D2A,CCDC117,CCDC8,CCDC92,CCNA2,CCT8,CDC20,CDC25A,CDC25C,CDC45,CDC6,CDCA2,CDCA7,CDK1,CDK18,CDKN2A,CEACAM5,CENPA,CENPE,CENPF,CENPK,CENPM,CENPW,CFAP69,CHAF1B,CHODL,CIP2A…
GO:CC	spindle microtubule	GO:0005876	false	0.000297087323786653	3.5271158784116015	84	443	11	22155	AURKA,AURKB,CDK1,CENPE,HAUS8,KIF18A,KIF18B,KIF4A,KNTC1,PLK1,PRC1
GO:CC	midbody	GO:0030496	true	0.00035214704547439007	3.4532759510017415	208	443	17	22155	ANLN,ASPM,AURKA,AURKB,CDK1,CENPE,CENPF,INCENP,KIF14,KIF4A,MAP7D2,NEK2,PLK1,PRC1,RACGAP1,RAD21,SPAG5
GO:CC	organelle	GO:0043226	false	0.0011697468342460242	2.9319081214906384	16993	443	378	22155	A2ML1,ABAT,ABCA12,ABCC11,ABHD12,ACOT4,ADCY1,ADIPOQ,AFF2,AFF3,AKR1B10,AKT1,ALCAM,ALDH3B2,ANLN,ANP32E,APOD,AQP1,AR,ARHGAP11A,ARHGEF2,ARL6IP1,ART3,ASPM,ASS1,ASTN1,ATAD2,AURKA,AURKB,AZIN1,B4GALNT2,BCKDHB,BCL11A,BNIP3,BUB1,BUB1B,C10ORF90,CACNA1D,CBX2,CC2D2A,CCDC117,CCDC8,CCDC92,CCNA2,CCT8,CDC20,CDC25A,CDC25C,CDC45,CDC6,CDCA2,CDCA7,CDK1,CDK18,CDKN2A,CEACAM5,CENPA,CENPE,CENPF,CENPK,CENPM,CENPW,CFAP69,CH…
GO:CC	membrane-enclosed lumen	GO:0031974	false	0.0014398962819487005	2.8416687897100394	6791	443	180	22155	ABAT,ACOT4,AFF2,AFF3,AKT1,ANLN,ANP32E,AR,ASS1,ATAD2,AURKA,AURKB,BCKDHB,BCL11A,BNIP3,BUB1,C10ORF90,CBX2,CCDC8,CCDC92,CCNA2,CCT8,CDC20,CDC25A,CDC25C,CDC45,CDC6,CDCA2,CDCA7,CDK1,CDKN2A,CENPA,CENPF,CENPK,CENPM,CENPW,CHAF1B,CLSPN,COL17A1,COL23A1,COL25A1,COL27A1,COX2,COX6C,CREB3L4,CROT,CRYAB,CUBN,CYCS,DDX39A,DNMT3B,DTX3L,DUSP4,E2F2,E2F7,EGFR,ELOC,ERBB4,ERO1A,ESR1,EXO1,EZH2,FANCI,FEN1,FOXA1,FOXC1,FOXK2,…
GO:CC	organelle lumen	GO:0043233	false	0.0014398962819487005	2.8416687897100394	6791	443	180	22155	ABAT,ACOT4,AFF2,AFF3,AKT1,ANLN,ANP32E,AR,ASS1,ATAD2,AURKA,AURKB,BCKDHB,BCL11A,BNIP3,BUB1,C10ORF90,CBX2,CCDC8,CCDC92,CCNA2,CCT8,CDC20,CDC25A,CDC25C,CDC45,CDC6,CDCA2,CDCA7,CDK1,CDKN2A,CENPA,CENPF,CENPK,CENPM,CENPW,CHAF1B,CLSPN,COL17A1,COL23A1,COL25A1,COL27A1,COX2,COX6C,CREB3L4,CROT,CRYAB,CUBN,CYCS,DDX39A,DNMT3B,DTX3L,DUSP4,E2F2,E2F7,EGFR,ELOC,ERBB4,ERO1A,ESR1,EXO1,EZH2,FANCI,FEN1,FOXA1,FOXC1,FOXK2,…
GO:CC	intracellular organelle lumen	GO:0070013	false	0.0014398962819487005	2.8416687897100394	6791	443	180	22155	ABAT,ACOT4,AFF2,AFF3,AKT1,ANLN,ANP32E,AR,ASS1,ATAD2,AURKA,AURKB,BCKDHB,BCL11A,BNIP3,BUB1,C10ORF90,CBX2,CCDC8,CCDC92,CCNA2,CCT8,CDC20,CDC25A,CDC25C,CDC45,CDC6,CDCA2,CDCA7,CDK1,CDKN2A,CENPA,CENPF,CENPK,CENPM,CENPW,CHAF1B,CLSPN,COL17A1,COL23A1,COL25A1,COL27A1,COX2,COX6C,CREB3L4,CROT,CRYAB,CUBN,CYCS,DDX39A,DNMT3B,DTX3L,DUSP4,E2F2,E2F7,EGFR,ELOC,ERBB4,ERO1A,ESR1,EXO1,EZH2,FANCI,FEN1,FOXA1,FOXC1,FOXK2,…
GO:CC	mitotic spindle midzone	GO:1990023	false	0.0017732924788725322	2.7512196279159333	14	443	5	22155	AURKB,CENPE,KIF18A,KIF18B,PRC1
GO:CC	supramolecular fiber	GO:0099512	false	0.0024875576279770537	2.604226849387248	1051	443	43	22155	ARHGEF2,ASPM,AURKA,AURKB,CACNA1D,CCT8,CDK1,CENPE,CMYA5,CRYAB,DIAPH3,DMD,DYNC2H1,FAM161B,FBLN5,GAS2L3,GRAMD2B,GTSE1,HAUS8,HID1,INCENP,KIF14,KIF18A,KIF18B,KIF2C,KIF4A,KNTC1,KRT5,LMNB1,LRRC49,MAP7D2,MID1,MX1,NEK2,NOS1AP,NUSAP1,PLK1,PRC1,RACGAP1,SPAG5,STMN1,THSD4,TPX2
GO:CC	supramolecular polymer	GO:0099081	false	0.0024875576279770537	2.604226849387248	1051	443	43	22155	ARHGEF2,ASPM,AURKA,AURKB,CACNA1D,CCT8,CDK1,CENPE,CMYA5,CRYAB,DIAPH3,DMD,DYNC2H1,FAM161B,FBLN5,GAS2L3,GRAMD2B,GTSE1,HAUS8,HID1,INCENP,KIF14,KIF18A,KIF18B,KIF2C,KIF4A,KNTC1,KRT5,LMNB1,LRRC49,MAP7D2,MID1,MX1,NEK2,NOS1AP,NUSAP1,PLK1,PRC1,RACGAP1,SPAG5,STMN1,THSD4,TPX2
GO:CC	intracellular membrane-bounded organelle	GO:0043231	false	0.002599890516907647	2.5850449400691793	14817	443	338	22155	ABAT,ABCA12,ABCC11,ABHD12,ACOT4,ADIPOQ,AFF2,AFF3,AKR1B10,AKT1,ANLN,ANP32E,APOD,AQP1,AR,ARHGAP11A,ARHGEF2,ARL6IP1,ASPM,ASS1,ASTN1,ATAD2,AURKA,AURKB,AZIN1,B4GALNT2,BCKDHB,BCL11A,BNIP3,BUB1,BUB1B,C10ORF90,CBX2,CCDC117,CCDC8,CCDC92,CCNA2,CCT8,CDC20,CDC25A,CDC25C,CDC45,CDC6,CDCA2,CDCA7,CDK1,CDK18,CDKN2A,CENPA,CENPE,CENPF,CENPK,CENPM,CENPW,CHAF1B,CHODL,CIP2A,CLRN1,CLSPN,CLSTN2,CMYA5,CNTNAP2,COL17A1,COL…
GO:CC	polymeric cytoskeletal fiber	GO:0099513	false	0.002636131822739856	2.579032876150462	813	443	36	22155	ARHGEF2,ASPM,AURKA,AURKB,CCT8,CDK1,CENPE,DIAPH3,DYNC2H1,FAM161B,GAS2L3,GRAMD2B,GTSE1,HAUS8,HID1,INCENP,KIF14,KIF18A,KIF18B,KIF2C,KIF4A,KNTC1,KRT5,LMNB1,LRRC49,MAP7D2,MID1,MX1,NEK2,NUSAP1,PLK1,PRC1,RACGAP1,SPAG5,STMN1,TPX2
GO:CC	nuclear lumen	GO:0031981	false	0.0029883270727818208	2.524571870668362	5622	443	153	22155	AFF2,AFF3,AKT1,ANLN,ANP32E,AR,ASS1,ATAD2,AURKA,AURKB,BCKDHB,BCL11A,BNIP3,BUB1,C10ORF90,CBX2,CCDC8,CCDC92,CCNA2,CDC20,CDC25A,CDC25C,CDC45,CDC6,CDCA2,CDCA7,CDK1,CDKN2A,CENPA,CENPF,CENPK,CENPM,CENPW,CHAF1B,CLSPN,CREB3L4,CRYAB,DDX39A,DNMT3B,DTX3L,DUSP4,E2F2,E2F7,ELOC,ERBB4,ESR1,EXO1,EZH2,FANCI,FEN1,FOXA1,FOXC1,FOXK2,FOXM1,GATA3,GINS1,GPRC5A,GTSE1,HJURP,HMGA1,HMGB2,HORMAD2,HPGD,INCENP,IRAK1,KIF18B,KIF…
GO:CC	nuclear chromosome	GO:0000228	false	0.007016391563782303	2.153886182292418	234	443	16	22155	ANP32E,CDC45,GINS1,HORMAD2,INCENP,MCM10,NCAPG,NCAPG2,NCAPH,NEK2,ORC1,ORC6,PLK1,RAD21,TIMELESS,TOP2A
GO:CC	microtubule organizing center	GO:0005815	false	0.024159311055854414	1.6169154545255289	975	443	38	22155	AKT1,ASPM,AURKA,AURKB,BUB1B,C10ORF90,CCDC8,CCDC92,CCNA2,CCT8,CDC20,CDC45,CDK1,CENPF,CHODL,CIP2A,CKAP2L,DIAPH3,DLGAP5,EGFR,ESPL1,FAM234B,G6PD,HAUS8,HORMAD2,KIF18A,KIF2C,LRRC49,MAP7D2,MID1,NDC80,NEK2,PLK1,SGO1,SPAG5,STIL,TOP2A,XRCC2
GO:CC	centrosome	GO:0005813	false	0.026292900140235453	1.5801615080193352	767	443	32	22155	ASPM,AURKA,AURKB,BUB1B,C10ORF90,CCDC8,CCDC92,CCT8,CDC20,CDC45,CDK1,CENPF,CHODL,CIP2A,CKAP2L,DLGAP5,ESPL1,G6PD,HAUS8,HORMAD2,KIF18A,KIF2C,LRRC49,MAP7D2,MID1,NDC80,NEK2,PLK1,SGO1,SPAG5,STIL,XRCC2
GO:CC	intracellular anatomical structure	GO:0005622	false	0.040447098687837565	1.3931126253261896	18007	443	389	22155	ABAT,ABCA12,ABCC11,ABHD12,ACOT4,ADCY1,ADIPOQ,AFF2,AFF3,AKR1B10,AKT1,ALDH3B2,ANLN,ANP32E,APOD,AQP1,AR,ARHGAP11A,ARHGEF2,ARHGEF38,ARL6IP1,ASPM,ASS1,ASTN1,ATAD2,AURKA,AURKB,AZIN1,B4GALNT2,BCKDHB,BCL11A,BNIP3,BUB1,BUB1B,C10ORF90,CA3,CACNA1D,CAPN13,CBX2,CC2D2A,CCDC117,CCDC8,CCDC92,CCNA2,CCT8,CDC20,CDC25A,CDC25C,CDC45,CDC6,CDCA2,CDCA7,CDK1,CDK18,CDKN2A,CENPA,CENPE,CENPF,CENPK,CENPM,CENPW,CFAP69,CHAF1B,…
GO:CC	pronucleus	GO:0045120	true	0.04428959098908793	1.3536983303723276	14	443	4	22155	AURKA,CCNA2,CENPF,EZH2
GO:CC	plasma membrane region	GO:0098590	true	0.044418061911120466	1.3524403949020989	1303	443	46	22155	ABCC11,ADCY1,ANP32E,AQP1,ARHGEF2,ASPM,AURKA,CADM3,CEACAM5,CLSTN2,CNTNAP2,CNTNAP4,CRYAB,CUBN,DIAPH3,DLL1,DMD,EGFR,ENPP3,EPS8,ERBB4,GABRE,GABRP,GLRA3,GM2A,HPGD,KIF18A,KL,LRP6,LRP8,MPDZ,MPP3,NBEA,NOS1AP,NRG1,RACGAP1,RGS7BP,RIMS1,SLC39A6,SLC40A1,SLC44A4,SLC4A8,SLC6A2,SLC9A5,TRPM8,VANGL2
GO:CC	chromosome passenger complex	GO:0032133	true	0.04994920132296505	1.3014714516582633	6	443	3	22155	AURKA,AURKB,INCENP
KEGG	Cell cycle	KEGG:04110	false	1.4498955471543978e-10	9.838663283922575	158	223	24	8716	AURKB,BUB1,BUB1B,CCNA2,CDC20,CDC25A,CDC25C,CDC45,CDC6,CDK1,CDKN2A,E2F2,ESPL1,NDC80,ORC1,ORC6,PLK1,PTTG1,RAD21,SGO1,TICRR,TTK,YWHAQ,YWHAZ
KEGG	Oocyte meiosis	KEGG:04114	false	0.0010899310349619374	2.9626009810346323	137	223	14	8716	ADCY1,AR,AURKA,BUB1,CDC20,CDC25C,CDK1,ESPL1,PGR,PLK1,PTTG1,SGO1,YWHAQ,YWHAZ
KEGG	Progesterone-mediated oocyte maturation	KEGG:04914	false	0.011103747361882191	1.9545304280661537	109	223	11	8716	ADCY1,AKT1,AURKA,BUB1,CCNA2,CDC25A,CDC25C,CDK1,PGR,PIK3R1,PLK1
KEGG	Chemical carcinogenesis - receptor activation	KEGG:05207	false	0.013975827313535883	1.8546224741700736	216	223	16	8716	ADCY1,AKT1,AR,CACNA1D,CDC25A,CDC6,CREB3L4,DLL1,EGFR,ESR1,KLF5,KPNA2,PGR,PIK3R1,UGT1A10,UGT1A6
REAC	Cell Cycle	REAC:R-HSA-1640170	false	1.2603324425624642e-14	13.899514884305297	680	306	62	11056	AKT1,AURKA,AURKB,BUB1,BUB1B,CCNA2,CDC20,CDC25A,CDC25C,CDC45,CDC6,CDK1,CDKN2A,CENPA,CENPE,CENPF,CENPK,CENPM,CENPW,CLSPN,E2F2,ESPL1,EXO1,FEN1,FOXM1,GINS1,GTSE1,HAUS8,HJURP,INCENP,KIF18A,KIF2C,KNTC1,LMNB1,MCM10,MYBL2,NCAPG,NCAPG2,NCAPH,NDC80,NEK2,NUF2,ORC1,ORC6,PIF1,PLK1,POLR2F,POLR2K,PSMD12,PTK6,PTTG1,RAD21,RRM2,SGO1,TOP2A,TPX2,TYMS,UBE2C,UBE2S,YWHAQ,YWHAZ,ZWINT
REAC	Cell Cycle, Mitotic	REAC:R-HSA-69278	false	3.4886055815730846e-13	12.457348128697248	549	306	53	11056	AKT1,AURKA,AURKB,BUB1,BUB1B,CCNA2,CDC20,CDC25A,CDC25C,CDC45,CDC6,CDK1,CDKN2A,CENPA,CENPE,CENPF,CENPK,CENPM,E2F2,ESPL1,FEN1,FOXM1,GINS1,GTSE1,HAUS8,INCENP,KIF18A,KIF2C,KNTC1,LMNB1,MCM10,MYBL2,NCAPG,NCAPG2,NCAPH,NDC80,NEK2,NUF2,ORC1,ORC6,PLK1,PSMD12,PTK6,PTTG1,RAD21,RRM2,SGO1,TOP2A,TPX2,TYMS,UBE2C,UBE2S,ZWINT
REAC	Cell Cycle Checkpoints	REAC:R-HSA-69620	false	1.2077071786481114e-11	10.918038352232273	289	306	36	11056	AURKB,BUB1,BUB1B,CCNA2,CDC20,CDC25A,CDC25C,CDC45,CDC6,CDK1,CDKN2A,CENPA,CENPE,CENPF,CENPK,CENPM,CLSPN,EXO1,GTSE1,INCENP,KIF18A,KIF2C,KNTC1,MCM10,NDC80,NUF2,ORC1,ORC6,PLK1,PSMD12,SGO1,UBE2C,UBE2S,YWHAQ,YWHAZ,ZWINT
REAC	Mitotic Spindle Checkpoint	REAC:R-HSA-69618	false	7.503277867229728e-9	8.124748970120532	109	306	20	11056	AURKB,BUB1,BUB1B,CDC20,CENPA,CENPE,CENPF,CENPK,CENPM,INCENP,KIF18A,KIF2C,KNTC1,NDC80,NUF2,PLK1,SGO1,UBE2C,UBE2S,ZWINT
REAC	Amplification of signal from the kinetochores	REAC:R-HSA-141424	false	2.6253868477087667e-8	7.580806694754438	92	306	18	11056	AURKB,BUB1,BUB1B,CDC20,CENPA,CENPE,CENPF,CENPK,CENPM,INCENP,KIF18A,KIF2C,KNTC1,NDC80,NUF2,PLK1,SGO1,ZWINT
REAC	Amplification of signal from unattached kinetochores via a MAD2 inhibitory signal	REAC:R-HSA-141444	false	2.6253868477087667e-8	7.580806694754438	92	306	18	11056	AURKB,BUB1,BUB1B,CDC20,CENPA,CENPE,CENPF,CENPK,CENPM,INCENP,KIF18A,KIF2C,KNTC1,NDC80,NUF2,PLK1,SGO1,ZWINT
REAC	Resolution of Sister Chromatid Cohesion	REAC:R-HSA-2500257	false	8.616778177954297e-8	7.064655086969756	124	306	20	11056	AURKB,BUB1,BUB1B,CDC20,CDK1,CENPA,CENPE,CENPF,CENPK,CENPM,INCENP,KIF18A,KIF2C,KNTC1,NDC80,NUF2,PLK1,RAD21,SGO1,ZWINT
REAC	Separation of Sister Chromatids	REAC:R-HSA-2467813	false	1.8934799378054582e-7	6.722739292046478	188	306	24	11056	AURKB,BUB1,BUB1B,CDC20,CENPA,CENPE,CENPF,CENPK,CENPM,ESPL1,INCENP,KIF18A,KIF2C,KNTC1,NDC80,NUF2,PLK1,PSMD12,PTTG1,RAD21,SGO1,UBE2C,UBE2S,ZWINT
REAC	Mitotic Anaphase	REAC:R-HSA-68882	false	4.177371436612423e-7	6.3790969071386945	228	306	26	11056	AURKB,BUB1,BUB1B,CDC20,CDK1,CENPA,CENPE,CENPF,CENPK,CENPM,ESPL1,INCENP,KIF18A,KIF2C,KNTC1,LMNB1,NDC80,NUF2,PLK1,PSMD12,PTTG1,RAD21,SGO1,UBE2C,UBE2S,ZWINT
REAC	Mitotic Metaphase and Anaphase	REAC:R-HSA-2555396	false	4.596152568584271e-7	6.337605563405313	229	306	26	11056	AURKB,BUB1,BUB1B,CDC20,CDK1,CENPA,CENPE,CENPF,CENPK,CENPM,ESPL1,INCENP,KIF18A,KIF2C,KNTC1,LMNB1,NDC80,NUF2,PLK1,PSMD12,PTTG1,RAD21,SGO1,UBE2C,UBE2S,ZWINT
REAC	RHO GTPases Activate Formins	REAC:R-HSA-5663220	false	4.7044273896811647e-7	6.327493230182646	136	306	20	11056	AURKB,BUB1,BUB1B,CDC20,CENPA,CENPE,CENPF,CENPK,CENPM,DIAPH3,EVL,INCENP,KIF18A,KIF2C,KNTC1,NDC80,NUF2,PLK1,SGO1,ZWINT
REAC	Mitotic Prometaphase	REAC:R-HSA-68877	false	6.815593435087173e-7	6.166496324075339	200	306	24	11056	AURKB,BUB1,BUB1B,CDC20,CDK1,CENPA,CENPE,CENPF,CENPK,CENPM,HAUS8,INCENP,KIF18A,KIF2C,KNTC1,NCAPG,NCAPH,NDC80,NEK2,NUF2,PLK1,RAD21,SGO1,ZWINT
REAC	EML4 and NUDC in mitotic spindle formation	REAC:R-HSA-9648025	false	0.0000011934775335487194	5.923185751896149	115	306	18	11056	AURKB,BUB1,BUB1B,CDC20,CENPA,CENPE,CENPF,CENPK,CENPM,INCENP,KIF18A,KIF2C,KNTC1,NDC80,NUF2,PLK1,SGO1,ZWINT
REAC	RHO GTPase Effectors	REAC:R-HSA-195258	false	0.000007881861908739426	5.103371178300386	318	306	29	11056	AR,AURKB,BUB1,BUB1B,CDC20,CDC25C,CENPA,CENPE,CENPF,CENPK,CENPM,CIT,DIAPH3,EVL,INCENP,IQGAP3,KIF14,KIF18A,KIF2C,KNTC1,NDC80,NUF2,PAK3,PLK1,PRC1,SGO1,YWHAQ,YWHAZ,ZWINT
REAC	M Phase	REAC:R-HSA-68886	false	0.00015422359118390298	3.811849188299749	407	306	31	11056	AURKB,BUB1,BUB1B,CDC20,CDK1,CENPA,CENPE,CENPF,CENPK,CENPM,ESPL1,HAUS8,INCENP,KIF18A,KIF2C,KNTC1,LMNB1,NCAPG,NCAPG2,NCAPH,NDC80,NEK2,NUF2,PLK1,PSMD12,PTTG1,RAD21,SGO1,UBE2C,UBE2S,ZWINT
REAC	Mitotic G1 phase and G1/S transition	REAC:R-HSA-453279	false	0.00034797501692488254	3.458451935367059	148	306	17	11056	AKT1,CCNA2,CDC25A,CDC45,CDC6,CDK1,CDKN2A,E2F2,MCM10,MYBL2,ORC1,ORC6,PSMD12,PTK6,RRM2,TOP2A,TYMS
REAC	Polo-like kinase mediated events	REAC:R-HSA-156711	false	0.0008946215390623238	3.0483606498887097	15	306	6	11056	CDC25A,CDC25C,CENPF,FOXM1,MYBL2,PLK1
REAC	Regulation of mitotic cell cycle	REAC:R-HSA-453276	false	0.0026256600642334924	2.5807615013173386	88	306	12	11056	AURKA,AURKB,BUB1B,CCNA2,CDC20,CDK1,NEK2,PLK1,PSMD12,PTTG1,UBE2C,UBE2S
REAC	APC/C-mediated degradation of cell cycle proteins	REAC:R-HSA-174143	false	0.0026256600642334924	2.5807615013173386	88	306	12	11056	AURKA,AURKB,BUB1B,CCNA2,CDC20,CDK1,NEK2,PLK1,PSMD12,PTTG1,UBE2C,UBE2S
REAC	Activation of ATR in response to replication stress	REAC:R-HSA-176187	false	0.0031065498957026103	2.507721666594793	37	306	8	11056	CDC25A,CDC25C,CDC45,CDC6,CLSPN,MCM10,ORC1,ORC6
REAC	Signaling by Rho GTPases, Miro GTPases and RHOBTB3	REAC:R-HSA-9716542	false	0.0034334464322513087	2.464269723967794	716	306	41	11056	ANLN,AR,ARHGAP11A,ARHGEF2,AURKB,BUB1,BUB1B,CDC20,CDC25C,CENPA,CENPE,CENPF,CENPK,CENPM,CIT,DIAPH3,EVL,FAM91A1,FGD3,INCENP,IQGAP3,KIF14,KIF18A,KIF2C,KNTC1,LMNB1,MTX1,NDC80,NUF2,PAK3,PIK3R1,PLK1,PRC1,RACGAP1,RND1,SGO1,TRAK1,VANGL2,YWHAQ,YWHAZ,ZWINT
REAC	Signaling by Rho GTPases	REAC:R-HSA-194315	false	0.004895569414112605	2.3101967872061238	701	306	40	11056	ANLN,AR,ARHGAP11A,ARHGEF2,AURKB,BUB1,BUB1B,CDC20,CDC25C,CENPA,CENPE,CENPF,CENPK,CENPM,CIT,DIAPH3,EVL,FAM91A1,FGD3,INCENP,IQGAP3,KIF14,KIF18A,KIF2C,KNTC1,LMNB1,MTX1,NDC80,NUF2,PAK3,PIK3R1,PLK1,PRC1,RACGAP1,RND1,SGO1,VANGL2,YWHAQ,YWHAZ,ZWINT
REAC	Activation of APC/C and APC/C:Cdc20 mediated degradation of mitotic proteins	REAC:R-HSA-176814	false	0.024928302794588485	1.6033072887660231	77	306	10	11056	BUB1B,CCNA2,CDC20,CDK1,NEK2,PLK1,PSMD12,PTTG1,UBE2C,UBE2S
REAC	G0 and Early G1	REAC:R-HSA-1538133	false	0.03181299486390593	1.4973954446416156	26	306	6	11056	CCNA2,CDC25A,CDC6,CDK1,MYBL2,TOP2A
REAC	Cyclin A/B1/B2 associated events during G2/M transition	REAC:R-HSA-69273	false	0.03181299486390593	1.4973954446416156	26	306	6	11056	CCNA2,CDC25A,CDC25C,CDK1,FOXM1,PLK1
REAC	G1/S Transition	REAC:R-HSA-69206	false	0.034679322490936505	1.4599293956630095	131	306	13	11056	AKT1,CCNA2,CDC25A,CDC45,CDC6,CDK1,MCM10,ORC1,ORC6,PSMD12,PTK6,RRM2,TYMS
REAC	G1/S-Specific Transcription	REAC:R-HSA-69205	false	0.03995897755613999	1.3983856327435362	27	306	6	11056	CDC45,CDC6,CDK1,ORC1,RRM2,TYMS
WP	Cell cycle	WP:WP179	false	1.5441467877377502e-7	6.811311417682665	120	248	19	8899	BUB1,CCNA2,CDC20,CDC25A,CDC25C,CDC45,CDC6,CDK1,CDKN2A,E2F2,ESPL1,ORC1,ORC6,PLK1,PTTG1,RAD21,TTK,YWHAQ,YWHAZ
WP	Regulation of sister chromatid separation at the metaphase anaphase transition	WP:WP4240	false	0.000007887200108053274	5.103077140444311	14	248	7	8899	BUB1,BUB1B,CDC20,CENPE,ESPL1,PTTG1,RAD21
WP	Retinoblastoma gene in cancer	WP:WP2446	false	0.000031678153900467495	4.4992401356116245	89	248	14	8899	ANLN,CCNA2,CDC25A,CDC45,CDK1,E2F2,HMGB2,KIF4A,ORC1,RRM2,STMN1,TOP2A,TTK,TYMS
WP	Gastric cancer network 1	WP:WP2361	false	0.0019471922695063501	2.7105911632909816	28	248	7	8899	AURKA,CENPF,E2F7,MYBL2,TOP2A,TPX2,UBE2C
WP	Cohesin complex Cornelia de Lange syndrome	WP:WP5117	false	0.0076684847918102655	2.1152904393838527	34	248	7	8899	AURKB,CDK1,ESPL1,PLK1,PTTG1,RAD21,SGO1
WP	DNA IR damage and cellular response via ATR	WP:WP4016	false	0.01955555659846551	1.7087298184639805	82	248	10	8899	CDC25C,CDC45,CDK1,CLSPN,EXO1,FANCI,FEN1,FOXM1,PLK1,RFWD3
WP	Gastric cancer network 2	WP:WP2363	false	0.04088908822218497	1.3883925735857643	31	248	6	8899	ATAD2,EGFR,FAM91A1,FANCI,TOP2A,UBE2C
WP	Mammary gland development pregnancy and lactation stage 3 of 4	WP:WP2817	false	0.04981180290900411	1.3026677389489718	45	248	7	8899	EGFR,ERBB4,ESR1,NFIB,NRG1,PGR,TTC9
TF	Factor: SP2; motif: NNRRCCAATSRGNRNSNGSN; match class: 1	TF:M12668_1	false	0.002024444060109654	2.693694219251876	5978	452	183	20093	ABCC11,ALDH3B2,ANP32E,AQP1,ARHGAP11A,ARHGEF2,ARL6IP1,ARMCX4,ART3,ASPM,ASS1,AURKA,AURKB,BCKDHB,BCL11A,BUB1,BUB1B,C10ORF90,CA3,CBX2,CCDC92,CCNA2,CDC20,CDC25A,CDC45,CDC6,CDCA2,CDK1,CENPA,CENPF,CENPK,CENPM,CENPW,CIT,CKAP2L,CKS2,CLRN1,CLSPN,CNTNAP4,COL25A1,COL27A1,COX2,CRYAB,CYCS,DDX39A,DEPDC1,DERL1,DIAPH3,DLGAP5,DMRTC2,DOP1B,DYNC2H1,E2F7,ELOC,ENTPD7,ERVMER34-1,ESPL1,EZH2,FAM161B,FAM72B,FAM91A1,FASN,F…
TF	Factor: NFYB; motif: RGCCAATSRGNRNNNNSNG	TF:M12643	false	0.005943821676623732	2.225934228524067	1995	452	77	20093	ABHD12,ARL6IP1,ASPM,ATAD2,CBX2,CCDC92,CDC20,CDC25A,CDC45,CDC6,CDCA2,CDK1,CENPA,CENPF,CENPM,CKAP2L,CKS2,CYCS,DLGAP5,E2F7,ESPL1,FAM171A1,FAM72B,FASN,FOXC1,FSIP1,GTSE1,HJURP,HMGB2,IL6ST,KIF14,KIF18B,KLF5,KPNA2,LYPLA1,MAEL,MBOAT1,MCCC2,MELK,MPDZ,MSX2,NCAPH,NEK10,NEK2,NFIB,PDIA4,PLEKHD1,PLK1,PNPT1,POLR1E,PPP1R1A,PRR11,RAD54L,REEP6,RFWD3,RND1,SCD,SFRP1,SLC25A27,SLC4A8,SPTLC2,SRSF2,STIL,TBX19,TMEM45B,TM…
TF	Factor: HMGXB3; motif: NRGCCAATSRGNRNNS	TF:M12616	false	0.006580079888214142	2.1817688336200938	2862	452	101	20093	ABHD12,ADIPOQ,ALCAM,ARHGAP11A,ARL6IP1,ART3,ASPM,ATAD2,AURKA,AURKB,BNIP3,BUB1,CBX2,CDC25A,CDC45,CDC6,CDCA2,CDK1,CENPA,CENPF,CENPM,CIT,CKAP2L,CKS2,CYCS,DEPDC1,DLGAP5,E2F7,ENTPD7,ESPL1,EZH2,FAM161B,FAM171A1,FAM72B,FASN,FOXC1,FOXK2,FOXM1,FSIP1,GASK1B,GTSE1,HJURP,HMGB2,HPGD,IL6ST,INCENP,KIF14,KIF18B,KPNA2,LYPLA1,MAEL,MBOAT1,MCCC2,MELK,MPDZ,MSX2,MYBL1,NCAPH,NEK10,NEK2,NFIB,ORC6,PDIA4,PLEKHD1,PLK1,PM20D…
TF	Factor: NFYA; motif: NNRGCCAATSRGMRSSNNSN	TF:M12642	false	0.012256241496244873	1.9116426903148278	2791	452	98	20093	ABHD12,ACOT4,ADIPOQ,ALCAM,ARL6IP1,ART3,ASPM,ATAD2,AURKB,BCKDHB,BNIP3,BUB1,CBX2,CDC20,CDC25A,CDC45,CDC6,CDCA2,CDK1,CENPA,CENPF,CENPM,CIT,CKAP2L,CKS2,CYCS,DMRTC2,E2F7,ESPL1,EZH2,FAM161B,FAM171A1,FAM72B,FASN,FOXC1,FOXK2,FOXM1,FSIP1,GINS1,GOLGA8A,GOLGA8B,GTSE1,HMGB2,IL6ST,INCENP,KIF14,KIF18B,KIT,KL,KPNA2,LMNB1,LYPLA1,MAEL,MBOAT1,MCCC2,MELK,MPDZ,MSX2,MYBL1,NCAPH,NEK10,NEK2,NFIB,ORC6,PDIA4,PLEKHD1,PLK1…
TF	Factor: NF-YA; motif: YTCTSATTGGYYRN	TF:M04683	false	0.024662213205081655	1.6079679520864198	1723	452	67	20093	ABHD12,ACOT4,ARHGAP11A,ART3,ASPM,ATAD2,AURKA,BCKDHB,CBX2,CDC25A,CDC45,CDC6,CDCA2,CDK1,CENPA,CENPF,CENPM,CIT,CKS2,CLRN1,DLGAP5,FAM72B,FASN,FSIP1,GASK1B,HMGB2,IFIT3,IL6ST,INCENP,KIF14,KIF18B,KPNA2,LYPLA1,MAEL,MCCC2,MELK,MPDZ,MSX2,NCAPH,NEK2,NFIB,ORC6,PDIA4,PLK1,PM20D2,PNPT1,POLR1E,PRR11,RACGAP1,RFWD3,RND1,SFRP1,SLC25A27,SLC4A8,SPATA6L,SPTLC2,SRSF2,STIL,TMEM45B,TOP2A,TOX3,TPX2,UBE2C,UBE2S,ZBTB10,ZNF…
MIRNA	hsa-mir-193b-3p	MIRNA:hsa-mir-193b-3p	false	1.1293678275311052e-7	6.947164588234277	797	433	54	16638	AKT1,ARHGAP11A,ASPM,ATAD2,BUB1,BUB1B,CCNA2,CDC20,CDC25A,CDC6,CDCA2,CDCA7,CDK1,CHAF1B,CKAP2L,E2F2,ESPL1,ESR1,EXO1,EZH2,FANCI,FASN,FEN1,FOXC1,HAUS8,IRAK1,KNTC1,KPNA2,LMNB1,LYPLA1,MCCC2,MCM10,MELK,MYBL1,NCAPG,NCAPH,NDC80,ORC6,PM20D2,POLQ,PTRH2,RACGAP1,RGMA,RRM2,SEPHS2,STMN1,TICRR,TOP2A,TPX2,TYMS,UBE2C,YWHAQ,YWHAZ,ZWINT
MIRNA	hsa-mir-215-5p	MIRNA:hsa-mir-215-5p	false	3.9847312737078466e-7	6.399600961665866	706	433	49	16638	ALCAM,ANLN,ARHGAP11A,ASPM,ATAD2,BUB1B,CDC20,CDKN2A,CENPA,CENPE,CENPF,CENPK,CIT,CKAP2L,CLSPN,CYCS,DEPDC1,DLGAP5,ENTPD7,EPS8,FEN1,FOXA1,GAS2L3,HJURP,IL6ST,IRAK1,KIF14,KIF18A,LMNB1,LRP8,MCM10,MKI67,NCAPH,NEIL3,NUF2,OGFRL1,ORC1,PCOLCE2,PIF1,RACGAP1,RAD21,RFWD3,SCD,STIL,TICRR,TROAP,TTK,UBE2W,ZBTB10
MIRNA	hsa-mir-192-5p	MIRNA:hsa-mir-192-5p	false	9.8190325357734e-7	6.00793130091709	920	433	57	16638	ALCAM,ANLN,ARHGAP11A,ASPM,ATAD2,ATRNL1,BUB1B,CDC20,CDC25A,CDKN2A,CENPA,CENPE,CENPF,CENPK,CIT,CKAP2L,CLSPN,CYCS,DEPDC1,DLGAP5,ENTPD7,EPS8,ERLIN2,FANCI,FEN1,FOXA1,GAS2L3,HJURP,IL6ST,IRAK1,KIF14,KIF18A,LMNB1,LRP8,MCM10,MKI67,NCAPH,NEIL3,NFIB,NUF2,OGFRL1,ORC1,PCOLCE2,PIF1,POLQ,RACGAP1,RAD21,RFWD3,SCD,SLC9A5,STIL,STOX2,TICRR,TROAP,TTK,UBE2W,ZBTB10
HPA	Skin 2; cells in spinous layer[≥Medium]	HPA:0471412	false	0.000016545195623017644	4.781328093569415	682	277	42	11007	A2ML1,ANLN,ANP32E,ATAD2,BNIP3,CCNA2,CDC20,CDK1,CENPA,CENPE,CENPF,COX2,COX6C,CREB3L4,CYCS,EGFR,EZH2,FAT2,FEN1,GATA3,HAL,HMGA1,HMGB2,IDH2,KPNA2,KRT5,LMNB1,LRRC59,MKI67,NCAPH,NFIB,NUSAP1,PIF1,POLR2F,PRC1,PTTG1,RACGAP1,RAD21,STMN1,THYN1,TOP2A,ZBTB10
HPA	Skin 2; cells in spinous layer[≥Low]	HPA:0471411	false	0.0000186954960165066	4.728263007943617	870	277	49	11007	A2ML1,ANLN,ANP32E,ATAD2,BNIP3,CCNA2,CCT8,CDC20,CDK1,CENPA,CENPE,CENPF,COX2,COX6C,CREB3L4,CYCS,DLGAP5,EGFR,EZH2,FAT2,FEN1,GATA3,HAL,HMGA1,HMGB2,IDH2,KPNA2,KRT5,LMNB1,LRRC59,MKI67,NCAPH,NFIB,NUSAP1,ORC6,PDIA4,PIF1,POLR2F,PRC1,PTTG1,RACGAP1,RAD21,STMN1,THYN1,TIMELESS,TOP2A,TYMS,UGT1A6,ZBTB10
HPA	Skin 2; cells in basal layer[≥Low]	HPA:0471391	false	0.000025199272034609778	4.5986120050882375	961	277	52	11007	ANLN,ANP32E,APOD,ASS1,ATAD2,AURKB,BNIP3,CCNA2,CCT8,CDC20,CDCA2,CENPA,CENPE,CENPF,CMYA5,COL17A1,COX2,COX6C,CREB3L4,CYCS,DLGAP5,EGFR,EZH2,FAT2,FEN1,HAL,HMGA1,HMGB2,IDH2,KPNA2,KRT5,LMNB1,LRRC59,MKI67,NCAPH,NFIB,NUSAP1,ORC6,PDIA4,PIF1,POLR2F,PRC1,PTTG1,RACGAP1,RAD21,SCP2,STMN1,THYN1,TIMELESS,TOP2A,TYMS,ZBTB10
HPA	Skin 1; cells in basal layer[≥Low]	HPA:0461391	false	0.000026691565267493335	4.573625957231512	880	277	49	11007	ANLN,ANP32E,APOD,ASS1,ATAD2,AURKB,BNIP3,CCNA2,CCT8,CDC20,CENPA,CENPE,CENPF,CMYA5,COL17A1,COX2,COX6C,CYCS,DLGAP5,EGFR,FAT2,FEN1,GATA3,HAL,HMGA1,HMGB2,IDH2,KPNA2,KRT5,LMNB1,LRRC59,MKI67,NCAPH,NFIB,NUSAP1,PIF1,POLR2F,PRC1,PTTG1,RACGAP1,RAD21,SCP2,STMN1,THYN1,TIMELESS,TOP2A,TYMS,UGT1A6,ZBTB10
HPA	Skin 2; cells in basal layer[≥Medium]	HPA:0471392	false	0.00009788004608488858	4.009305834841212	754	277	43	11007	ANLN,ANP32E,ASS1,ATAD2,AURKB,BNIP3,CCNA2,CCT8,CDC20,CENPA,CENPE,CENPF,COL17A1,COX2,COX6C,CREB3L4,CYCS,EGFR,EZH2,FAT2,FEN1,HAL,HMGA1,HMGB2,IDH2,KRT5,LMNB1,LRRC59,MKI67,NCAPH,NFIB,PDIA4,PIF1,POLR2F,PRC1,PTTG1,RACGAP1,RAD21,SCP2,THYN1,TIMELESS,TOP2A,ZBTB10
HPA	Rectum; enterocytes[≥Medium]	HPA:0401302	false	0.00014503654536367506	3.838522553282108	387	277	28	11007	ANLN,AQP1,AURKB,CCNA2,CDCA2,CEACAM5,CENPF,COX2,CREB3L4,GCNT3,HMGA1,HMGB2,HPGD,INCENP,KIF18B,MKI67,NFIB,NUSAP1,POLR1E,PRR15,RACGAP1,REEP6,RRM2,SCP2,SGO1,STMN1,TIMELESS,ZBTB10
HPA	Small intestine; enterocytes[≥Medium]	HPA:0481302	false	0.0006346107077128249	3.197492604373392	441	277	29	11007	AKR1B10,ANLN,AQP1,AURKB,CCNA2,CDCA2,CENPF,COX2,CREB3L4,FBP1,FMO5,GALNT6,GCNT3,HMGA1,HMGB2,INCENP,KIF18B,NFIB,NUSAP1,POLR1E,PRR15,RACGAP1,REEP6,RRM2,SCP2,SGO1,SPATA6L,STMN1,ZBTB10
HPA	Colon; enterocytes[≥Medium]	HPA:0131302	false	0.0010751322695358838	2.9685381028219977	380	277	26	11007	ANLN,AQP1,AURKB,CCNA2,CDCA2,CEACAM5,CENPF,COX2,CREB3L4,GALNT6,GCNT3,HMGA1,HMGB2,HPGD,INCENP,KIF18B,NUSAP1,POLR1E,PRR15,RACGAP1,REEP6,RRM2,SCP2,SGO1,STMN1,ZBTB10
HPA	Appendix; enterocytes[≥Low]	HPA:0031301	false	0.0030663113755208964	2.513383745827292	478	277	29	11007	ANLN,APOD,AQP1,AURKB,CCNA2,CDCA2,CEACAM5,CENPF,COX2,CREB3L4,FMO5,GCNT3,HMGA1,HMGB2,HPGD,INCENP,KIF18B,NFIB,NUSAP1,POLR1E,PRR15,RACGAP1,REEP6,RRM2,SCP2,SGO1,STMN1,TIMELESS,ZBTB10
HPA	Skin 1; cells in basal layer[≥Medium]	HPA:0461392	false	0.003154864635789334	2.5010192700778227	637	277	35	11007	ANLN,ANP32E,ASS1,ATAD2,BNIP3,CDC20,CENPA,CENPE,COL17A1,COX2,COX6C,EGFR,FAT2,FEN1,GATA3,HAL,HMGA1,HMGB2,IDH2,KRT5,LMNB1,LRRC59,MKI67,NFIB,PIF1,POLR2F,PRC1,PTTG1,RACGAP1,RAD21,SCP2,THYN1,TIMELESS,TOP2A,ZBTB10
HPA	Duodenum; enterocytes[≥Low]	HPA:0151301	false	0.004337331226851046	2.3627774110306556	539	277	31	11007	AKR1B10,ANLN,AQP1,AURKB,CCNA2,CDCA2,CENPF,COX2,CREB3L4,FBP1,FMO5,GALNT6,GCNT3,HMGA1,HMGB2,HPGD,INCENP,KIF18B,NCALD,NFIB,NUSAP1,POLR1E,PRR15,RACGAP1,RRM2,SCP2,SGO1,SPATA6L,STMN1,TIMELESS,ZBTB10
HPA	Rectum; enterocytes[≥Low]	HPA:0401301	false	0.004375188229628192	2.3590032579947273	513	277	30	11007	ANLN,AQP1,AURKB,CCNA2,CDCA2,CEACAM5,CENPF,COX2,CREB3L4,FMO5,GCNT3,HMGA1,HMGB2,HPGD,INCENP,KIF18B,MKI67,NCALD,NFIB,NUSAP1,POLR1E,PRR15,RACGAP1,REEP6,RRM2,SCP2,SGO1,STMN1,TIMELESS,ZBTB10
HPA	Appendix; enterocytes[≥Medium]	HPA:0031302	false	0.00439791321695185	2.356753344727568	362	277	24	11007	ANLN,AURKB,CCNA2,CDCA2,CEACAM5,COX2,CREB3L4,GCNT3,HMGA1,HMGB2,HPGD,INCENP,KIF18B,NUSAP1,POLR1E,PRR15,RACGAP1,REEP6,RRM2,SCP2,SGO1,STMN1,TIMELESS,ZBTB10
HPA	Skin 1; cells in spinous layer[≥Low]	HPA:0461411	false	0.0045145722270631804	2.345383394459522	759	277	39	11007	A2ML1,ANLN,ANP32E,ATAD2,BNIP3,CCNA2,CDK1,CENPA,CENPE,COX2,COX6C,CYCS,EGFR,EZH2,FEN1,GATA3,HAL,HMGA1,HMGB2,IDH2,KPNA2,KRT5,LMNB1,LRRC59,MKI67,NCAPH,NFIB,NUSAP1,PIF1,POLR2F,PRC1,PTTG1,RACGAP1,RAD21,THYN1,TIMELESS,TYMS,UGT1A6,ZBTB10
HPA	Small intestine; enterocytes[≥Low]	HPA:0481301	false	0.005268205737525515	2.278337273017897	571	277	32	11007	AKR1B10,ANLN,APOD,AQP1,AURKB,CCNA2,CDCA2,CENPF,COX2,CREB3L4,FBP1,FMO5,GALNT6,GCNT3,HMGA1,HMGB2,INCENP,KIF18B,KIF2C,MKI67,NFIB,NUSAP1,POLR1E,PRR15,RACGAP1,REEP6,RRM2,SCP2,SGO1,SPATA6L,STMN1,ZBTB10
HPA	Duodenum; enterocytes[≥Medium]	HPA:0151302	false	0.00849372336514337	2.0709018877941467	427	277	26	11007	AKR1B10,ANLN,AQP1,AURKB,CCNA2,CDCA2,CENPF,COX2,CREB3L4,FMO5,GALNT6,GCNT3,HMGA1,HMGB2,INCENP,KIF18B,NFIB,NUSAP1,POLR1E,RACGAP1,RRM2,SCP2,SGO1,STMN1,TIMELESS,ZBTB10
HPA	Colon; enterocytes[≥Low]	HPA:0131301	false	0.00859200148095361	2.0659056567876846	505	277	29	11007	ANLN,AQP1,AURKB,CCNA2,CDCA2,CEACAM5,CENPF,COX2,CREB3L4,FMO5,GALNT6,GCNT3,HMGA1,HMGB2,HPGD,INCENP,KIF18B,NFIB,NUSAP1,POLR1E,PRR15,RACGAP1,REEP6,RRM2,SCP2,SGO1,STMN1,TIMELESS,ZBTB10
HPA	Kidney; proximal tubules (cell body)[≥Low]	HPA:0271141	false	0.010613690812433445	1.9741335679606224	731	277	37	11007	ABAT,AKR1B10,ALCAM,APOD,AQP1,AR,ASS1,BNIP3,CENPE,CENPM,COX2,COX6C,CREB3L4,CROT,CRYAB,CYCS,DOP1B,EGFR,FBP1,GALNT6,GATA3,GCNT3,GM2A,HGD,HMGA1,HMGB2,HPD,IDH2,KPNA2,LRRC59,MCCC2,PNPT1,RAD21,S100A1,SORD,TYMS,UGT1A6
HPA	Appendix; endocrine cells[≥Low]	HPA:0031291	false	0.016987493679643615	1.7698706918427554	419	277	25	11007	ANLN,AURKB,CCNA2,CDCA2,CEACAM5,COX2,CREB3L4,DLGAP5,FMO5,GCNT3,HMGA1,HMGB2,HPGD,INCENP,KIF2C,NFIB,NUSAP1,POLR1E,PRR15,REEP6,S100A1,SCP2,STMN1,TIMELESS,ZBTB10
HPA	Testis; pachytene spermatocytes[≥Medium]	HPA:0570762	false	0.04416253248862369	1.3549460300637541	1901	277	72	11007	AKT1,ANLN,ART3,ATAD2,AURKA,CCT8,CDC20,CDC25C,CDC45,CDCA2,CDK1,CENPA,COX2,COX6C,CSRNP3,CYCS,DEPDC1,DERL1,DLGAP5,DYNC2H1,EGFR,ERLIN2,EZH2,FEN1,GOLGA8A,GOLGA8B,GRAMD2B,HMGA1,HMGB2,HORMAD2,HSPA4L,INCENP,KIF2C,KIT,KNTC1,KPNA2,LRP8,LRRN1,MKI67,NCAPH,NEK2,NSMCE2,NUSAP1,ORC6,PBK,PIF1,PLK1,PNMA5,PNPT1,POLR1E,POLR2F,PRC1,PTRH2,PTTG1,RACGAP1,RAD21,SAA4,SEPHS2,SFRP1,SGO1,SLC6A2,SPATA6L,SRSF2,STMN1,TCEA3,TDRD…
CORUM	AuroraB-AuroraC-INCENP complex	CORUM:6184	false	0.012787343544437668	1.8932196669222514	3	113	3	3383	AURKA,AURKB,INCENP
HP	Mandibular aplasia	HP:0009939	false	0.04730298781820901	1.3251114268736042	13	159	5	5200	CDC45,CDC6,HCCS,ORC1,ORC6
