# Supplementary material for: Breast cancer clustering integrating complete gene expression profiles and genetic ancestry
Source: PLoS One. 2026 Jul 24;21(7):e0352514. doi: 10.1371/journal.pone.0352514 (PMC13399333; doi:10.1371/journal.pone.0352514)
Supplement: S4 File — The file includes the results of samples clustered by the proposed method and clustered by the predicted subtypes. (XLSX) [file pone.0352514.s004.xlsx]

## Sheet: Data
Sample	Study	POP	subtype	Cluster	aDC	Adipocytes	Astrocytes	B-cells	Basophils	CD4+ memory T-cells	CD4+ naive T-cells	CD4+ T-cells	CD4+ Tcm	CD4+ Tem	CD8+ naive T-cells	CD8+ T-cells	CD8+ Tcm	CD8+ Tem	cDC	Chondrocytes	Class-switched memory B-cells	CLP	CMP	DC	Endothelial cells	Eosinophils	Epithelial cells	Erythrocytes	Fibroblasts	GMP	Hepatocytes	HSC	iDC	Keratinocytes	ly Endothelial cells	Macrophages	Macrophages M1	Macrophages M2	Mast cells	Megakaryocytes	Melanocytes	Memory B-cells	MEP	Mesangial cells	Monocytes	MPP	MSC	mv Endothelial cells	Myocytes
SRR1027171	PRJNA227137	EUR	Basal	3	0.156612	0.0201982	0.00414171	0.0141309	0.103477	0.0117979	4.31957e-19	2.65072e-19	0.012466	0	0.00547908	0.0104079	0.0288099	0	0.0236441	0	0.0131009	0.0723459	1.55329e-18	0	0.0601888	0	0.072132	0	0	5.80825e-18	4.01617e-06	0.163465	9.54341e-18	0.00535339	0.00929546	0.00793233	0.0270355	0.0073044	0.00703907	0.00412924	0.000953918	7.1747e-19	0.0407488	1.41071e-18	0	0	0.0425056	0.0425038	0.00232012
SRR1027173	PRJNA227137	EUR	LumB	2	0.0765091	0.0280206	0.107553	0	0.0560617	3.24621e-19	0.00644253	0	0	9.32875e-19	1.44361e-18	0.0200602	0.0262127	0	0.0957502	0.187771	0.0573323	0.0480343	0	0.0115634	0.0610224	0.00904622	0.0575721	1.55927e-19	0.0233982	0	0.000782394	0.260492	0.239042	0.00539691	0.0148436	0.0267841	0.00835519	0.0220367	0.00103723	0.00313906	0.00488965	1.1742e-17	2.25318e-18	0.0024757	0	1.28661e-18	0.190061	0.0162178	0.0176231
SRR1027174	PRJNA227137	EUR	Basal	3	0.144481	0.0085313	0.0617032	2.66654e-18	0	5.30603e-05	0	0	2.78807e-18	1.09765e-18	0.0160511	0.00618033	3.00967e-20	6.36164e-19	0.112514	0.0299599	7.45836e-20	0.0434932	3.09444e-19	0.0118662	0.141131	0	0.101571	0	0.084686	0	0	0.215487	0.255225	0.040571	0.013513	0.0716462	0.0530479	0.0254416	1.04458e-20	0.00183583	0.00391447	0	0.0580957	0.0282342	0.0163795	0	0.214984	0.0832037	1.66724e-20
SRR1027175	PRJNA227137	EUR	Basal	2	0.0948019	0.0882022	0.0563277	1.81637e-18	0.0438164	0	0.011391	0	0	0	0.0096908	0.0168283	0.00192585	0	0.0421683	0	0.00197008	0.0366035	4.94361e-19	0	0.2009	0.00082838	0.191123	1.09595e-18	0.089246	6.8287e-18	0	0.343557	1.18228e-18	0.0465352	0.0444822	0.00301423	0.0145995	0.00677834	0	0.0107977	0.000586703	3.79022e-18	0.0163266	0.0315192	0	0	0.422438	0.103463	0.00516572
SRR1027176	PRJNA227137	EUR	Basal	3	0.0748275	0.00781913	0.0348077	2.96804e-18	0.0442529	0.00574371	0	7.20769e-19	0	2.68452e-18	0	0	2.56659e-19	0	0.0540721	0.0074225	0	0.109404	0	0	0.119582	0	0.292196	4.24427e-19	0	2.53099e-18	0	0.170409	0.0468532	0.0887463	0.0173819	0.0288857	0.0216493	0.0127538	0	0.00285281	0.000348037	0	0.0309545	0.000918042	0.00588649	9.39851e-19	0.238752	0.0500154	0.00782612
SRR1027177	PRJNA227137	EUR	LumB	5	0.074522	0.084638	0	2.80618e-21	0.113162	0.00891129	0	5.67594e-18	3.98486e-18	0.0350584	0.00455705	0	0	0	0.033824	0	0.002778	0.132475	0	0	0.0594509	2.62736e-18	0.319593	1.1397e-18	0	7.51691e-18	0	0.0691661	0.00478012	0.0114325	0.000704187	0.0862218	0.0578584	0.0429404	0.0110189	0	0.00490783	0	0.0454949	0.00645321	9.87669e-19	0	0.175447	0.0452009	0.00303675
SRR1027178	PRJNA227137	EUR	LumA	4	7.68655e-18	0.0194572	0	1.27654e-18	0.0287248	1.39742e-19	0.0126418	0	0.0057776	0	0.00425851	0	0	1.64313e-18	0	0.0270745	0.0163483	0.116121	0	1.53792e-18	0.119242	1.0175e-19	0.136897	0	0	0	8.62398e-05	0.10078	0	0.00254629	0.0287965	1.1234e-18	0	0	0.00152793	0.0012537	0.00145146	1.32007e-17	0.0186429	0	0	2.65842e-17	0.421208	0.0610673	0.00775428
SRR1027179	PRJNA227137	EUR	LumA	4	7.10726e-18	0.0394602	0	6.11952e-18	0.0416058	0	0.00364523	3.78307e-18	1.21859e-18	0	0.00246669	0	0	0	0.0225684	0	0	0.1168	6.19668e-19	5.40205e-19	0.134314	0	0.136458	0	0.0654184	1.37265e-17	0.00285095	0.286705	0.000237474	0.00546816	0.0336034	1.03794e-18	0	0	0.00690201	0.00458707	0.00411356	0	0.0152156	0	1.47613e-17	0	0.450566	0.0681175	0.00906735
SRR1027180	PRJNA227137	EUR	LumA	4	3.41556e-18	0.607543	0	0	0.0509927	0	1.80914e-19	1.29318e-17	1.54204e-17	0	0	9.52779e-18	0	0	0.0339089	0.104599	0	0	0.00498348	1.77512e-18	0.179562	0.00345707	0.0624443	2.79547e-19	0.263191	0	0.00561509	0.436611	0.00575378	0.000342161	0.0634583	0.0121807	0	0.0603981	0	0.00595899	0.00645146	1.08945e-17	4.57621e-18	0.0244265	0	1.14638e-18	0.201576	0.0785235	0.00862979
SRR1027181	PRJNA227137	EUR	LumA	4	0.0244768	0.0323135	0	0	0.0831288	0	0.00279122	0	5.6244e-21	8.91167e-18	0.00249507	0	3.21733e-19	0	0.0190535	6.81915e-18	7.36781e-18	0.150512	1.22738e-18	0	0.110174	0	0.123346	6.1389e-19	0.0298864	0	0	0.216907	0.00797957	0.00613664	0.0243832	0.0217248	0.00285428	0.0194098	0.00228948	0.0037691	0.00298311	6.10051e-18	0.0190741	0	2.48787e-17	0	0.275826	0.0706367	0.0116418
SRR1027182	PRJNA227137	EUR	LumA	4	0.0203994	0.0321174	0	0.00222527	0.0837972	0.00210547	0	1.58504e-18	0.0159844	0.004899	0	5.94392e-19	7.20932e-19	0	1.19884e-19	0	0	0.183924	2.51397e-18	2.84505e-18	0.0583022	0	0.149552	3.49239e-18	2.44697e-17	0	0	0.0398453	0.000379073	0.0054065	0.0177481	0.0344203	0.00698692	0.0196945	0.0102106	0	0.00546538	0	0.0135057	7.73427e-19	1.51909e-18	0	0.222974	0.0470123	0.010064
SRR1027183	PRJNA227137	EUR	Her2	2	0.214506	0.0314336	0.0521335	0.193471	0.0620088	0.063415	0.0939748	0.0197749	0.00879512	0.0237428	0.000675728	0.153399	0.165059	1.32403e-18	0.0892664	4.29838e-21	0.126905	0.0176146	8.88345e-20	0.0101512	0.0834309	0.0149119	0.0574064	0	0.0840058	2.95822e-18	0.00144981	0.133427	0	0.00493572	0.0258166	0.0261071	0.0176052	0.0120286	0.00531654	0.00596393	0.00378742	0.0446124	3.61818e-19	0.0362653	0.00342902	0	0.129019	0.0248071	0
SRR1027184	PRJNA227137	EUR	Basal	3	0.00502261	0	2.14457e-18	0.0227629	0.140752	0.00883831	3.08875e-19	1.33785e-18	0	0	0.00918087	4.72762e-19	0.00626838	0	0.0054949	0.0252028	0.00600593	0.044532	2.36962e-18	1.28907e-19	0.0314369	0	0.0890769	4.16493e-18	7.21523e-18	0	0.00270269	0.0160677	0.00170043	0.0259909	0.00540865	1.58694e-18	0	0	0.00763559	0.00224254	0.000712264	5.74745e-18	0.0703301	0.00290442	0	7.04007e-18	0.0449616	0.0116765	0.00316555
SRR1027185	PRJNA227137	EUR	Her2	5	0.248429	0.0282797	0	0.170265	0.199667	0.0562047	0.0230198	2.09504e-19	3.32283e-18	0.0244574	0.00203368	0.0713813	0.124707	0	0.0401859	0	0.0611279	0.0287817	4.46263e-18	0.00268839	0.0479786	0	0.105199	0	6.6129e-19	4.9502e-19	0.000875783	0	1.12225e-18	0.000887136	0.00991665	0.0761375	0.0514591	0.0191297	0.0110282	3.90514e-20	0.0104242	0.0237936	0.00722393	0.00545047	4.53425e-18	1.88388e-18	0.187183	0.022747	0.000149012
SRR1027186	PRJNA227137	EUR	Her2	1	0.0655049	0.0209255	0	0.0172639	0.0235845	0.00667697	0.0165567	0	0	2.07345e-20	0.00174081	0.0141954	0.0107961	8.44622e-18	0.00928337	2.33698e-18	0.0266468	0.0356333	0	0.00173351	0.110114	0.00213548	0.115788	2.3636e-19	0	0	0	0.131859	0.0783454	0.0098928	0.0283053	0.0320735	0	0.0474002	0.0114471	0.00617646	0.00365679	0	1.00258e-20	0.00709263	0.00763615	0	0.266393	0.046792	0.00452446
SRR10804433	PRJNA598161	AFR	LumB	2	0.0454457	0.037266	0	0.00237272	0.142021	9.21838e-20	0	1.04896e-17	0.0573407	0.0296488	1.61299e-19	0	0	8.18896e-18	0.0735524	0	0	0.0480978	6.68451e-18	0.00704794	0.114448	0.000587689	0.36621	9.90318e-19	0.0301374	0	0.00136941	0.0713511	0.0468258	0.0403392	0.0321315	0.00572876	0.0149969	2.56858e-19	0.0103397	0.00497671	0.00658858	0	0.0215976	0.00265479	1.7363e-18	1.70249e-17	0.288662	0.075098	0.000866691
SRR10804435	PRJNA598161	AFR	Basal	3	7.19035e-19	0.0622534	1.00526e-17	0	0.055611	0.0070124	0.012284	0	2.27339e-19	0	0.020479	0.0102594	0.0108735	0	0.00751654	0	0	0.0435027	0	0	0.101159	9.10507e-19	0.0434945	9.66967e-19	7.74214e-18	0	1.93527e-20	0.1641	1.34249e-18	4.25612e-21	0.025964	1.65379e-05	3.35812e-18	0.000613485	0.0032089	0.001957	0	0	0.0412762	6.10202e-18	5.68623e-18	3.56692e-17	0.270117	0.0442977	0.0116201
SRR10804436	PRJNA598161	AFR	Basal	3	0	0.025568	8.09052e-18	0	0.0208819	0.00885944	8.8277e-19	1.64652e-20	0	0	0.0100221	0.00969392	0	1.35294e-18	3.52738e-19	0.00279377	6.50834e-18	0.0798867	0	0	0.0801101	0	0.116185	9.39032e-19	0	0	0	0.159907	0.00519613	0.00832614	0.0157929	8.07112e-19	0	0.00172329	0.000191019	0.0103197	9.64929e-05	0	0.0410448	0	0	6.48771e-18	0.0785486	0.0413772	0.00672778
SRR10804438	PRJNA598161	AFR	Basal	3	0.034831	0.0930291	0.0708459	0	0	0	0	0	0	1.20909e-18	3.61827e-19	0	0	3.01573e-18	0.0647579	0.124749	0	0.100356	4.32759e-18	3.32698e-18	0.0915273	1.76389e-19	0	6.38794e-20	1.38724e-17	8.61086e-18	0	0.335234	0	0.000160469	0.00620887	0.0126902	0.00706076	0.0100968	0	0.00291078	0.00327325	0	0.0376024	0.00119428	2.10124e-17	0	0.171329	0.0280145	0.0211243
SRR10804439	PRJNA598161	AFR_EUR	Basal	2	9.66627e-18	0.0462216	4.0784e-18	8.8839e-18	0.0119312	2.44008e-18	2.6605e-18	0	9.28573e-18	7.35206e-18	0	2.46261e-19	7.07685e-20	0	0.0433164	0.0273121	1.22553e-18	0.0342937	1.08904e-18	0	0.180873	0	0.137603	0	0.0486322	1.06085e-17	0.00310357	0.394041	0.0424945	0.0212239	0.0675005	1.40353e-18	0	0.010315	4.21352e-20	0.0045052	0.00181895	1.77002e-17	0.0232691	1.08587e-17	0	9.83168e-19	0.220658	0.0825864	0.0093902
SRR10804448	PRJNA598161	AFR	LumB	2	0.0486318	0.127746	1.16114e-17	0.00583257	0.106264	0.0112752	5.76877e-19	3.62513e-19	0.0131313	0.0283232	0.00963536	0	0	5.44873e-18	0.0268538	4.42427e-18	0.000190694	0.0932677	0	2.04154e-19	0.114381	0.00966426	0.281182	0	0	1.56757e-18	0.00201728	0.0961663	3.31063e-19	0.0142823	0.0233418	0.0206848	0.0149641	0.0209773	0.00746823	0.00332094	0.0040456	0.00358213	0.0298787	1.03671e-18	2.40221e-18	0	0.332956	0.0646786	0
SRR10804449	PRJNA598161	AFR	Basal	3	0.0552565	0	0	0	0.0622578	0.0166553	6.10618e-18	2.32812e-18	0	0	0.0118127	0.0118899	0.0110129	4.9276e-18	0.00970486	1.81e-17	0.00171052	0.126101	0	0	0.0378753	2.06127e-18	0.179189	0	1.34676e-17	0	3.7587e-20	0.0503537	3.57654e-18	0.0321878	0.00152814	0.0270078	0.0164376	0.0103652	0.00544227	0.00161579	0.00453125	5.03879e-18	0.0562122	0	1.01261e-17	0	0.158554	0.0235089	0.00222814
SRR10804450	PRJNA598161	AFR	Normal	2	0.216273	0.0616031	0	0.00575509	0.0101453	0.0206921	0.0386725	0	4.30635e-19	0	0	0.0690758	0.0713706	2.41867e-19	0.0816441	0.00705545	0.0240538	0.0687346	1.76044e-18	0.00244965	0.0848321	0.00382943	0.104075	0	0.0761271	1.45985e-18	1.19853e-21	0.185554	0.0679898	0.0206509	0.012088	0.0914779	0.0499204	0.025412	0.000930731	0.00628255	0.00597128	2.34876e-19	0	0.0375056	0.0149598	2.50348e-19	0.0861195	0.0381263	0.000510972
SRR10804452	PRJNA598161	AFR	LumB	5	0.19304	8.31378e-20	0	0	0.113503	0	0	0	6.72141e-19	0.0128353	0	0	3.40017e-18	0	0.0452028	1.34577e-18	0.00178527	0.0500836	8.92596e-18	0.001934	0.110239	0	0.13294	0	0	0	0	0.218685	0	0.0131817	0.0277128	0.037763	0.0323402	0.0170897	0	8.17528e-19	0.000359482	0	0.0452309	0	1.43279e-17	1.87505e-17	0.370372	0.0618951	1.17505e-18
SRR10804461	PRJNA598161	EUR	LumA	4	0.0187866	0.233698	6.67002e-19	3.49924e-18	0.102257	0	0.00784413	3.25078e-18	0	2.27935e-18	3.4561e-19	1.68295e-20	0	3.16529e-18	0.0901333	0.0719604	0.0209386	0.0143543	0	0.00250992	0.109269	0.0100876	0.131142	7.04006e-19	0.172786	0	0.00331902	0.33263	0.124535	0.0205854	0.0228285	0.0342195	0.00740518	0.0322962	0.0109187	0.00280847	0.00705517	0	0	0.0718546	0	5.94652e-19	0.209836	0.0386677	1.2094e-18
SRR10804463	PRJNA598161	EUR	Normal	2	0	0.0506163	8.35859e-20	0	0.0486605	0.0168523	0	0	3.27119e-19	0	0	0.0131892	0.0184815	1.24303e-18	0.0574587	7.83468e-20	0.0142882	0.0448859	0	1.46046e-20	0.0906783	0.00359692	0.196296	1.45007e-20	0.123888	0	0	0.0913153	0.118689	0.0411717	0.024029	0.0404326	0.00895043	0.02333	0.00342298	0.00132535	0.00246846	3.00838e-18	0.0165822	0.0655137	0.000189287	0	0.184231	0.0352111	2.89536e-22
SRR10804465	PRJNA598161	EUR	Normal	2	0.432046	0.118619	4.27865e-18	0.399124	0.124639	0.0531553	0.171331	0.0245022	0.0387963	0.111085	1.04801e-19	0.124849	0.148464	1.8114e-18	0.0765357	1.33008e-19	0.165094	0.00375378	2.10028e-18	0.0165616	0.0444182	0.0184474	0.0799829	3.85371e-20	0.0104413	0	0.0038072	0.00301772	0	0.005755	2.08387e-19	0.0423473	0.0325125	0.0431857	0.0191449	0	0.0142618	0.132527	1.16883e-19	0.036958	0.00506463	1.09867e-17	0.327108	0.036502	0
SRR10804468	PRJNA598161	EUR	LumB	2	0.117198	0.0181356	1.859e-18	4.20174e-21	0.028383	0.00711008	0.0149268	0	0	1.36135e-18	0.0143854	0.023075	0.0494086	1.99183e-18	0.0235736	0.0785365	0.0183501	0.0916755	0	0	0.0816607	2.91878e-20	0.0348282	1.65575e-19	0.0327861	0	0	0.158627	0.0393793	0.000416243	0.0189847	0.0324901	0.016154	0.0386154	0.0140207	0.000586134	0.00160039	0	0.0439265	0	0	7.40563e-19	0.263214	0.0468519	0.00753006
SRR10804470	PRJNA598161	EUR	Basal	3	0.0214517	0.000160236	0	0.00819119	0.00810424	0.00787504	1.68584e-20	0	4.08591e-19	0	0	0.0307683	0.0123716	0	0.0144621	5.02745e-18	0.00966766	0.0633173	1.42875e-19	0	0.0332908	0.00119683	0.124982	0	0	7.92432e-19	0	0.0820225	0.0188312	0.0165922	0.00244833	0.0207273	0.0161238	0.00567653	0.00646331	0.000356994	5.24183e-06	0	0.0319225	4.53812e-18	0	1.89178e-17	0.0418324	0.0242602	0.00506007
SRR10804471	PRJNA598161	EUR	LumA	4	0	0.340811	5.55527e-18	0	0.00496039	0	0	4.38342e-18	0	0	0	0	0	0	0.0569186	0.128967	1.78943e-19	0.0881178	0	0.00592446	0.159607	0.00432865	0.278935	5.67771e-19	0.217494	0	0.00371798	0.350528	0.260152	0.0326759	0.0444062	0.0251129	0.00306348	0.0385085	0	0.00529339	0.00620455	0	0	0.0804285	0	1.46315e-17	0.113586	0.0588369	0.0108803
SRR11463551	PRJNA607061	EUR	Her2	1	0.0480799	0.110767	0	0.00457276	0.0246082	0	0.022871	0	0.00743736	0.0299207	2.16731e-19	7.30171e-19	1.25152e-18	2.26035e-18	0.0298759	0.0684088	0.03388	0.0173541	3.66728e-19	5.93041e-20	0.116016	0.0246765	0.342032	1.12769e-18	0.0015055	0	0	0.14982	0.048918	0.0469217	0.0301593	0.0173895	0.00899741	0.0143981	4.91877e-21	0.00240276	0	0	0.0149981	0.0124607	0	0	0.563983	0.0674791	1.00096e-18
SRR11463553	PRJNA607061	EUR	Basal	3	0.290286	0.00657924	0	0.082963	0.100923	0.014993	0.0152345	1.18342e-19	0	0.0539473	0.0147298	0.0514855	0.0798637	0	0.0417708	0	0.0267618	0.0406627	0	0.00540573	0.0732646	8.58004e-20	0.106675	6.9089e-19	0	2.18408e-18	0	0.0394282	0	0.0208518	0.0063649	0.0781147	0.0567689	0.029127	0.0106803	0	0.00334617	0.00156562	0.0343824	0	0	1.3028e-17	0.444577	0.0480247	0.000155822
SRR11463554	PRJNA607061	EUR	LumA	4	0.117486	0.207163	0.0122353	0.0444279	0.00555616	1.44089e-20	0.0982421	1.30221e-19	0.0562859	0.0261993	0.000771834	0.0909781	0.0692358	0	0.116195	0.0258489	0.0476145	0.0171401	0.00484386	0.00392934	0.145495	0.0194199	0.0627139	0	0.168319	0.0049851	0.000306811	0.432718	0.0787333	0.0212755	0.0399044	0.0258393	0.00243346	0.045936	0.00824494	0.0131869	0.00560938	0	0	0.0402442	9.59636e-19	1.05191e-18	0.226704	0.0590859	0
SRR11463556	PRJNA607061	EUR	LumA	4	2.48431e-18	0.317273	0	1.2349e-18	0.143682	0	0	0	0	0	6.01226e-19	3.68709e-18	1.33012e-17	0	0.0358951	0.00198372	1.97802e-19	0.12736	0	1.38922e-18	0.153814	0	0.146206	7.36777e-20	0.044606	0	0.00673821	0.247311	0.0726267	0.0120635	0.0339875	0.00912651	2.30954e-18	0.0148139	0.00957121	0.0030789	0.00661245	0	0.00535785	0.0203469	0	1.13374e-17	0.28297	0.0725476	0.0010172
SRR11463559	PRJNA607061	EUR	Her2	1	0	0.0112041	0	0	0.0737856	0	0	3.7876e-18	5.23362e-19	1.68335e-17	4.21852e-19	0.00787543	0	1.06373e-17	0.00997583	0.00206886	0.00482549	0.0649625	0	3.10903e-20	0.0580359	0.000788902	0.164572	0	0	0	0.000183982	0.123286	0.0634275	0.00644473	0.00800338	0.00506638	6.15736e-19	0.0166975	0.00147959	0.000311358	0.00673577	3.36609e-18	0.00422811	0.00126703	0	0	0.222943	0.0231099	0.00533395
SRR11463560	PRJNA607061	EAS	Basal	3	0.00357622	4.24805e-21	0.0743337	5.92108e-19	0.00394143	0	1.79792e-19	0	0.0116781	8.78811e-18	0.00505759	0.00154986	5.08921e-18	0	0.00516417	0.0357307	8.05352e-19	0.097649	0	0	0.083764	3.46264e-18	0.0568778	2.71471e-18	4.20293e-18	2.32376e-18	0	0.186328	0.0163549	0.000225557	0.00898046	0	0	0.00420403	3.04755e-21	0	3.73626e-19	0	0.0413162	3.89392e-18	0	9.30053e-18	0.283292	0.049322	0.0036723
SRR11463561	PRJNA607061	EAS	Normal	2	8.77878e-18	0.0685713	0.0597533	0	0	1.82794e-18	4.2842e-19	0	0.00322293	0	5.38626e-20	0	0	0	0.0100415	0.0246204	1.45331e-18	0.0289131	7.76652e-19	2.50891e-18	0.150117	0.0117377	0.193185	0	0.114898	0	0	0.21978	0	0.0374052	0.039766	4.76163e-18	3.81846e-18	1.17234e-18	6.16067e-20	0.0155597	0.00126135	6.99607e-18	0.0169181	0.0362719	0	8.49931e-19	0.32634	0.0699682	0.00754234
SRR11463565	PRJNA607061	EAS	Her2	1	0.218151	0.0261932	0	0	0	0	0.0238243	0	0.0226753	0.059213	0.012653	0	0.00437013	2.84268e-18	0.0427066	0.116584	0.00944926	0.0997209	5.02581e-18	0.000830284	0.0672113	0.00922409	0.161217	2.52251e-18	1.61586e-17	1.77426e-17	0	0.16664	0	0.00639814	0.0103536	0.0716586	0.046438	0.0443739	0	0.000411957	0.00341087	9.29917e-18	0.00980707	0.0138985	0	0	0.476942	0.0585117	3.79809e-18
SRR11463566	PRJNA607061	EUR	LumA	2	0.0602393	0.57602	8.4983e-18	0	0.00781417	1.06296e-18	0	0	0	0	8.67931e-19	2.21332e-18	0	0	0.0777745	0.0867294	0	0.0159001	0	0.000424718	0.370491	0.0176553	0.249783	3.15238e-21	0.208646	0	0.0058046	0.551447	0.16317	0.0391813	0.160522	0.0177641	0.014231	0.0202521	0	0.0111496	0.00310088	6.2343e-19	0	0.0931724	0	8.42077e-19	0.164225	0.181634	0
SRR11463569	PRJNA607061	EUR	Basal	3	0.0733163	0	0	0.0135689	0.105242	0.00921476	0.00412809	0	0.00333089	0.0153811	0.0137602	0	0.00150267	0	0.0335435	0	0.00996912	0.0863938	1.86293e-18	2.38778e-20	0.0853917	0.00479535	0.372468	0	0	0	0.000384113	0.0315169	0	0.0860165	0.0143282	0.0364244	0.0272891	0.0166258	0.00684949	0.00242995	0.00211255	0	0.00481525	1.02576e-18	0.0130892	3.95729e-18	0.229513	0.0493519	0.00433708
SRR11463580	PRJNA607061	EUR	LumB	4	3.16329e-18	0.0660989	0	0.00395954	0.104027	0.000943975	0	0	1.94217e-18	0	1.49658e-18	3.97595e-20	6.14872e-18	8.23784e-18	0	0	3.62245e-19	0.143278	1.36217e-18	1.07673e-19	0.0422615	0	0.149345	2.37219e-19	1.05437e-18	0	4.13842e-18	0.056321	0	0.00147189	0.0116994	0.0198168	1.48691e-19	0.0184589	0.0103554	0.00196295	0.00430649	0	0	0	0	2.18749e-18	0.228755	0.0201731	0.00811381
SRR11463581	PRJNA607061	EUR	Basal	3	0.132769	0	0	0.0203322	0.0967073	0.0384964	4.80705e-20	1.59521e-18	0	1.29151e-17	0.018521	0.0543596	0.040258	0	0.0135429	2.80764e-17	0.0217668	0.156103	0	4.66398e-20	0.0173039	5.46068e-18	0.0464939	3.68391e-19	7.9891e-18	0	0	0.00187691	7.3034e-18	0.00274747	4.74313e-20	0.0257336	0.0194483	0.013365	0.0112868	0	0.00335133	1.11357e-17	0.0534104	1.87858e-18	0	1.17362e-17	0.0813129	0.0111556	0.00962859
SRR11463583	PRJNA607061	EUR	Basal	3	2.84264e-19	0	0	0.00698809	0.0930255	0.0167733	0	0	4.56859e-18	8.30382e-18	0.00867301	0.00818749	0.0108439	1.76306e-17	0.00324054	5.72413e-18	0.0108239	0.0682725	0	1.90531e-19	0.0635257	0	0.0505145	0	0	0	1.12698e-19	0.0839735	0.00841431	0.00305669	0.0103006	0	0	0.00448845	0.000848113	0.00675291	0.00270988	0	0.0753017	5.70865e-20	0	2.08569e-17	0.143705	0.0262463	0.0119507
SRR11463585	PRJNA607061	EUR	Basal	3	1.30462e-18	0.00312162	0	0	0.00283329	0.00827657	3.24198e-19	0	0	0	0.00304104	0.0183753	0.025063	9.46299e-19	0.0171001	0	1.10756e-18	0.0368978	0	7.31986e-19	0.0676012	0.00660626	0.108556	0	5.50807e-18	4.21436e-18	0	0.0932074	0.0205851	0.00818802	0.0180107	0.0168595	1.39071e-19	0.00868659	0.00651372	0.00679296	0.00347448	0	0.0293579	0	0	2.12498e-18	0.0787445	0.0185554	0.0298902
SRR11463590	PRJNA607061	EUR	Basal	3	0.292847	0.0591458	0.0323076	0.191928	0.0738669	0.0504942	0.0147157	0	3.83458e-19	1.18592e-18	1.35708e-20	0.0467428	0.0567873	0	0.146179	0.0600669	0.0868722	0.0808212	0	0.0184316	0.0904424	0	0.0515942	6.18705e-05	0.0461141	0	0.0033672	0.276245	0.0771646	0.0167355	0.0221776	0.0409585	0.0245204	0.0230132	0.00505496	0.00168252	4.56375e-19	0.0405006	0.0086026	0.0313269	0.00793131	0	4.59447e-18	0.0297996	0.00552038
SRR11463599	PRJNA607061	EUR	LumB	5	0.0542617	0.0151917	0	0.0119178	0.136993	0.0162221	0	9.47246e-19	1.04675e-18	0	0.00184484	0	0.000294393	1.04552e-18	0.036434	4.90992e-19	0.014486	0.110558	0	3.35707e-19	0.0424406	0	0.0276364	4.87645e-19	0	0	0.00112562	0.0649518	0	0	0.00478564	0.0584655	0.0305293	0.0161907	0.0223177	0	0.00621299	7.65864e-18	0.0321654	0.00846727	3.4728e-18	1.01455e-17	0.0718833	0.013317	0.0155334
SRR11604717	PRJNA627876	EAS	LumA	4	1.17791e-17	0.21169	1.78346e-18	6.61557e-21	0.100859	0	0	9.53573e-18	0	0	1.03434e-18	0.00192293	0.00178769	4.43247e-18	0.0514949	0.0319871	0	0.103721	0.00367042	0	0.120101	0	0.0572933	8.77533e-20	0.0738436	0	0.00465646	0.392774	0.0220562	0.00661662	0.0190347	5.99431e-19	2.94998e-18	0	0.00749512	0.0133927	0.00174107	2.65131e-17	0.0215378	0.0291458	1.16381e-19	1.0765e-18	0	0.0306237	0.0184016
SRR11604719	PRJNA627876	EAS	LumA	4	0.0497894	0.0804402	0	1.42953e-21	0.0492548	0.0078018	0	0	0.0110535	0.0200196	0.0130876	0.00148875	0.000626038	1.39128e-18	0.0112985	0	0.00757122	0.215169	0	0	0.0432914	1.50326e-18	0.310554	0	0	0	1.82418e-18	0.0943179	0	0.0253165	0.00919093	0.0431223	0.0139807	0.014872	0.00331353	0.001423	0.00242341	2.25596e-18	0.000322971	0	0	0	0.303965	0.0303479	2.73991e-19
SRR11604722	PRJNA627876	EAS	Basal	3	0.00368817	0.00631267	3.51833e-17	2.04746e-18	1.2399e-18	0.0460896	0	5.7548e-18	1.81779e-18	0	0.037994	0.0161956	0.0129277	8.55908e-18	0.0160062	7.4966e-19	0	0.279171	9.47753e-19	0	0.103176	3.94085e-18	0.0815544	4.87218e-18	3.75249e-17	0	0	0.30855	0.00987545	0.00936771	0.0329236	0.02621	0.00256686	0.0153655	0	0.00381496	0.00141955	0	0.0500909	2.3039e-17	1.25612e-17	0	0.0224256	0.0409402	0.0117054
SRR11604723	PRJNA627876	EAS	LumA	4	2.38268e-18	0.117992	0	1.10095e-18	0.118449	1.54527e-18	0.00530878	0	1.19179e-18	5.80813e-18	2.31059e-18	1.70272e-19	3.94183e-19	9.36127e-18	0.00279458	0.0665848	0.00681724	0.0577952	0	1.73203e-18	0.0986665	3.78726e-19	0.149235	0	0.0465199	3.73092e-19	0.0045844	0.179119	0	0.0156455	0.0217043	0	4.27271e-18	0	0.0115856	0	0.00622407	0	7.92985e-19	0.0149267	0	1.15994e-18	0.209921	0.0387987	0.0151581
SRR11604728	PRJNA627876	EAS	Normal	2	0.143786	0.382441	0.0710549	0.155408	0.042384	0.0064323	0.0722194	1.89667e-19	0	2.36981e-18	6.96851e-22	0.0822922	0.081866	0	0.134764	0.0917938	0.11453	0.000444776	0.00695027	0.0062032	0.15232	0.0125596	0.0273575	0	0.231932	0.00117829	0.00210989	0.354154	0.071723	0.0032821	0.0502589	0.0194537	0.000468461	0.0408164	0.0132387	0.0148538	0.0159255	0.0312319	0.000676708	0.0402534	0.0138867	6.98832e-19	0.0213717	0.0587195	0.00366234
SRR11604729	PRJNA627876	EAS	Basal	3	0.0168987	0.0232055	6.75467e-19	0	0.069522	3.42048e-21	0	4.45454e-18	0	0	8.64167e-19	6.7714e-19	0	0	0.0523526	0.0630501	0	0.0184069	0	1.30697e-18	0.0929621	0.000950896	0.128146	0	0.00753489	0	0.00152619	0.178968	0.047365	0.0349159	0.034644	0.0153783	0.00745357	0.00449096	0.00321815	9.99583e-05	0.00158155	7.38488e-18	0.00776866	0	5.23849e-18	0	0.227725	0.0437628	0.00779091
SRR11604734	PRJNA627876	EAS	LumB	5	0.189175	0.0188437	3.93153e-18	0.110118	0.0954777	0.0762792	0.0244021	0.00194384	0	0.125605	0.0155541	0.0841171	0.114155	2.73906e-18	0.0568366	0	0.0510595	0.158312	1.12028e-17	0.00695138	0.0223456	0	0.0603173	1.06568e-18	7.71453e-18	0	0	0.0170633	0.0957004	0	2.11061e-19	0.065706	0.0194299	0.046643	0.0141675	0	0.00350037	0.0317505	0.0102994	4.45873e-20	0.00235241	5.47736e-18	0.120885	0.0291338	0.00171575
SRR11604735	PRJNA627876	EAS	LumB	4	0	0.0230759	0	0	0.0550695	7.30343e-21	2.31972e-18	3.41054e-18	0.0127136	0	0.00229075	0.00184587	3.1395e-18	7.8864e-18	0.00481142	8.13933e-18	0.0242624	0.100752	0	0	0.149343	0.00723585	0.176974	0	7.98295e-18	0	1.07746e-18	0.046525	0.0325883	0.00828077	0.0435213	0.000260329	5.01445e-19	0.00439306	0.0156318	0.00186172	0.00178491	5.52923e-18	0.0304866	0	0	2.17394e-18	0.58394	0.0754888	0
SRR11604736	PRJNA627876	EAS	Basal	2	0	0.0191781	0.0205858	0	0.038393	2.13647e-18	1.98972e-18	1.15639e-18	0.0276018	0	1.50362e-19	2.74643e-20	0	3.09254e-18	0.020915	0.149897	0	0.0168327	0	2.57751e-19	0.0719622	0.0119062	0.125582	2.56196e-19	0.100186	1.37217e-17	3.51002e-22	0.237507	0.0415146	0.0688785	0.00977987	1.59421e-18	1.23107e-19	0.000883473	0	0.00305727	0	0	0.0100147	0.0209319	1.21326e-17	1.35937e-18	0.143631	0.0266882	0.013154
SRR11604738	PRJNA627876	EAS	Basal	3	0.184568	9.03327e-19	0	0.0144647	0.00537548	1.34977e-20	0.0109869	0	0	0.00305353	0.00424954	1.38963e-18	0.000447333	2.54534e-18	0.0369912	0	0.0111957	0.0893479	3.76536e-19	6.85091e-19	0.0685346	1.41849e-18	0.214547	0	1.55939e-17	0	0	0.082936	0	0.0109292	0.00347122	0.05045	0.0571338	0.0336179	0	0.00229374	0.0118323	0.00183444	0.0738163	0	0	0	0.223082	0.0548988	0
SRR11604740	PRJNA627876	EAS	Her2	3	0.029728	0.0570137	2.19493e-18	0	0.0333476	0	0.00525626	3.03782e-18	0.0205509	3.28359e-18	0.00457356	0.00019534	7.34175e-19	0	0.00828074	0	0	0.0234398	9.48169e-21	0	0.162412	0	0.0615706	0.000725055	0.0708176	0	1.22693e-21	0.146905	4.76971e-19	0.00121457	0.0427924	0	9.30831e-20	0.00657546	0.0035742	0.0022495	0.000752665	5.2104e-18	0.038898	0.00719768	1.26432e-17	0	0.273357	0.0846806	0.00748639
SRR11604741	PRJNA627876	EAS	Basal	3	0.133216	0.00866406	0	0.0273233	0.0426674	0.0119998	0.00050419	3.49084e-18	8.04528e-19	0.0113314	0	0.000243218	0.00593418	0	0.0445049	0	0.00973409	0.0582192	2.31067e-18	0	0.0801879	7.89738e-19	0.178239	0	4.20626e-18	0	1.04517e-18	0.0587608	0.0607916	0.0157056	0.00129067	0.0918065	0.0494353	0.0423047	0.0010226	0.000894776	0.00173843	6.3658e-18	0.0480459	0	0.0191171	8.62615e-18	0.425435	0.0530513	6.31149e-20
SRR11604742	PRJNA627876	EAS	Basal	2	0.260362	0.101066	8.67495e-20	0.0255908	0.00878214	0.0132353	0.072779	2.64448e-19	1.77413e-18	1.6376e-18	6.35338e-22	0.105629	0.100729	0.0315817	0.169219	0	0.0452458	0.0171381	0	0.0190931	0.283311	0.0215035	0.0989952	3.4058e-20	2.91289e-18	0	0.000398539	0.322311	0.223946	0.0142191	0.0919349	0.0742259	0.0362431	0.0530752	0.0101416	0.00391974	0.000922521	0	0	0.00616154	0.019652	6.59812e-20	0.278235	0.126119	3.2344e-19
SRR11604745	PRJNA627876	EAS	Basal	3	0.0116051	0.0171833	0.0302555	0	0.0797815	9.20004e-20	2.05258e-18	0	0	3.28203e-18	0.00673404	1.81463e-18	1.53619e-18	6.94548e-18	0.00130326	0	0	0.0689394	5.1023e-18	0	0.046782	4.29964e-18	0.121973	9.64079e-19	0	8.44905e-19	8.6847e-05	0.0849658	0	0.0172806	0.00801326	1.14466e-20	1.0657e-18	0.0151814	7.07434e-20	0.00118265	0.000568481	0	0.0788481	0	0	0	0.291731	0.0379186	0.0054454
SRR11604748	PRJNA627876	EAS	Basal	3	0.0316343	0.0162628	0.0755018	0.0047887	0.0595889	0	0	1.4673e-18	6.45222e-18	8.64527e-18	0	0	1.95171e-18	0	0.0107935	0.00409362	0.0151569	0.00511518	2.43894e-18	0	0.0590323	0.0122659	0.245473	3.52034e-19	3.1182e-18	0	0	0.0330034	0.11186	0.0329491	0.00886264	0.0186237	0.0157162	0.016952	0.00929327	0.000625058	0.00119352	0	0.0119949	0.0106119	9.28997e-18	4.67773e-18	0.190982	0.0301205	0.00150961
SRR11604749	PRJNA627876	EAS	Basal	3	0.213021	1.52199e-20	1.08754e-17	0.102033	0.0279049	0.00634534	0.026695	1.31405e-18	0	0.017664	0	0.0276193	0.0365962	2.62333e-18	0.0566613	4.40312e-18	0.048204	0.0308751	2.05584e-18	0.00522581	0.0355292	0.00782573	0.164547	0	0	1.58171e-18	0	0.0163766	4.37568e-18	0.0112092	0.00253867	0.0666904	0.0509895	0.0305462	0.0116348	0.00762554	0.00394828	0.00629001	1.68468e-18	0.0176826	0.00970355	2.58342e-18	0.184014	0.0183516	2.19924e-19
SRR13420323	PRJNA691577	EUR	Basal	2	0.0553624	3.23012e-19	0	0.0568235	0.0932671	0.0318456	3.38918e-19	0.00126879	6.53141e-18	0.0690117	0.00711868	0.0333182	0.041381	8.85897e-18	0.0701037	0	0.018176	0.0837733	0	0.00654473	0.0495292	0.012242	0.327358	2.93536e-19	3.53811e-18	0	1.13711e-19	0.0494699	0.103875	0.060645	0.00181857	0.0538438	0.0236741	0.0240815	0.00280135	0	2.13008e-20	0.0270774	0.0102569	1.30659e-18	0.0159421	0	0.241778	0.0252423	0.00297992
SRR13420332	PRJNA691577	EUR	Normal	3	1.36907e-19	8.39229e-20	2.80436e-18	0.0391505	0.14133	1.00841e-19	0	1.04639e-18	0.0403854	1.53801e-18	2.00144e-21	0.0255576	0.0158237	0	0.00159383	5.44348e-19	0.0192349	0.0356638	8.53686e-19	0	0	0	0.268789	4.29779e-20	0	0	0.000706998	0	0.00428681	0.0337721	1.52925e-18	2.59985e-21	1.26545e-18	0.00329429	0.00869313	0.00140996	0.000971282	0	0.0373102	0	3.11367e-18	0	0.0456817	0	0.0204175
SRR13420453	PRJNA691577	EUR	LumB	2	0.116349	0.427852	0	3.35042e-18	1.33911e-17	0.0161331	0	1.11179e-17	2.63565e-18	0	0.000601295	0	0	0	0.118806	0.0234328	8.33884e-18	0.0954131	0.00069869	0.0143469	0.225174	0	0.000412319	0.00086358	0.155591	0	0	0.393401	0.260235	0	0.0549733	0.0937166	0.0371884	0.0467311	0.00312139	0.0138149	0.00466199	0	0.0223543	0.00715937	0	0	0.127077	0.11552	0.00331142
SRR13420494	PRJNA691577	EUR_AMR	Basal	3	0.0298146	0.0123722	5.13938e-18	0.0587917	0.114158	0.00848856	1.46097e-18	0	9.84871e-19	0	6.84668e-19	0.00104873	0.0121998	0	0.0328045	0.00852961	0.0121824	0.129182	0	5.08959e-20	0.0327774	1.61562e-18	0.222586	1.79926e-18	0.00356884	5.94138e-18	1.06943e-18	0.100055	0.0673245	0.0118697	0.00192418	0.0206376	0.0118646	0.0108487	0.00855165	0.000420844	0.000449911	0.00593905	0.0276437	0	1.07643e-17	0	0.165453	0.0131613	0.00748664
SRR13420582	PRJNA691577	AFR	Basal	2	0.170145	0.048589	0.0790701	0	0.0357316	0	0.0315198	0	0.0205845	0	8.5836e-19	0.00114512	0	0	0.0166251	0.00592936	0.00955115	0.0280112	0	0	0.09727	0.0191165	0.223649	0	0.0917474	0	0.000157588	0.118722	0.0354424	0.0397229	0.0245134	0.0264925	0.0281046	0.0186805	0.00774519	0.00347162	0.00159359	6.7968e-18	0.0245361	0.0281902	3.70089e-20	8.12913e-19	0.154532	0.0671898	0
SRR13420657	PRJNA691577	EUR	LumA	4	0.142567	1.74024e-18	0.0393612	0.0981695	0.128638	0.00203153	0.0325337	3.11531e-18	0.0507865	0.00980933	0	0.105312	0.055681	0	0.0843834	3.17673e-19	0.033739	0.0125144	0	0.00336974	0	0.00749452	0.220558	7.16306e-19	8.75179e-19	2.47419e-18	0	0	3.12301e-18	0.0545789	0	0.0244937	0.0144407	0.0101533	0.0107868	0	0.00240896	0.0143856	7.61453e-20	0.0159697	3.34271e-18	3.52665e-18	0.0761056	0	0.00338271
SRR13420665	PRJNA691577	EUR	Her2	2	0.212383	0.108271	0	0	0.0425661	0	4.47836e-18	0	0	0	0.00230502	1.5118e-17	1.06247e-17	5.00562e-18	0.0122779	0.0920459	6.95322e-18	0.14595	0	2.49547e-18	0.174961	5.70173e-19	0.288866	0	0.0915164	0	0.00100592	0.279427	0	0.0479504	0.0432798	0.048564	0.0439711	0.0360952	1.81821e-19	0.0014099	0.00105391	0	0.0429864	0.0393447	0	1.41138e-18	0.34013	0.106581	8.85966e-19
SRR13420719	PRJNA691577	AFR	Normal	2	0.109441	0.0286532	4.72896e-19	0.0107542	0.0274367	1.01873e-21	0.0115896	5.57338e-19	1.74753e-19	1.72679e-18	6.2584e-19	0.0281719	0.0205652	7.33267e-19	0.0822172	0.0379103	0.0226158	0.0137695	0	0.0102502	0.0953068	3.45415e-20	0.152392	0	0.0482154	0	0.0018316	0.259666	0.14184	0.0128549	0.0221295	0.019458	0.0114218	0.0170757	0.0153106	0.0124684	0.00450641	0	0.0226849	0.017171	0	1.46177e-17	0.170204	0.0418848	0.00374957
SRR13420727	PRJNA691577	EUR	LumB	2	0.0284486	0.222721	6.32083e-18	0	1.14963e-19	4.26898e-19	0.0205554	1.97169e-18	0	0	0.00707288	0.0161223	0.0138945	0	0.0343576	0.0273167	0	0.0295435	0.00583906	4.10525e-20	0.287055	0.00435505	0.000901865	0	0.0995359	1.19008e-18	0.0016137	0.335336	0.0430903	7.12739e-20	0.102531	0.0222883	0	0.0360086	0.00935683	0.0265334	0.00590948	9.41234e-19	0.00365278	0.028349	0	2.7688e-19	0.221268	0.120552	0.0125413
SRR13420753	PRJNA691577	EUR	Normal	2	0.0874623	0.322065	0	0.090214	0.00499297	0.0443837	0.0991681	0	0	0.05305	0.0121776	0.0448836	0.0625311	0.035292	0.0307153	0	0.10734	0.0289324	1.01219e-18	5.64033e-20	0.205496	0.0113511	0.0331176	1.75884e-20	0.0914131	0	0.00181505	0.23382	0.095709	2.18392e-19	0.059065	0.0308589	0.0123384	0.0352661	0.00476082	0.00967855	0.00644305	0	0	0.040818	0.101715	2.30797e-17	0.170529	0.111282	5.93832e-19
SRR13420765	PRJNA691577	EUR	Basal	3	0.000892898	5.62103e-19	0	0.0146936	0.167032	2.68021e-19	0	0	0.00234568	6.31538e-18	0	0.00742344	0.00113153	0	0.00858888	2.83549e-18	3.90781e-19	0.0104045	3.52759e-18	0	0.00944895	2.59921e-19	0.252767	1.94945e-19	0	0	2.57623e-19	0.0309181	0.00268515	0.023619	0.000928756	0	1.2044e-18	0	0.00673049	8.13045e-06	0.000154191	0	0.0254673	0	2.12606e-17	3.58961e-18	0.171281	0.00217747	0.00893857
SRR13420788	PRJNA691577	EAS	LumA	4	0.00860274	0.0190613	0.0180386	0.0028571	0.0361203	4.08949e-20	0.00431807	0	0.0265132	4.9797e-18	0	0.0251588	0.00498668	1.77409e-18	0.0118953	0.0343272	0.0265857	0.0102011	9.15849e-20	0	0.0507357	0.00539436	0.183278	0	0.025425	0	0.00122101	0.134445	0.00947264	0.0151488	0.00993581	0	2.04239e-18	0.0011186	0.00345366	0.00153245	0.00379098	0	0.00100193	0.0131218	0	5.31634e-19	0.278262	0.0254232	0.00996517
SRR13420793	PRJNA691577	EUR_AMR	LumB	5	0.0113199	0.0412253	0	1.43166e-18	0.132929	0	5.79091e-18	0	0	5.3436e-18	1.65969e-18	5.99421e-20	1.39759e-18	0	0.0112997	0.0228844	1.92457e-18	0.107128	0	0	0.0548018	0	0.207523	0	2.85737e-18	8.80981e-18	0	0.109432	0.00471296	0.0352279	0.0076476	0.00400526	0	0.00366004	0.00764794	0.00328802	0.00173023	0	6.23766e-20	0.00165621	1.54198e-17	2.30218e-17	0.0550945	0.014657	0.00255696
SRR13420806	PRJNA691577	EUR	Basal	2	0	0.262592	2.60234e-18	0	0.0217767	0.00161871	0	0	0	0	0.00187776	0.0210508	0.0194236	1.96773e-18	0.0608388	0.00964439	0.00749849	0.0658491	7.95231e-19	2.10766e-21	0.190793	1.61827e-19	0.0669346	0	1.3955e-17	0	0.00190677	0.197566	0.0236677	0.011038	0.0537167	0	1.78334e-19	0	0.00813579	0.0131573	0.0026384	0	0.00505278	0.00507264	0	5.65867e-19	0.0810213	0.0707244	0.0172421
SRR13420809	PRJNA691577	EUR_EAS	LumA	2	2.73096e-17	0.386974	2.1267e-19	1.01827e-18	5.94674e-18	2.97494e-20	1.77757e-19	1.28882e-17	1.38416e-17	6.87012e-18	0.0047694	8.97363e-19	2.00473e-20	5.39522e-18	0.0251953	7.22768e-18	0.000481775	0.0807047	0.00367486	0	0.214644	3.30113e-18	0	0	0.0462927	0	0.000647592	0.301673	1.66182e-17	0	0.0679506	1.12104e-18	0	0.00404301	0.00243494	0.00947279	0.00676853	1.16041e-17	0.0286817	6.42805e-18	3.29868e-18	0	0.233907	0.0988178	0.00428038
SRR13420909	PRJNA691577	EUR	Her2	5	0.0108489	0.276978	0	0.0107387	0.0258976	0.0188	0.0257687	1.18155e-19	5.07038e-18	0	0.00251436	0.0122486	0.0274336	3.0786e-18	0.0348216	0.0156427	0.0283149	0.088073	0	9.62539e-19	0.142062	0	0.128045	0	0.0455001	0	0.00189671	0.173196	0.0343281	0.0238903	0.0273312	0.0738136	0.0287415	0.0375034	0.0107737	0.00995479	0.00337359	1.2423e-18	0.0235792	0.0142566	0	2.33318e-17	0.0884582	0.054663	0.00298616
SRR13420929	PRJNA691577	AFR	Basal	5	0.0980747	1.22993e-19	0.00523189	0	0.139214	1.05892e-19	0	1.17796e-18	1.21944e-18	1.83064e-19	0	0.0105244	1.18388e-18	2.56915e-18	0.0217314	1.63712e-18	0	0.065829	3.72865e-18	2.22023e-19	0.0231946	0	0.357409	0	1.03186e-18	1.29511e-17	0	0.101562	0.0185901	0.0703275	0.000166233	0.0150395	0.0106398	0.00853652	0.00165261	1.22028e-19	0	2.51566e-18	0.0401202	0.0109392	0	1.18959e-18	0.197917	0.0169755	0.00354194
SRR13421030	PRJNA691577	EUR	Normal	2	0.0381204	0.281128	0	0	0	1.89534e-19	4.35468e-18	0	0	2.24393e-17	0.0277241	2.98706e-17	3.89347e-17	0	0.0298185	1.03698e-18	0	0.165138	1.525e-19	4.29667e-19	0.220566	4.6645e-18	0.142078	0	0.0818264	7.14241e-18	5.86255e-19	0.388024	0.00287219	0.00628559	0.0535126	0.018788	0.036482	0.0200945	1.80893e-18	0.00194298	0.00386477	1.21727e-18	0.122225	0	5.01991e-17	0	0.709895	0.154561	0
SRR13816347	PRJNA705699	EUR	LumA	4	0	0.162185	0	0	0.0153877	0	0.0240053	0	0.0112087	0	1.09482e-19	0.0191348	0.0164389	0	0.0473709	0.0569719	7.68599e-19	0.0143914	0.00208429	0	0.149379	0.00988217	0.119132	0	0.16028	7.88083e-19	0.00177193	0.42052	0.011267	0.00380337	0.0410537	0	1.756e-18	0	0.00520784	0.00439903	0.0022523	1.06783e-17	1.142e-18	0.0280721	2.12257e-17	1.48198e-17	0.131087	0.0456365	0
SRR13816364	PRJNA705699	EUR	LumB	5	1.67258e-19	7.11814e-19	8.66494e-19	0	0.0225922	0.00818632	0	0	0	9.58085e-18	0	2.62713e-19	0	4.57883e-18	0.00221064	2.44359e-17	0.0263492	0.0537328	0	7.6096e-19	0.0893168	0.00128103	0.0552602	6.99985e-20	0	0	0	0.0576161	0	0.00123122	0.0176251	0.00319915	0	0.0136438	0	0.00634223	0.00585219	0	0.0229308	4.27971e-18	2.34698e-18	5.44559e-18	0.32368	0.0337628	0
SRR13816441	PRJNA705699	EUR	Basal	3	0.00558376	0.00922475	0	0	0.0166291	0	0	0	0	2.93279e-18	0.00440486	6.73098e-18	2.00145e-17	0	0.00982452	1.31415e-18	0	0.0418304	6.15506e-19	0	0.106159	0	0.225389	0	0	8.30263e-18	1.09696e-18	0.146034	3.01857e-19	0.0202017	0.0212067	0.00344741	0.0133076	3.37016e-19	1.2898e-20	0.00416764	5.36093e-21	0	0.0544769	0.0322916	9.8542e-18	0	0.377111	0.0676825	0.000325608
SRR13816455	PRJNA705699	EUR	LumA	4	0.0532253	0.0167111	4.16398e-19	2.17672e-18	0.0984533	1.52972e-20	1.84618e-19	3.86217e-18	0	0	4.74367e-19	3.76141e-18	2.7752e-19	0	0.114768	0.00059999	0.0112785	0.0303418	1.03846e-20	0.00152566	0.0744691	0.00328704	0.153091	0	0.0415258	0	5.59608e-20	0.0862544	0.168015	0.0114843	0.0132689	0.0256835	0.00431979	0.0110564	0.00492927	0	0	0	0	0.0199489	2.98105e-18	3.05958e-18	0.403297	0.0148707	0.00175692
SRR13816458	PRJNA705699	EUR	LumB	5	2.82274e-18	0.0558715	0	0	0	0.0114006	0.00209534	0	0	2.6349e-19	2.39242e-20	0.00959865	0.000898611	0	0.0166849	3.03522e-18	0.00124403	0.106039	1.66501e-18	0	0.0828947	0.00803394	0.118509	9.84035e-19	1.70136e-17	0	6.97375e-19	0.0905991	0.0107723	0.0119201	0.0117414	0.00440498	4.00694e-18	0.00522845	2.11637e-21	0.00048802	0.0050837	7.83271e-19	0.027131	0	1.91045e-18	5.00287e-18	0.392656	0.0319363	0
SRR13816584	PRJNA705699	EUR	Normal	2	0	0.447688	0.0224202	0	0	0	2.27101e-19	4.34096e-18	1.71889e-17	6.2566e-18	0	0	0.000118832	0	0.0860209	0.0674563	0	0.0128511	0.00328298	2.25818e-18	0.246206	0	0.139237	0	0.245596	0.00246872	0	0.568773	0.0871753	0.0288122	0.0733692	2.59649e-17	0	1.39456e-18	2.48375e-18	0.0222629	0.000195408	9.40197e-18	0.0111639	0.0361418	0	0	1.33146e-19	0.097148	0.00675139
SRR13816603	PRJNA705699	EUR	LumA	4	3.56339e-18	0.0812524	0	3.26384e-18	0.00624169	1.91327e-21	0.00718926	1.97734e-18	7.95857e-19	0	0.00829255	0.0155114	0	0	0.0113268	0	0.00149742	0.0789655	7.3697e-20	0	0.0837695	0	0.114997	0	0.0986786	0	8.70088e-20	0.111612	0.0489341	0.00919247	0.0086319	9.55371e-20	5.07352e-18	0.0147112	0.0125311	0.0007142	0.00212307	2.16847e-18	0.0133224	7.33026e-18	0	4.9542e-18	0.43369	0.0525429	0.012993
SRR13816659	PRJNA705699	EUR	LumB	5	0.0924711	0.0133535	0	0.0222492	0.011341	0.0146239	0.00830688	2.10879e-18	0	0.016555	0.00290191	0.0143109	0.0356897	0	0.0729059	0.123164	3.5337e-18	0.119473	8.60609e-20	0.00424555	0.0834274	0	0.0670351	6.96128e-05	0.0771856	0	4.39618e-19	0.233126	0.0943142	0.00718146	0.00535584	0.0804978	0.0317146	0.0383652	0.0156234	0.00441198	0.000735119	1.1788e-17	0.0334303	0.0151746	0	1.38518e-19	0.184009	0.0292531	0
SRR13816664	PRJNA705699	EUR	LumB	5	0.229548	4.08594e-21	0.0212851	0.0220943	0.0653467	0.00795892	0.0255691	1.26517e-18	8.53045e-19	0.00855059	1.37567e-19	0.0222676	0.0207786	0	0.0861296	0	0.0297168	0.0601402	0	0.0088747	0.0952107	0	0.0967212	0	0.0554767	8.56331e-19	0.00140142	0.0929773	0	8.14533e-20	0.023841	0.0825476	0.0560867	0.038127	0.014365	0	0.00371254	0	0.00297916	0.0202254	0.0133549	1.2305e-18	0.119191	0.0505735	0
SRR13816680	PRJNA705699	EUR	Her2	1	0.194188	0.0523326	0	0.00510806	0.0180144	0.00614807	0.0181703	3.50412e-21	0	0.054146	0.0178926	0.0349747	0.0289428	0	0.111696	1.66203e-19	0.01509	0.0537289	0	0.0140604	0.096676	0.00853024	0.154046	1.64831e-19	0	5.67481e-19	0.000356514	0.0266402	0.0971089	0.0265547	0.0101089	0.0836702	0.0603678	0.0238846	0.009023	0.000556559	2.42408e-20	8.28627e-18	0.0202041	0	0.00764194	1.06074e-18	0.335883	0.0700533	0.00013499
SRR13816694	PRJNA705699	EUR	Her2	3	0.041446	0.031679	4.38062e-18	0.000357883	0.0767485	0.00883099	0	1.18877e-18	0	1.9548e-18	0.00925152	0.000185496	2.10336e-19	0	0.00980282	1.92177e-18	0.00928701	0.0233439	5.58101e-19	1.67363e-19	0.0772791	0	0.156687	0	0	0	2.71982e-19	0.0433947	0.0341144	0.00886525	0.0162093	0.0144247	0.0143037	0.0129445	0.000116062	0.00183166	0.000299749	0	0.0792871	0.00263402	0	4.45688e-18	0.166487	0.0541237	0
SRR13816697	PRJNA705699	EUR	Basal	3	6.69811e-22	0.00833338	0.0676243	0	0.01763	0.00562538	0	1.43847e-19	0	1.30071e-18	3.35453e-20	0.00303821	0	0	0.00660082	0.0389092	1.15827e-18	0.01242	1.31595e-18	3.52953e-19	0.0236781	0.00467341	0.165925	0	0	2.95522e-19	7.96353e-21	0.124291	0.00759902	0.0290036	0.00199857	0	0.0024255	0	0.000988781	0.00534889	0.00324548	9.2765e-19	0.0448792	0.00406025	0	1.35795e-19	0.071772	0.0131887	0.00939226
SRR13816716	PRJNA705699	EUR	LumA	4	0.00275408	0.0582509	0.0659768	0	0	0	0	3.32288e-18	2.7344e-18	1.02366e-18	0.000899036	2.35108e-18	0	0	0.041822	0.0368703	0.0044621	0.0496832	5.79695e-19	9.97754e-19	0.0876187	0.0144265	0.194838	4.39296e-20	0.111957	2.84023e-20	2.2569e-18	0.124542	0.0674174	0.0338983	0.0145281	0.0221971	0.00904271	0.0153657	0	0.00186215	0	0	0.0168065	0.0213528	0	0	0.338109	0.0481381	0.0012662
SRR13816725	PRJNA705699	EUR	Basal	2	0.394034	0.111681	9.41257e-19	0.508474	0.176892	0.0786181	0.196908	0.0270177	0.00940915	0.0289863	0.0184269	0.242941	0.192865	0.0333292	0.20642	1.1996e-18	0.219892	0.0195237	0	0.0355007	0.126843	0.0155229	0	1.00576e-19	0.066601	1.15338e-18	0.00434148	0.073259	0.277176	8.54108e-19	0.0488512	0.0573657	0.0564461	0.0309448	0.038195	0.00639474	2.96529e-19	0.109384	0	0.0178798	0.0405386	5.96374e-19	0	0.0832356	0
SRR13816772	PRJNA705699	EUR	LumB	5	0.271046	0.00939165	0	0.0298388	0.174053	0.0252787	0	1.33552e-17	4.23023e-19	0.0423816	0	0.0410455	0.0330318	0	0.0968829	1.09842e-18	0.030273	0.0845491	4.9884e-18	0.0186733	0.072167	0	0.0508382	0	7.17812e-18	0	0	0.0605758	0.0997129	3.53952e-20	0.0106034	0.103439	0.0540088	0.0450463	0.0251868	0	0.00703025	3.36794e-18	0.0450432	3.92836e-19	0	0	0.101204	0.0432617	7.26937e-20
SRR13816774	PRJNA705699	EUR	LumA	4	0.0316898	0.0295148	0	0	0.112643	0	0.00700114	6.36185e-18	0.000411806	0	0	0.00215167	0.00637676	1.14502e-17	0.0129302	5.1866e-19	0	0.0494733	3.12619e-18	0	0.0502493	0	0.162368	0	0.0598279	2.59494e-19	0	0.204157	0.0728808	0.00746236	0.00591933	0.00854627	0.00168729	0.00598797	0.00505671	0.00113225	0.00132935	0	0.0157886	0.0172376	0	5.41097e-18	0	0.0195148	0.00752789
SRR13816777	PRJNA705699	EUR	Basal	3	0.0991597	1.28572e-19	0	0.0209176	0.0786735	0	0	2.18849e-18	0	0	0.00367739	0.000838395	0.013306	1.30803e-17	0.0225642	6.1041e-18	0.0255796	0.036357	0	0.00195346	0.0224804	0.000110418	0.18291	0	7.28725e-18	0	0.000251609	0.0437409	0.0517114	0.0502994	0	0.0206495	0.0128902	0.029673	0.00610796	0	0.000751654	0.00530212	0.0777969	6.39144e-19	1.00557e-17	0	0.197547	0.0234819	2.00459e-19
SRR13816779	PRJNA705699	EUR	Her2	1	0.000233553	0.0716156	0.00019063	0	0	0	0	0	0	3.28593e-17	0	3.43274e-18	4.63276e-18	7.88311e-19	0.0421383	0.183901	0	0.0183319	1.54388e-18	0	0.174624	0	0.175582	0	0.0861593	0	2.39524e-19	0.487191	0.115857	0.0233965	0.0407835	0.0263716	0.0165191	0.0243258	8.9097e-18	0.00330184	0.000645737	1.14949e-17	0.0416587	0.0138302	3.35667e-17	0	0.589869	0.0791159	1.48172e-18
SRR13816786	PRJNA705699	EUR	LumA	4	1.47081e-17	0.281525	0	0.00260603	0.158752	0	7.72852e-20	6.42644e-18	0	1.28718e-17	0	0.0030888	6.37828e-22	1.57592e-17	0.0358223	0	0.00263325	0.0424901	0	4.46901e-18	0.0530209	0	0.101939	0	1.51242e-17	0	0.00176644	0.141023	3.04387e-21	3.76651e-19	0.0113472	0	2.47311e-17	0.022377	0.00514084	4.54183e-19	0.00356862	1.29845e-18	1.92923e-18	0.00671072	0	0	0.0275846	0.00468876	0.0033586
SRR13816799	PRJNA705699	EUR	LumB	5	0.155371	0.00657647	0	0.0335569	0.199416	0.00841847	0.0274195	1.40796e-18	5.21393e-20	0.00889892	0	0.0287272	0.0207554	6.0393e-18	0.0558634	8.34134e-20	0.0345412	0.0857712	0	0.00245457	0.0855142	0	0.108645	3.86281e-18	0.0252766	0	0	0.161317	0.103297	0.00167261	0.0146378	0.0629733	0.0268002	0.0298914	0.00569438	0	0.00600212	5.61918e-18	0.00212846	2.6712e-18	3.41295e-18	9.40028e-18	0.104011	0.0421602	0.000176463
SRR13816818	PRJNA705699	EUR	Basal	3	0.169168	1.3697e-18	0	0.00724867	0.0624764	0.0178378	1.60564e-18	2.38194e-20	9.66324e-19	6.89431e-18	0.00863711	8.58827e-20	0	5.93377e-18	0.0323531	0	0	0.104266	0	3.18053e-19	0.0937119	4.8167e-19	0.337574	1.64609e-18	3.8569e-18	0	2.03242e-18	0.04927	0	0.112479	0.00914336	0.0418393	0.0353572	0.0114627	0.000725397	0.00978275	0.00593494	8.27268e-19	0.0598615	1.20449e-17	3.27471e-18	0	0.304023	0.0542221	0.00338089
SRR13816828	PRJNA705699	EUR	LumA	4	0.0141379	0.196334	0	0	0.0739615	0	0.0129131	5.033e-18	0.022029	0	0.00342771	0.0126778	0.0102023	0	0.0371963	0.0510512	2.62663e-18	0.0147695	0	5.19706e-20	0.190076	0.00422173	0.191031	0	0.0489289	0	0.00397649	0.416867	0.0535542	0.0118109	0.0436411	0	0	0.0123072	1.00323e-18	0.00738272	0.00319175	1.75989e-17	0	0.0357258	0	1.45525e-18	0.144398	0.0824779	0.000473455
SRR13816842	PRJNA705699	EUR	LumA	5	0	0.314578	0	4.54994e-19	3.15903e-18	0.00624804	0.011269	0	0.0125749	4.15052e-18	0.000249192	0.00900936	0.0263355	0	0.0206492	0	0.00140682	0.154732	9.56278e-19	0	0.1021	0	0.13352	4.19863e-19	8.83599e-18	0	0	0.117865	0.0518772	0.00457982	0.0247692	6.5986e-19	1.38093e-18	0.0169461	0.00133409	0.00573693	0.0054533	3.43336e-18	0	1.74402e-18	5.60857e-18	0	0.200233	0.0349322	0.00293367
SRR15346606	PRJNA752116	EUR	Basal	3	0	0	0	4.42711e-18	0	0.0030079	0	0	0	2.43231e-19	0.019508	0.00722759	2.91586e-18	0	0.0115239	0	0	0.10941	0	0	0.110031	3.94172e-18	0.0851671	5.55575e-19	1.12844e-17	2.23188e-18	8.7159e-19	0.262776	1.31603e-20	0.00960133	0.0259491	0	6.5576e-18	0.000561006	1.44381e-19	0.00551021	0	0	0.04351	0	2.7486e-18	1.24717e-20	0.271242	0.0551554	0.00821601
SRR15346607	PRJNA752116	EUR	LumA	4	3.63299e-18	0.0109429	3.09619e-18	5.40732e-19	0.133866	6.7085e-19	0.00161666	2.45506e-18	0.00416447	0	0	1.66049e-18	0	2.87322e-18	0	0.0416785	0.0349458	0.0281905	4.39985e-18	8.68527e-19	0.0267855	0	0.228297	0	9.15931e-18	0	8.79142e-19	0.039879	6.71927e-21	0.0195319	0.00461484	1.93883e-18	2.03869e-18	2.80956e-19	0.00495333	0	0.000219018	0	0.00961534	0.00769802	1.17774e-17	1.61147e-17	0.0901547	0.0113201	0.010522
SRR15346610	PRJNA752116	EUR	Normal	2	0	0.100789	0.024011	0	0.0480997	0	0	6.8153e-19	6.15983e-18	0	1.34101e-18	2.50316e-18	4.19444e-18	1.23236e-17	0.0134587	0.0278151	0	0.0507335	0	1.82429e-18	0.108847	0.00101232	0.191886	3.90927e-20	0.110481	2.22085e-18	0.00259134	0.168258	0.0127778	0.0100421	0.0172757	0.0122848	0.000965487	0.024141	0	0.0116264	0.00153065	7.81433e-19	0.0106304	9.49246e-20	6.04856e-18	9.37921e-19	0.338373	0.0454034	0.0042041
SRR15346615	PRJNA752116	EUR	LumA	1	0	0.412141	0	1.65419e-18	0	1.17179e-20	0.0138899	0	0	0.00688457	0.00238084	9.71286e-19	0	0	0.0527723	0.0132798	3.66008e-18	0.073466	0	4.99343e-19	0.160087	0.0169663	0.13363	8.17761e-19	0.0263023	0	0.00515443	0.432377	0	0.0118224	0.0338496	0.059585	0.0103326	0.0519134	0.00149434	0.00446289	0.00624882	0	0.0132929	0.0125641	0	0	0.393479	0.06552	0.0034671
SRR15346616	PRJNA752116	EUR	Basal	3	2.29048e-18	0.0378177	0	0	0.129593	0.00230543	7.46236e-19	0	1.86603e-18	1.34372e-17	3.26277e-21	0	0.0124512	0	0.00937083	0.033949	9.61312e-18	0.0894493	0	0	0.0558968	0	1.18881e-18	0	2.92862e-18	2.37653e-17	1.36972e-18	0.204658	5.44477e-20	0	0.0120385	3.14277e-18	0	0.000472566	0.00461234	0.00484059	2.01585e-18	0	0.0101778	1.01792e-19	3.34066e-18	2.01001e-17	0	0.0104979	0.0267703
SRR15346619	PRJNA752116	EUR	Basal	3	0.22236	0.0197207	0.000874553	0.0590591	0.0241012	0.00644953	0.0225999	0	9.28439e-19	0.028831	0.00598531	0.0709875	0.055778	6.12472e-19	0.107433	0.00872888	0.0619622	0.059243	0	0.0121005	0.0675944	0.00638386	0.0408592	0	0.00693979	0	0.000535622	0.118304	0.0360767	0.00256313	0.0113607	0.0656671	0.0539008	0.0171226	0.0128015	0.00354127	0.00561316	0	0.0126062	0.0164162	0.0173282	1.65293e-19	0.22391	0.0411267	0
SRR15346625	PRJNA752116	EUR	LumA	4	0.206805	0.0951393	0	0.122903	0.135864	0.0174085	0.0861686	2.97634e-19	0.0268719	0.0144481	0.000934721	0.0317429	0.0246247	3.02929e-18	0.136692	0.0400559	0.092761	0.0459304	6.10466e-20	0.011539	0.24129	0.00027763	0.183557	0	0.130415	0	0	0.299819	0.159834	0.0169428	0.0666266	0.0433289	0.0277729	0.0298129	0.00605668	0.00661458	0.00294949	0.0273851	0.00296227	0.0421193	0	9.82337e-19	0.0766689	0.123073	0.00113652
SRR15346628	PRJNA752116	EUR	Basal	3	0.216666	0.00371871	0	0.0278326	0.071803	0.0118386	3.39602e-19	0	0.00694104	0.0111161	0.00951211	0.0064991	0.0077397	0	0.0429347	0	0.00483021	0.135826	0	0	0.0411845	1.60319e-19	0.379298	0	0	0	4.10797e-19	1.09249e-18	0	0.0758023	0.00128809	0.0478507	0.0324436	0.0189118	0.0041936	0.00261345	0.00510445	3.03459e-21	0.0293454	0.0059822	0	8.05339e-18	0.398267	0.0256153	0.0073366
SRR15346630	PRJNA752116	AMR	Basal	3	0.037577	5.04396e-20	7.17095e-18	1.96444e-18	3.05437e-18	5.37832e-20	5.74564e-18	2.11028e-18	6.97973e-18	0	0.00444881	1.23614e-17	6.12374e-18	5.6791e-18	0.0141577	2.40131e-17	0	0.0843168	0	2.21087e-18	0.140567	0	0.363392	5.85243e-20	0	0	1.25855e-19	0.246192	0	0.0489223	0.0289349	0.0332234	0.0272836	0.0155677	0	0.0085564	0.00315879	5.4745e-18	0.0374598	0.000748421	1.19302e-18	7.1728e-19	0.331406	0.0878192	0
SRR15346635	PRJNA752116	EUR	LumA	4	0.0157353	0.414952	0	0	0.0637911	2.43694e-19	0.0677941	1.7745e-17	0.00477772	0	0.00306003	0.0525149	0.0260642	4.88393e-18	0.113775	0.127149	0.00513469	0.00564851	0.00520095	0.00207673	0.206886	0.00601905	0.0625048	0	0.206002	0	0.00389665	0.399378	0.085922	0.00027288	0.0711037	0.0015059	5.72355e-18	0.0222116	0.0185754	0.00939562	0.00553742	1.07518e-17	0.00150832	0.0468618	0	0	0.23407	0.10066	0
SRR15346643	PRJNA752116	AMR	Basal	2	0.103211	0.0213759	0	0.0207608	0.0249712	0.00114452	0.00359642	0	0	0.00374771	1.23097e-20	0.044277	0.0369692	0	0.0497251	3.11974e-20	0.00924648	0.0574991	0	0	0.171408	4.14316e-19	0.117017	1.62279e-22	0.0295378	6.35967e-20	0.00139228	0.191095	0.011271	0.0126151	0.0370701	0.0446841	0.0224907	0.020882	0.023385	0.00239385	0.00673937	0	0.00994719	0.0205591	0.00895008	7.20669e-18	0.0905103	0.05837	0.0119642
SRR15346645	PRJNA752116	AMR	Basal	3	0.0558296	0	0.0080398	0.0728902	0.170174	0.0157226	0	7.17588e-19	1.65325e-20	8.10304e-19	0.0101201	0.0163559	0	7.51346e-18	0.0088946	0	0.0178658	0.112931	1.02171e-18	0	0.0564341	0	0.0801344	0	9.49152e-18	2.85455e-18	0.00257349	0.0120359	3.15786e-18	0	0.0173886	0.00186589	0.00369228	0.00674337	0.00706344	0.00036077	0.00349409	0.0099899	0.0263702	9.02563e-19	0	0	0.132077	0.0368883	0.00408213
SRR15346646	PRJNA752116	AMR	Basal	3	0.0524831	0	0	8.05888e-19	0.159138	0.0120313	1.2466e-17	0	7.83452e-18	1.29489e-17	0	0	0	2.98461e-18	0.0166388	0	0.00747929	0.154624	5.77951e-18	0	0.0313019	3.36811e-18	0.132756	0	0	0	0.00412704	0.104205	0	0.0182809	0.00305316	0.045614	0.0208902	0.0173306	0.00290841	0.00536449	0.0093468	0	0.0655524	3.03128e-18	6.70227e-18	2.31103e-17	0.00600493	0.00531023	0.0101394
SRR15346648	PRJNA752116	EUR	Basal	3	0.0500407	0	0	0.0194163	0.104872	0.0169764	0	0	1.36281e-17	0	0.0210882	0.0472625	0.0603313	1.53395e-17	0.0142004	0	0.00374517	0.151798	2.2147e-18	0	0.0280268	0	0.195811	1.03209e-18	0	0	0.000382724	0.0365191	0.0242468	0.0621738	0.00260276	0.0156342	0.00683314	0.00653036	0.0061647	3.31088e-20	0.00574667	0	0.0245918	0	4.58935e-18	0	0.022654	0.00524925	0.00971536
SRR15346658	PRJNA752116	EUR	Basal	2	0.0480677	0.0445942	0.0303606	0	0.00969371	3.54396e-20	0	1.35435e-17	8.37962e-18	0	0	0.0129722	3.29818e-19	0	0.0390104	0.0947935	6.16545e-19	0.0565432	3.71543e-19	2.75012e-19	0.176512	4.65449e-20	0.0643769	1.95546e-19	0.0694882	0	0.00193505	0.361635	0.0662588	0.0182886	0.0378812	0.00657119	0.021797	0.00240115	0.000627183	0.00869248	0.00352638	0	0.0218089	0.0021584	0	9.49735e-19	0.317863	0.0948839	0.00779896
SRR15346659	PRJNA752116	EUR	Basal	3	0.0672076	0.00276123	0	6.42138e-20	0.0667251	5.10308e-20	0.0183382	0	2.06262e-19	0	3.71286e-19	0.00664085	0.0217936	4.49637e-18	0.0227486	2.84145e-18	0.0293192	0.0591345	0	8.27741e-20	0.0760143	0.01202	0.164647	3.38673e-19	0	0	1.07245e-19	0.134359	0.0348271	0.0163072	0.0275008	0.0201095	0.0228757	0.0112681	0	0	0.0119312	8.12851e-18	0.036853	6.87043e-18	1.85325e-20	0	0.265783	0.0446153	0.00248394
SRR15346661	PRJNA752116	EUR	Her2	1	0.0394204	0.00585438	0	1.58831e-19	0.0677034	0	0.0176694	0	0	5.83278e-18	1.03807e-18	0	0.00901861	1.77923e-17	0.0139898	5.96802e-19	0.00335264	0.0275745	1.2434e-18	4.1135e-19	0.125862	0.0102016	0.130198	1.00991e-18	0	0	0.00179186	0.150457	0.0417293	0.00718316	0.0286754	0.0151112	0.00830348	0.0131353	0.00739309	0.000539638	0.00219122	8.83326e-18	0.041631	0	5.81213e-18	1.63093e-17	0.504386	0.0621856	0.00074537
SRR15346662	PRJNA752116	EUR	Basal	3	2.30788e-19	0.308293	0.0785925	6.24968e-18	0.0600691	0	0	0	2.56714e-18	4.57676e-18	0.00184597	9.12066e-19	1.35667e-18	0	0.0168672	0.130215	1.52242e-18	0.0311309	0	7.1861e-20	0.208208	6.11874e-19	0.0177296	0	0.0560803	2.19435e-17	0.00209184	0.185565	0.0215285	0.00577757	0.0596811	4.08655e-19	0	0.012131	0	0.00722897	0.00364031	1.85109e-18	0.0202109	0.0174423	1.87677e-17	9.04734e-19	0.15151	0.0914691	0.000712436
SRR15346667	PRJNA752116	EUR	Basal	3	0.186863	0.00717724	0	0	0.042548	0	0.0053582	0	0.00211268	0	9.52412e-21	0	2.2227e-18	1.27691e-17	0.0471672	0.0245141	0.00818673	0.0393677	4.31148e-18	0	0.111445	0.00356493	0.107736	0	0.097777	0	5.78396e-05	0.0575484	0.00211442	0.0210322	0.0246508	0.0328507	0.0224761	0.0198836	0.000795756	0.00341851	0.00392763	0	0.012131	0	0.00388016	3.75758e-18	0.393221	0.0589982	0.0138729
SRR15346670	PRJNA752116	EUR	LumA	1	0.00055976	0.328136	0	0	0.0657521	0	7.80771e-19	2.82663e-18	0	0	2.37758e-19	1.89684e-18	5.76496e-18	0	0.0277546	0	0.00454295	0.0263576	0	3.04432e-18	0.0501654	0.00891367	0.132357	0	0.0469492	8.70672e-18	0.000677967	0.0928478	0.0692018	0.00531319	0.00412201	0.044615	0.00218046	0.050794	0.00997441	0	0.00263115	9.54047e-18	0.00141199	1.0842e-19	0.00439989	1.81085e-17	0.44129	0.0197613	0
SRR15346673	PRJNA752116	EUR	Her2	5	0.0940295	0.0113277	0	0.0800799	0.0881978	0.0156128	0.00375101	5.253e-19	4.55203e-19	0.0287315	0.00703975	0.0213107	0.00922048	0	0.0268806	9.00082e-18	0.0591572	0.13481	5.18135e-19	0.0043666	0.0620312	0	0.109367	0	0	1.17696e-18	0.00145247	0.0385904	0.139985	0.0170404	0.00743371	0.041085	0.019702	0.0372866	0.0151761	0	0.000516361	3.29636e-18	2.52376e-19	0.00667108	0	3.97371e-18	0.217456	0.0499996	0.00331049
SRR15346675	PRJNA752116	EUR_AMR	Her2	1	0	0.0625368	1.54409e-18	0	3.83559e-18	1.11789e-18	0	2.42699e-18	0	4.10619e-18	0.0257631	0	0	0	0.0138804	0.100656	0.0177411	0.0402978	0.0108512	2.35615e-18	0.0933704	0.00053526	0.222042	0	0.0944347	0.00808251	0	0.177667	0.0579594	0.00982108	0.0143649	0.0285571	0.012708	0.0232079	0.0111349	0.0013395	0.00346718	0	0.061209	6.13511e-19	0	0	0.426902	0.0555829	0.00377401
SRR15346683	PRJNA752116	EUR	LumB	2	0.356499	0.0310198	5.00259e-18	0.0960996	0.0993756	0.0511152	0.024285	1.70875e-19	0	0.122725	0.0324977	0.0969298	0.133296	1.33947e-19	0.0627775	0	0.0423311	0.12532	1.05287e-19	0.0191817	0.0607442	0.00270894	0.130348	0	1.58439e-19	0	0.0016708	0.0447284	0.135484	0.0107381	0.00389829	0.178052	0.123848	0.0510926	0.0186979	0	0.00304322	0.00363991	1.74568e-18	0.0188363	0.00205474	0	0.123003	0.040403	0
SRR15346685	PRJNA752116	EUR	LumA	1	0	0.0567158	0	4.95297e-18	0.000767013	5.12068e-20	0.00579225	8.71684e-18	4.70131e-18	4.8452e-18	0	0	0	2.14986e-18	0.0302716	0.0691023	1.49936e-18	0.0372383	0	0	0.123663	0.0116101	0.0723715	0	0.0639451	0	0.00412342	0.363627	0.025434	0.00256604	0.0368792	0.0123915	6.1612e-18	0.0218369	0.00916409	0.0025271	0.00671758	1.34397e-17	0.0216057	0.0115896	0	0	0.526498	0.0385474	0.00285196
SRR15346687	PRJNA752116	EUR	Basal	3	0.0903222	1.23463e-19	7.49343e-19	0.0165096	0.131131	0.0189184	0.012878	0	2.97525e-18	7.45252e-19	0.0047837	0.021336	0.0257044	0	0.0310289	0	0.0213945	0.143151	5.77491e-18	0	0.0886721	9.46387e-18	0.0322145	0	0	9.92092e-19	0.000140968	0.0647077	1.32932e-17	0.00241945	0.0146447	1.89711e-22	0	0.00805475	0.0013303	0.000123289	0.00138153	4.41831e-19	0.0122312	0	0	1.91426e-17	0.254184	0.0476422	0.00911592
SRR15346689	PRJNA752116	AMR_AFR	LumB	4	5.75798e-18	0.0422867	0	0.0110332	0.0301897	0	0.00728603	1.09805e-19	0.00985806	3.74657e-18	0.00296706	0.0164359	0.0137585	4.16086e-19	0.00130318	0	0.0014157	0.0422177	9.02135e-05	4.39554e-19	0.0437104	0	0.0895621	3.98582e-20	4.37488e-19	0	3.62247e-19	0.122001	0.0400456	0	0.00282325	0	2.21441e-18	0.00221442	0.00221853	5.88684e-20	0.000840611	2.25459e-19	0.0244936	8.66269e-19	3.62886e-18	4.24055e-18	0.331764	0.0219063	0.0125231
SRR15346693	PRJNA752116	EUR	LumB	2	0.258064	0.10176	4.2336e-19	0.198859	0.0196246	0.0214137	0.0776605	7.28607e-19	0.0146982	0.0674402	0.00241838	0.0706721	0.103678	0.000984925	0.164854	8.59685e-21	0.0964995	0.0218207	3.25503e-21	0.0169782	0.103565	0.0181881	0.101288	0	0.19265	0.00952675	9.03665e-20	0.174132	0.0195408	0.00356311	0.0308783	0.0381034	0.0213749	0.0299577	0.0140212	0.006417	0.00232657	0.0336105	0.00722755	0.059594	0.0115101	0	0.205076	0.0573769	0.00241105
SRR15346700	PRJNA752116	EUR	Basal	3	0.0897846	0.124734	2.83308e-18	0.0055594	0.0970209	0.00212393	5.36889e-19	0	0	0	0	0.0371135	0.0339283	1.3784e-17	0.0213502	0	0.0100374	0.0780967	3.6951e-19	0	0.0661271	0.00653689	0.288457	4.95254e-19	9.1872e-19	0	3.0801e-19	0.0780214	0.0355669	0.0827156	0.0128865	0.0351402	0.017211	0.0311738	0.00988855	0.00573274	0.000148744	0	0.0105138	0	4.10993e-18	0	0.150587	0.043979	0.00266742
SRR6768657	PRJNA435751	EUR	Normal	2	0.0216723	0.00322656	3.82937e-19	0.078429	0.0349132	0.00280996	0.0121775	0	0.0128029	0.0109344	0.00193957	0.0159534	0.00326937	0	0.0560669	0	0.0297594	0.0626162	8.72582e-19	4.52749e-19	0.051133	0	0.271289	0	1.72573e-18	2.44136e-18	0	0.0446708	0.0311969	0.0835623	0.00452781	0.0159436	0.00138673	0.00976927	0.00369915	0.0037913	1.86744e-18	0.0211545	0.0109806	0.00300202	0.00700281	2.31366e-18	0.189262	0.0309751	0.00278086
SRR6768658	PRJNA435751	EUR	Normal	2	0.00581715	0	0.00465672	0.0794396	0.034719	0.00298756	0.0108821	0	0.0142883	0.00290387	0.00325197	0.0136418	0.00393759	2.41219e-19	0.0538019	5.38299e-19	0.0345441	0.0646833	9.11286e-19	1.6016e-19	0.0472786	0	0.29491	0	0	3.65249e-18	0	0.0393763	0.0369684	0.0870129	0.00396863	0.0170443	0	0.0131976	0.00205386	0.00265139	0	0.0239093	0.00597878	0.0208611	0.00614164	2.26579e-18	0.165678	0.0257069	0.0036261
SRR6768659	PRJNA435751	EUR	LumB	2	0.262715	0.371301	1.55993e-17	0.0985024	0.0636146	0.0614782	0.0707647	0.00344774	0	0.0589169	0.00991752	0.1265	0.209242	1.01725e-18	0.0564843	4.30283e-18	0.0538855	0.130949	1.16585e-17	0.00758882	0.062961	0	0.0624667	6.15018e-20	0.0114285	7.95204e-18	0.00079395	0.134989	0.101697	3.15915e-21	0.00722311	0.107437	0.0504206	0.0421239	0.000257271	0	0	0.00899962	0	0.00363921	0.0230749	0	1.97637e-17	0.0333559	0
SRR6768660	PRJNA435751	EUR	Her2	5	0.0305346	2.34986e-20	0	4.99628e-19	0	0.00564723	0	0	5.78207e-19	0	0.00753361	5.00865e-18	0	0	0.00676839	0	0.0208055	0.160365	7.1186e-18	0	0.0323369	7.77113e-19	0.265123	8.09537e-19	2.37123e-18	0	4.21186e-19	0.0879307	0.0232604	0.0190294	0.00283451	0.0323439	0	0.00583098	6.60502e-19	0.00341312	0.000328935	0	0.00383473	0.00726477	9.01758e-19	2.15275e-17	0.450946	0.0147521	0.00773692
SRR6768661	PRJNA435751	EUR	LumA	4	4.43279e-17	0.577966	0	4.68956e-19	6.80926e-18	3.36864e-18	0	3.23412e-18	0	0	0.000582198	0	9.33687e-20	8.14553e-18	0	0.0340831	0	0.0317735	0	0	0.162847	0	0.0927631	0	0.0277055	4.92844e-18	0.00138986	0.343551	0	0.0176094	0.0443585	3.81472e-18	0	1.48445e-18	9.55941e-19	0.00971101	0.00424009	0	0.0218324	1.97668e-19	2.14965e-18	0	0.389399	0.0755472	7.84649e-19
SRR6768662	PRJNA435751	EUR	LumA	4	2.98718e-17	0.170141	1.26915e-17	0	0.0151291	0	5.48967e-20	0	0	0	0	0	0	0	1.85331e-19	0.120653	1.46158e-18	0.0204809	2.32184e-19	1.51039e-18	0.0887268	0	0.122706	0	0.138627	0	0.000539038	0.315271	1.89744e-18	0.0131822	0.020706	7.6587e-20	0	0	0.00125257	0.00455466	0.00267676	0	0.0139726	0.0109176	5.15621e-18	1.18706e-18	0.507382	0.0316883	1.57259e-06
SRR6768663	PRJNA435751	EUR	LumB	5	0.0122235	0	0	6.20332e-19	0.110882	5.43919e-19	0	2.19879e-17	0	2.51074e-18	1.7114e-18	0	4.10607e-18	1.25623e-18	0.00352508	2.93729e-17	1.27167e-18	0.109217	3.94086e-18	2.62382e-18	0.0587527	7.21299e-18	0.326182	2.9744e-18	1.54665e-17	0	0	0.0630117	0	0.0220558	0.00996195	0.0114239	7.65801e-19	0.0183648	0.000549404	0	0.000563145	0	0.0309643	1.84518e-17	1.57146e-17	2.14461e-18	0.436123	0.0368136	0.0103826
SRR6768664	PRJNA435751	EUR	Her2	5	1.14551e-18	6.22336e-21	0	0	0.131712	0	0	1.88827e-17	0	3.62662e-18	0	0	0	0	0.00127423	3.73465e-17	3.65272e-19	0.148594	0	0	0.0517487	0	0.331746	2.28258e-18	0	0	0	0.066735	0	0.0234712	0.00587045	3.49928e-19	6.29763e-19	0.00428721	0	0.000181427	0.0012315	8.29586e-18	0.0488584	0	0	2.30651e-18	0.318918	0.0381199	0.0107477
SRR6768665	PRJNA435751	EUR	Normal	2	0.170922	0.136465	2.1074e-18	0.126563	0.12343	0	0.0783248	0	0.00808467	0	4.51329e-19	0.0999419	0.0965667	4.59275e-18	0.0820941	0.0953379	0.0723197	0.000654356	4.72316e-19	0.0091264	0.189795	0.0041214	0.029601	7.3047e-19	0.238659	2.47848e-18	0.0042521	0.412796	0.126805	0.00112153	0.0664734	0.00803709	0.00444955	0.0141264	0.0187245	0.0153739	6.22338e-22	0	0	0.044604	0	0	8.59785e-18	0.0836031	0
SRR6768666	PRJNA435751	EUR	LumB	5	0.0654542	0.0182822	6.91139e-19	1.16296e-18	0.24818	7.66103e-20	1.84871e-18	7.99364e-18	0.0125331	9.9937e-18	0	3.77939e-18	0	0	0.0353659	0	0.0197184	0.0632418	0	0	0.0702678	0	0.157389	0	0.00598569	1.71672e-18	0.00126718	0.0872075	0.0179892	0.00220851	0.011246	0.0679487	0.0274115	0.0437222	0.0108609	0	0.00473326	0	0.0324902	0.00456424	1.56563e-17	1.38866e-17	0.212548	0.0445296	0.00124654
SRR6768667	PRJNA435751	EUR	Normal	2	0.0228949	0.12536	0	1.1989e-18	0.0762311	2.87418e-19	0.0393237	0	0.0231989	1.2778e-18	0	0.0449691	0.0316535	3.39929e-18	0.0396525	0.0568349	0.00137061	0.00515343	4.865e-19	0.000509546	0.117523	0.00997435	0.111925	1.0604e-19	0.251984	0	0.00294473	0.274093	0.136075	0.0221103	0.0354761	0	0	2.23179e-18	0.00379155	0.00569185	0.00480367	7.68456e-18	0.00904931	0.0247979	1.3269e-17	9.69066e-19	0	0.0447915	0.0045626
SRR6768668	PRJNA435751	EUR	Basal	3	0.294098	0.0199136	0.0353509	0.162628	0.122539	0.0651173	0.12192	0.0256723	0.0183348	0.0567356	0.00193098	0.0958689	0.103434	1.84228e-18	0.172263	0.000261813	0.0762635	0.0162513	0	0.0443201	0.0630819	0.0186974	0.159738	0	0.0203735	0	0.00172338	0.115532	0.357424	0.0200483	0.00718067	0.0541105	0.05312	0.0124771	0.00816598	0.00284679	0.00356628	0.0318011	0.0178297	0.0202402	0	6.22852e-19	1.64932e-18	0.0399734	0
SRR6768669	PRJNA435751	EUR	LumB	5	0.0109631	0	8.08745e-18	5.1665e-19	0	0	4.60042e-19	0	0	1.77195e-18	0.00708285	0.00199283	0	1.32766e-18	0.0307319	0.0312507	0	0.167399	0.000978268	5.82831e-18	0.0876755	2.73151e-19	0.0655508	0	0	4.62656e-18	0	0.167763	2.53453e-19	0.00533443	0.00574107	0.0363501	0.0133735	0.0376376	0.0161089	0.000114443	0.00516573	0	0.0627306	1.41471e-17	6.15562e-18	5.56582e-18	0.382606	0.0405205	0.00438634
SRR6768670	PRJNA435751	EUR	LumB	5	0.0725862	0.001541	0.00932685	0.0157599	0	0	0.000660002	4.00447e-19	0	0	0.00595208	0.0142803	2.32171e-19	0	0.0373953	0.0422139	0.00218996	0.0884308	0.0149509	1.01351e-18	0.0745062	0	0.0542452	0	0.0110116	0.0055462	0	0.122252	3.94266e-19	0.00260426	0.00358409	0.091927	0.0641583	0.0602472	0.0414639	0.000164112	0.00591877	1.31761e-18	0.0394654	2.01182e-18	2.18203e-18	1.70818e-18	0.305315	0.0364571	9.85005e-19
SRR6768671	PRJNA435751	EUR	LumA	5	0.133827	0.0127915	1.98761e-18	0.00527472	1.22138e-17	0.0147418	0.030213	2.20301e-18	0	0.0184748	0.019229	0.0534437	0.0502251	3.74785e-18	0.0455625	0.0591665	0.00806349	0.123609	7.51111e-19	0.00271827	0.0751671	0.000344387	0.138401	0	0.0252151	0	0	0.228462	0.015375	0.00818223	0.00916244	0.0439843	0.025153	0.023419	0.0117021	0.0014702	0.00279914	6.76108e-18	0.0139329	0.0354202	3.89763e-19	4.64746e-19	0.209447	0.0349081	0.00816329
SRR6768672	PRJNA435751	EUR	LumA	5	0.210611	0.0295579	0	9.20174e-20	0.0182813	0.029226	0.0177336	0	7.66121e-19	0.0520187	0.0198495	0.0521959	0.0414643	7.0644e-18	0.0702031	0.0121399	0.00738031	0.121632	4.08641e-19	0.0101036	0.0918639	0.00922115	0.197184	7.64852e-20	6.72625e-18	0	0.000464393	0.191934	0.0497721	0.0128087	0.0212212	0.0371415	0.0260964	0.0200653	0.0116743	0.00126008	0.0045941	4.17355e-18	0.0192958	0.0417895	0.000728839	7.3285e-19	0.0961367	0.0504053	0.00539962
SRR6768673	PRJNA435751	EUR	LumA	5	0.139038	0.103577	3.06312e-18	0	0.0262694	0.0347764	2.1089e-22	6.61113e-18	0	0	0.0106679	0.042004	0.0410599	0	0.0878605	0.0206962	0	0.0957783	1.57888e-18	0.0114522	0.106164	0.00949829	0.159238	0	7.68029e-22	0	4.63672e-18	0.289765	0.112032	0.013986	0.0454518	0.0188862	0.013401	0.00824679	0.00725852	0.00404584	1.68484e-18	2.34538e-18	0.00487137	0.0405428	0	0	0	0.0379625	0.00747702
SRR6768674	PRJNA435751	EUR	Basal	3	0.0267273	1.6242e-18	1.29454e-17	6.4017e-19	0.0480319	0.0169807	4.98159e-18	2.04577e-18	2.51399e-18	0	0.0137399	0	0	0	0.0308879	0	4.76339e-19	0.105433	0	2.78044e-18	0.0790149	0	0.00219304	0	0	0	0	0	0	0.00499345	0.011251	0.00967599	0.0122105	0.00771933	1.00886e-21	0.000390442	0	2.93874e-19	0.091617	0	0	6.66149e-18	0.365405	0.0382496	0.0125835
SRR6768675	PRJNA435751	EUR	Basal	3	0.100723	0	0	0.016752	0.0637282	0	0	0	0	3.16723e-18	0	1.74054e-18	1.10566e-18	0	0.050871	7.74315e-18	0.00147073	0.0295947	0	0	0.0840795	8.82747e-19	9.07431e-20	1.76974e-19	0	2.30737e-17	0	2.87464e-18	2.89843e-18	0	0.00893255	0.067441	0.0797001	0.0386775	0	0	0.00178761	0	0.0441001	1.7403e-17	0.00467788	5.64354e-18	0.287826	0.0397191	0
SRR6768676	PRJNA435751	EUR	LumA	4	9.98571e-19	0.000350818	0	0	0.0703193	1.38212e-18	1.06873e-19	2.24901e-18	0.0108544	6.501e-18	6.45678e-19	0	0	1.61897e-19	5.9346e-20	0.00165614	0.0433478	0	4.63233e-19	0	0.0422208	0.0216559	0.175098	2.43146e-19	9.20733e-18	0	1.35924e-21	0.124698	0.0102508	0.0076076	0.0149547	1.45318e-18	1.84786e-18	0.00401342	0	0	0.00871671	1.62583e-17	7.61481e-19	0.000896047	0	0	0.452406	0.0187789	0
SRR6768677	PRJNA435751	EUR	Normal	2	0	0.761431	0	0	0	0	0	0	0	0	6.69653e-19	1.54557e-18	2.44724e-18	0	0.0430789	0.0205655	0	0.00382079	0.00214994	0	0.423568	0	0.00995098	0	0.165921	0	0.00101874	0.606907	0.0639395	0	0.22112	0	0	0.0291685	3.49821e-18	0.0312501	0.00607468	0	0.0115232	0.045895	8.8601e-18	2.85389e-17	0.0759197	0.234178	0.00633425
SRR7767247	PRJNA488462	EUR	Normal	4	0.0330695	0	0.055154	0.0312892	0.107336	1.10104e-19	0.0110063	0	0.0105415	0	0	3.16954e-19	6.38894e-19	1.61597e-18	0.00662216	1.46265e-18	0.036811	0.0450292	0	1.78582e-18	1.29792e-18	4.18506e-18	0.381638	1.1796e-18	3.22519e-18	4.11612e-17	0	0.0500632	0	0.0675925	1.55525e-18	0	2.83698e-18	0	6.21284e-19	8.40509e-20	0	0.00113605	0.0330414	1.41292e-18	2.4953e-17	0	0.480171	0	0
SRR7767248	PRJNA488462	EUR_SAS	Basal	3	0.140041	0.0800757	0	0.0326762	0.00169661	0.0221658	0.0315626	0	0	0	0.0176632	0.0790813	0.118813	0.0129454	0.0258517	0.041384	0.0227006	0.119098	0	1.59349e-19	0.0259259	0	0.21809	0.0037477	0.0207312	0	0	0.15366	0.0114519	0.0447501	0.000184625	0.0294013	0.0152912	0.0126763	4.6974e-05	0.00178364	0.00237316	0	0.0477267	0.0177908	9.3961e-19	1.71466e-17	0.130499	0.0117031	0.00877583
SRR7767249	PRJNA488462	EUR_SAS	LumA	2	2.06295e-18	0.512223	0	1.33882e-18	2.79497e-19	0.0066428	8.64868e-19	0	0	0	0.00410947	0.0134085	0.00936653	0	0.0261224	0.00504293	0	0.0488165	0.00238362	0	0.126624	0	0.0323985	0.000113501	0.0868888	0	0.00185446	0.275689	0.0613328	0.000674899	0.0422875	0.0207373	0.00669606	0.0118811	0.0027272	0.0121068	0.00361164	1.48592e-17	0.0053557	0	5.22774e-18	0	0.143485	0.0679927	0.00947818
SRR7767252	PRJNA488462	EUR	LumA	4	0.0415828	5.42101e-20	0.0405305	0	0.103175	2.60789e-19	2.58283e-19	0	0	4.06663e-18	2.51147e-19	0	1.04746e-18	0	0.00735783	0.0180924	1.06147e-18	0.041409	6.55568e-19	1.11477e-18	0.00374354	8.53772e-19	0.327853	5.15025e-19	0	1.52593e-17	5.79663e-18	0.180559	0.00751928	0.0640789	7.41486e-19	2.85921e-18	0	8.70332e-05	0	6.65742e-19	0.00156446	0	0.0427788	1.57172e-18	0	4.47375e-19	0.299613	0	0.00649102
SRR7767253	PRJNA488462	EUR_SAS	Basal	2	0.0750255	0.272487	0.0217988	4.35359e-19	0.0108468	0.00930794	0.00982103	0	0	6.1959e-19	1.27665e-20	0.0548117	0.074672	0	0.0478083	0.0477454	0.0257427	0.00538241	0.00468314	0.00109571	0.0926283	0.00681372	0.0911104	6.41642e-05	0.151648	0	0.00236384	0.267148	0.0443073	0.0189598	0.0273209	0.0302553	0.0144363	0.0137083	0.00873438	0.0177739	5.45381e-21	2.25089e-18	0	0.0500197	3.49861e-18	0	0	0.0264792	0.00376256
SRR7767254	PRJNA488462	EUR	Normal	2	0	0.463676	6.98865e-18	0	0.00178384	0.00208557	0	0	3.04293e-18	0	0.00146052	0.0418979	0.0350726	3.95949e-19	0.011239	0.0177132	0.00025564	0.00851294	0.0034374	0	0.180361	0.015417	0.0229379	0.00229741	0.204844	1.61082e-20	0.0011969	0.293714	1.13544e-19	5.48857e-19	0.0863909	0	0	0.00488765	0.00817469	0.0318394	0.0023777	1.10508e-17	0	0.0430834	0	4.69027e-19	2.45579e-19	0.07836	0.00153805
SRR7767257	PRJNA488462	EUR	LumB	2	0.15648	0.104946	0	0	0	0	0.0077153	5.20048e-18	0	0	0.00726282	0	0	0	0.0860755	0.0445643	0	0.186607	5.0783e-18	0	0.199167	5.2653e-18	0.029915	1.24465e-18	0	2.71387e-17	0	0.379132	0.0695309	0.000289987	0.0365552	0.0658959	0.0358367	0.0292465	1.59939e-19	0.0035841	0.00264455	0	0.0399425	0	0	0	0.428962	0.123312	0.00648428
SRR7767258	PRJNA488462	EUR_SAS	Normal	2	0.0344602	1.86577e-20	2.10603e-17	0.0725676	0.21586	8.11897e-19	0	2.00916e-18	0.0058007	0.0401319	0	0	2.46852e-18	0	0.0112732	0	0.0454387	0.0292874	1.40865e-18	0	0.0633335	0.00300303	0.122621	0	0	1.30258e-17	0.0011494	0.0736781	0	0.00365186	0.0097127	0.0586402	0.00998566	0.0368095	0.0143018	0.00743227	0.00904977	1.37354e-20	0	4.36942e-21	0.0334833	8.0092e-18	0.21889	0.0234494	0
SRR7767259	PRJNA488462	EUR	LumB	2	0.0297416	1.67506e-19	5.09125e-18	0.0188498	0.0214901	0.0169102	7.35106e-21	3.23889e-19	3.18439e-18	0.0129329	0.00814963	0.00617402	0.00212233	0	0.0558692	0	0	0.174928	0	0	0.155072	0	0.0295823	0	0	0	5.05552e-20	0.0815107	0.0257127	0.000265343	0.0243352	0.0643739	0.0273314	0.0360628	0.00876195	0.00355903	0.00150362	6.62382e-19	0.0326107	0	0.00878348	1.76227e-17	0.0904659	0.0916691	0.0141809
SRR7767260	PRJNA488462	EUR_SAS	LumB	2	0	0.0285013	6.53708e-19	6.13293e-19	0.0495349	0.00396708	1.14115e-19	0	1.71767e-18	4.74925e-18	0	0	5.48177e-19	3.05172e-18	0.0307221	0.0220587	0.00604764	0.052529	3.21706e-18	0	0.252179	4.33536e-19	0.0311825	0	1.36686e-18	4.48536e-18	0.00187766	0.131739	0.00609659	4.27308e-20	0.0805898	0.00704468	3.67223e-19	0.0173299	0.0141385	0.00354997	0.00306842	0	0.0252052	0.0175502	0	5.72888e-18	0.00833372	0.146082	0.00838899
SRR7767261	PRJNA488462	EUR	LumA	5	0.0816584	4.23234e-19	0.0531433	0.0326392	0.213287	0	0.00331156	0	0.0162022	0	4.50897e-19	3.14817e-18	6.62256e-18	0	0.0964228	2.21059e-18	0.0226643	0.0595618	2.75729e-18	0.0128779	0.0430473	0.00911321	0.382368	0	0	0	0	0.0151646	0.310516	0.101749	0.000291915	0.0211996	0.0151407	0.0100361	0.00593089	2.41819e-19	0.00181693	0.00438873	0.0235848	0.0213633	0	4.31805e-18	0.351684	0.0188649	3.30809e-20
SRR7826778	PRJNA490741	EUR	Normal	2	0.023055	0.144637	2.2076e-18	0	0.311392	1.30012e-18	2.05466e-17	2.19139e-17	0	0	0	2.31763e-18	0	0	0.000164714	0.0140838	0.00157645	0.0252524	0	0	0.113579	0.00573929	0.222714	8.1273e-19	2.99053e-17	0	0.00710507	0.0774815	0.0425028	0.0267316	0.0192868	8.17036e-20	0.00658588	0.0197498	0	1.5469e-19	0.0039363	0	2.14205e-18	0.000462824	1.36431e-17	1.62741e-17	0.438218	0.0557334	0.0898846
SRR7826780	PRJNA490741	EUR	LumA	4	0.0250247	0.102268	0	1.10322e-20	0.138806	7.01836e-19	0.0159677	0	0	7.8778e-18	0.00314344	0	2.39939e-18	1.19861e-17	0.0188878	0.0134678	7.74935e-18	0.0775002	0.00100972	0	0.0888247	1.83201e-18	0.0874633	0.00478211	0	2.55846e-19	2.98963e-20	0.126015	0.147028	0.00496146	0.0148378	0.0090578	6.48874e-19	0	0.00711171	0.00121412	0.00353059	0.00890674	0.0152708	0.00522322	0	0	0.319268	0.0499366	0.0310381
SRR7826781	PRJNA490741	AFR	LumA	2	0.0462512	0.0989649	0	0	0.340607	2.64964e-19	0	2.14435e-17	6.31825e-19	1.96943e-17	0	0	0	0	4.65735e-21	0.0153829	0.0049014	0.0645526	5.66173e-18	0	0.102468	0	0.141291	0	0	0	0.00172685	0.072409	1.05678e-17	0.0112222	0.018454	2.78488e-18	0.00169623	0	0.00386055	0	0.00351558	1.69008e-18	0	0.00536375	1.0268e-18	0	0.444237	0.0717719	0.0638647
SRR7826792	PRJNA490741	AFR	Normal	2	0.00859618	0.17441	0.00341103	0	0.30586	1.50986e-18	0	0	5.51226e-19	9.13309e-18	0	0	2.58668e-18	0	0.0083693	0.0277311	0	0.00657199	1.09595e-18	7.63379e-22	0.11443	0	0.191146	3.33339e-18	0	1.37272e-17	0.00561871	0.129926	0.0187883	0.0288921	0.0315683	0	0	0.0095343	0.00163556	3.52424e-20	0.00204912	0	0.00360743	0.00480358	3.89654e-17	0	0.460374	0.0569959	0.0546558
SRR7826797	PRJNA490741	AFR_EUR	Basal	3	0.0412182	8.73984e-20	1.96524e-17	0	0.0209545	0.00443985	0	7.76633e-18	1.11234e-19	2.10087e-17	0.0154788	0	0	0	0.05662	1.51453e-18	0	0.0322361	3.55049e-19	0.00146025	0.097132	0.00251109	0.141217	0	0	1.07604e-18	0	0.398128	0.0939226	0.018614	0.0226683	0.0420587	0.0161369	0.019549	0.00212377	0.0029501	0.00188535	0	0.0579981	0	1.03318e-17	1.14442e-18	0.242268	0.0409528	0.0278721
SRR7826799	PRJNA490741	EUR	LumB	5	0	9.47063e-20	0	0	0.144197	1.74076e-19	0	0	6.37699e-18	0	0	1.32198e-18	2.36754e-17	4.59277e-17	0.00725302	0	0.00924834	0.0616821	0	0	0.0466178	0	0.0982228	2.11256e-19	9.06351e-18	0	8.89061e-19	0.0734062	0.0485558	0	0.00176999	0.00112754	0	0.00777475	0.00452007	3.15097e-19	0.00210938	0	0.0131947	0	1.55874e-17	1.45067e-17	0.42306	0.0231515	0.0207399
SRR7826800	PRJNA490741	AFR	LumA	4	0.0860155	0.0156512	8.59852e-18	1.22107e-19	0.15217	7.19327e-22	0.00475246	2.99474e-18	1.02376e-18	1.15646e-17	0.00952231	2.50595e-19	8.79849e-19	0	0.0172297	0.00368258	0.00245607	0.110662	0	4.67141e-20	0.0685754	0	0.102503	1.01696e-18	0.0470777	0	1.74661e-18	0.0908754	0	0.00391751	0.0136376	0.00861172	0	0.0244665	0.00168953	0.00105526	0.00369205	0	5.16964e-18	0.00581467	0	6.84339e-18	0.237429	0.0457223	0.0284186
SRR7826809	PRJNA490741	EUR	Her2	2	0.171155	0.029932	1.90624e-19	0.00761294	0.377648	0.0118586	0	0	0.0183866	0.00128365	0	0	1.17684e-18	0	0.0442814	0	0.00258683	0.0492529	0	0	0.0687382	8.52395e-18	0.034336	0	0	0	0.00707355	0.141495	7.11806e-19	0.00184281	0.0195053	0.00587039	0.0121906	0.00796419	0.0110969	0.000919357	0.00714887	0.0032658	9.97139e-20	0	1.42158e-17	2.72588e-18	0.130493	0.032644	0.0497768
SRR7826875	PRJNA490741	EUR	LumB	5	0.0648603	0.0150742	0	2.15431e-20	0.249054	0	1.3717e-18	2.34598e-18	3.567e-18	1.13716e-17	4.62859e-20	4.90955e-18	7.0481e-18	1.57405e-17	0.017316	0	0.00676837	0.127276	0	0	0.0702682	3.99264e-18	0.115323	0	1.11148e-17	0	1.03559e-20	0.099296	1.81418e-18	0.000131302	0.00739675	0.012178	0.0135641	0.0159936	0.00650599	6.93783e-20	0.00586278	0	0.00451236	0	0	2.52939e-17	0.161089	0.0306562	0.0448026
SRR7826892	PRJNA490741	EAS	Basal	2	0.0850809	0.216993	0.0172129	0	0.374557	0	0	9.28824e-19	0	1.34593e-18	2.64527e-19	4.46381e-19	0	2.02845e-18	0.00037988	5.87671e-18	0.000837842	3.04858e-19	1.93326e-18	4.96137e-19	0.108387	0	0.128931	0	0	0	0.00609962	0.0716062	0	0.0134453	0.0194178	0.00805407	0.00693928	0.0119383	0	0	0.000643534	0.00609402	0	0	0	9.09147e-18	0.374149	0.0466095	0.0516363
SRR7826894	PRJNA490741	AFR	Basal	2	0.0364424	0.0363422	0	0	0.240435	0	3.39593e-19	4.41318e-18	9.46576e-19	0	9.68248e-19	1.25548e-18	0	0	0.0207022	1.22967e-17	0	0.0742354	4.18176e-18	0	0.0833763	0	0.15085	0	6.0377e-19	9.80943e-18	3.53451e-19	0.146942	1.1447e-20	0.0124783	0.010013	0.0100233	0.008829	0.00596221	0.00526417	3.16401e-21	0.00536345	3.72346e-18	0	0	0	0	0.290878	0.039048	0.049026
SRR7826898	PRJNA490741	EUR	Basal	2	0.0473646	0.0412408	0	0.00995807	0.210917	0.00663159	5.5612e-19	4.33832e-18	0	2.49965e-17	0.00758006	0.00124824	0.0165582	0	0.0186623	0.00116781	8.98871e-20	0.100372	2.66196e-18	0	0.078066	1.70988e-18	0.0298296	0.00143507	8.24638e-18	0	0.000173012	0.10517	0	0	0.0156634	0.0152565	0.00317793	0.0236793	0.00934329	0.00403904	0.00120958	0.0123338	0.0180086	0	0	1.15909e-17	0.314855	0.0159835	0.0384226
SRR791043	PRJNA193673	EUR	LumB	5	0	1.71265e-18	0	0.00390609	0.132358	0	4.34651e-18	4.62818e-18	8.78292e-18	2.05304e-17	7.62565e-18	1.19458e-17	8.15576e-18	2.28607e-17	0	5.61519e-18	0.0209699	0.0905858	0	0	0.0495048	4.29243e-19	0.113444	1.43627e-18	0	0	0	0.0401755	9.98488e-19	0.00259602	0.0132407	0.00840003	1.92125e-19	0.00700335	0.00395749	0	0.00468968	7.50531e-18	0.0301187	0	0	0	0.21266	0.0365545	0.00528138
SRR791044	PRJNA193673	EUR	LumA	4	9.58176e-18	0.0658388	0.0305362	0	0.16371	0	6.92083e-20	0	0.00713703	2.62785e-18	0	0	6.45456e-18	0	0	0.0557893	1.91239e-19	0	4.70903e-20	1.85377e-18	0.139628	0.00111161	0.169267	0	0.118462	0	0.0048581	0.12312	0.0227113	0.0227446	0.049653	0	0	0	0.00495104	0.00613685	0.00422019	0	0	0.0368495	0	0	0.165633	0.0555722	0.00578244
SRR791045	PRJNA193673	EUR	LumA	4	2.2638e-18	0.0512757	0.0327501	0	0.141646	5.47067e-19	0	2.05522e-18	2.29573e-20	0	0	2.09208e-18	4.8791e-18	6.82987e-18	0	0.104777	0.017309	0.00294252	0.00286342	0	0.0760992	0.00303063	0.160153	0	0.111164	0	0.00326171	0.191983	0	0.00937421	0.0153609	0	1.87044e-18	0.000307451	0.0107663	0	0.0024205	0	0.00240464	0.0203716	6.76089e-18	1.1666e-19	0.330794	0.0373312	2.88358e-19
SRR791046	PRJNA193673	EUR	Normal	2	0.0619116	0.0208299	4.43859e-18	0	0.127386	0	0.0290295	2.92443e-19	0.0139441	5.44494e-18	0.00645916	0.0119702	4.28894e-05	8.97121e-18	0.0099449	0.077692	5.7795e-20	0.079782	0	0	0.128548	0.0031961	0.11431	0	0.0807014	0	0.00311893	0.275051	0.00884886	0.0213489	0.0314399	0	1.16171e-19	0.0043352	0.00533906	0.00819906	0.00247724	0	0.0374731	0.0372533	4.45109e-18	1.65986e-18	0.26277	0.046208	0.00110666
SRR791047	PRJNA193673	EUR	LumA	4	1.73736e-18	0.310572	0	0	0.014741	0	0.0120554	0	0.00605611	4.53664e-18	0	0.0140183	0.0148494	1.66023e-18	0.0117939	0.0335573	0.0112053	0.0760923	1.65362e-20	0	0.0822563	8.28639e-20	0.171717	2.29059e-19	0.0492236	3.22582e-19	0.00146121	0.210528	0	0.00848012	0.0208672	0	8.03829e-18	0.00586446	0.00801917	0.00982529	0.00240286	6.57545e-18	0.00334452	0.00599524	0	0	0.272113	0.0315265	0.0046021
SRR791048	PRJNA193673	EUR	LumA	4	0.0136325	0.0703907	4.94919e-18	0	0.056606	9.58719e-19	0	0	4.39314e-20	0	1.02211e-19	0	0	0	0.0143072	0.01147	0	0.0649995	5.77896e-19	0	0.0979794	0.00246718	0.229968	0	0.0486118	4.80986e-18	0	0.347042	0.0212257	0.0335684	0.0186217	0.0199209	0.00248971	0.0158874	0.00339057	0.00105172	0.00138305	1.07278e-17	0.0306288	0.0185082	2.25905e-18	8.51662e-19	0.263712	0.0596603	0
SRR791049	PRJNA193673	EUR	LumA	4	0.0411108	0.553633	0	5.56995e-20	0.0730469	0	0.0137901	0	0.0378173	1.43477e-18	0	0	0	9.15105e-18	0.0977862	1.99354e-19	0.0436195	0.0179241	0.0083807	0.00274045	0.161897	0	0.0550808	0.000154163	0.117301	0	0.00344761	0.22047	0.113916	7.80375e-20	0.0511841	0.0913865	0.0180153	0.140606	0.0133555	0.00416297	0.011456	4.68825e-18	0.00507754	0.0237355	4.23038e-20	1.66496e-17	0.127323	0.0794489	0
SRR791050	PRJNA193673	EUR	Normal	2	0.0364503	0.509729	3.07031e-19	0	0	0	0.0322472	2.91851e-18	0	0	0	0.00758846	0.0138523	2.3344e-18	0.0847364	0.0728563	2.18737e-18	0	0.0060855	0	0.374427	7.48204e-19	0	0	0.432975	0.0101332	0	0.482108	0.0719165	3.56047e-19	0.150173	1.19665e-18	0	0.0239143	0	0.0165082	0.00364304	0	0.00119924	0.0631289	1.16186e-17	6.08614e-19	0.257079	0.154991	0
SRR791051	PRJNA193673	EUR	Basal	3	0.254532	0.00324957	5.39479e-18	0.122747	0.0577332	0.0134238	0.0191455	0	2.78314e-18	0.0452681	0.0126974	0.0273528	0.0336851	0	0.0722669	0	0.0595823	0.0730843	1.68979e-18	0.0106977	0.149194	0	0.168933	6.8028e-19	1.98302e-19	4.09896e-18	0	0.0659587	0.138398	0.0164198	0.0291302	0.138587	0.0984718	0.0588762	0.0056364	0.00344738	0.00581567	0.032387	0.0398996	0	0.0500843	2.92875e-18	0.289693	0.107016	0.00592326
SRR791053	PRJNA193673	EUR	Basal	3	0.00147238	0.00134307	0.0377498	4.71099e-18	0.0346073	1.71034e-21	5.50289e-18	8.59099e-19	0	0	0.000324446	0	0	0	0.00966778	0	8.59245e-18	0.112332	4.51439e-18	0	0.0154745	1.23646e-18	0.296902	0	8.82676e-18	0	0	0.137491	3.79601e-18	0.0793949	0.00090977	0	9.74888e-20	0	2.38684e-19	0.0047435	0.00400809	0	0.0528149	0.0115508	1.10033e-17	5.79244e-18	0.255357	0.0179764	0.0187761
SRR791054	PRJNA193673	EUR	LumA	4	0.0300705	0.0368695	0	0.00248405	0.0667788	0.013563	0.00179458	0	1.49497e-18	1.93736e-18	0.00446655	0.0320719	0.0419822	1.15841e-17	0.0265187	0.0597997	0.00163228	0.0470311	0	0	0.0585834	1.72417e-19	0.0799371	3.56765e-19	0.0837734	0	0	0.183734	0.0673753	0.00232905	0.00809228	0.0144821	0	0.0102539	0.0155655	0.00145048	0.00352444	0	0.0020263	0.0240288	2.8423e-18	5.11545e-19	0.0445138	0.0114674	0.00966978
SRR791056	PRJNA193673	EUR_AFR	Her2	1	0.0965649	0.0192089	3.65354e-18	0	0.117406	0.0424166	0.0344483	0	2.56355e-18	6.47341e-20	0.00117045	0.0326444	0.0454445	0	0.12248	0.0254591	0	0.0626485	1.56446e-18	0.00679682	0.0542713	4.90649e-19	0.127196	2.38517e-18	0	0	1.24406e-18	0.187122	0.0642843	0.0236275	0.00675412	0.0395912	0.0131603	0.0151036	0.00597078	0	0.00384024	1.17774e-17	0.0113805	0	3.33577e-18	8.42423e-19	0.034891	0.0110837	0.00775814
SRR791057	PRJNA193673	EUR	LumA	4	0.0630512	0.058238	0	0.0645804	0.0732862	0.0298384	0.0671076	0.000595447	6.3435e-19	0	0.00225351	0.0428634	0.0393312	5.25977e-18	0.18798	0.0152292	0.0516789	0.0483229	1.83266e-21	0.0222564	0.125184	0.00310596	0.0634823	1.17289e-20	0.00331186	0	0.00150229	0.252144	0.21239	0.00648359	0.0322682	0.0281762	0.00931719	0.00257566	0.0124528	0.00602792	0.00247341	0.00193088	8.79864e-19	0.00997697	1.15167e-18	7.33837e-19	0.180606	0.0396644	0.00350162
SRR791058	PRJNA193673	EUR	Her2	1	0.148642	0.0627046	0	0.0605981	0.0375455	0.053729	0.00218479	0	3.5061e-18	0.00521453	0.00997228	0.0630127	0.0916639	2.30793e-20	0.101979	2.46985e-18	0.0124754	0.0745545	3.06561e-18	0.0171505	0.0310257	0.00182609	0.0854805	0	4.72714e-18	0	0	0.0468003	0.162318	0.0040539	0	0.0927913	0.0378827	0.0291606	0.0179095	0.000540646	0.00102824	0	0.017952	3.5234e-20	0.00552273	0	0.0546175	0.00831827	0.00455959
SRR791059	PRJNA193673	EUR	Basal	3	0.0560057	1.37595e-19	0	0.00105055	0.0530845	0.00938822	4.14843e-18	1.66678e-18	0	4.91073e-18	0	2.70909e-20	0.00270264	1.49347e-18	0.0269304	3.50553e-20	0.00534302	0.106292	0	0	0.0355357	4.97216e-19	0.257276	1.11091e-18	0	0	0.000574837	0.0228764	0	0.0614881	0.00443909	0.0466124	0.0411276	0.017237	0.00173888	0.00290827	0.00721509	6.32819e-18	0.0307386	0.00186486	2.04482e-19	1.18253e-18	0.0249532	0.0100797	0.00955415
SRR791060	PRJNA193673	EUR	Basal	3	0.0568094	2.00427e-18	0	7.55432e-20	0.0471042	0.00623204	4.69659e-19	6.1274e-18	1.586e-17	2.6026e-18	0.00918795	2.00098e-18	3.18503e-18	0	0.00330325	8.85854e-18	0	0.154962	0	0	0.0457053	5.63918e-20	0.366921	1.6594e-19	1.83492e-19	0	0	0.0302964	7.2443e-18	0.0862469	0.00609199	0.0333743	0.0355608	0.0119167	4.29622e-20	0.00304073	0.00265029	0	0.0658483	0	1.08671e-18	0	0.302612	0.0313123	0.00234245
SRR791061	PRJNA193673	AFR	Her2	5	0.0891272	0	0	0.0151873	0.0825424	0.0143134	0.0201412	4.04108e-19	0	9.90061e-18	0.0126235	0.0119848	1.04747e-18	1.12964e-18	0.00529734	2.83216e-17	0.00715358	0.0713233	1.66197e-18	5.35699e-20	0.07009	0	0.0672929	8.40612e-19	0	0	0	0.0892491	0	0.000661921	0.0114848	0.0233619	0.0107865	0.0111729	0.00586134	0.00124851	0	0	0.0461402	5.23634e-18	0	2.79857e-17	0.296116	0.0392335	0.0156844
SRR791062	PRJNA193673	EUR	Her2	3	0.387533	4.53969e-21	0	0.125535	0.0322422	0.0918531	0.0432212	0.00669589	0	0.0603475	0.0549873	0.140958	0.165283	0	0.0758628	0	0.0402175	0.243912	0	0.0169129	0.0702462	4.2765e-19	0.152241	0	1.61634e-18	0	0	0.0760988	0.0853318	0.00792905	0	0.0904843	0.0411743	0.0418624	0.00219341	0	1.28822e-06	0.0251692	0.0625419	5.31848e-19	0.0118765	3.18546e-19	0.112235	0.0535381	0
SRR791063	PRJNA193673	EUR	Basal	3	0.161653	0.0197128	0.0717426	0.19623	0.075538	0	0.0502932	0	0.0150981	3.43967e-18	0	0.0381097	0.024215	2.09069e-18	0.0651736	0.0855413	0.102624	0.00841996	0	0.00313173	0.130143	0.0107005	0.144539	2.56274e-19	0.0170648	0	0	0.078962	0.0542256	0.0351277	0.0228376	0.0162144	0.0201251	0.0161557	0.00709384	0.00297476	0.00297839	0.053384	0.00327861	0.0259951	0.00922171	3.13063e-19	0.290983	0.0894675	1.15218e-18
SRR791064	PRJNA193673	EUR	LumB	5	9.23051e-20	6.68926e-19	0	5.25997e-18	9.88631e-18	6.04347e-20	0	0	1.51189e-18	0	0.0134054	0	1.23259e-18	1.899e-17	0	1.26403e-17	0	0.188671	0	4.19734e-18	0.131579	1.81012e-19	0.184006	1.38034e-18	0	0	0	0.0976281	0.000779811	0.00597537	0.0376993	0	1.4299e-18	0.00509007	7.87957e-18	0.00155145	0	2.78242e-18	0.0111914	0	0	0	0.474286	0.0975898	1.19345e-18
SRR9005725	PRJNA540926	EUR	LumB	5	0	0	0	0.0117874	0.0430065	0.0140864	2.37864e-18	2.18785e-18	0.000507765	0.00878715	0.0127219	0.00259294	0.010342	1.63353e-18	9.86348e-20	0	0	0.115987	0	0	0.00624979	0	0.29298	0	0	0	8.01228e-19	0.00639336	0.0293876	0.0143862	0	0.0113798	0.00466197	9.51637e-20	0.00745399	0	0.00337999	0	0.0387339	0	8.93258e-19	0	0.136042	0.00834225	0
SRR9005726	PRJNA540926	EUR	LumB	5	0.0439096	0.000985572	3.61238e-18	0.167357	0.0289253	0.000907777	0.0131495	3.01044e-18	0.027127	1.08578e-18	0	0.0326031	0.0249166	0	0.00629527	0.0544552	0.11792	0.0478765	0	0.00136453	0.198409	0.000547226	0.141989	0	0.0118333	0	0.0026692	0.154438	0.0456225	0.00479476	0.0629055	0.00695992	0.0125139	0.0028471	0.012624	0.00461605	0.00303053	0.0482922	6.12593e-06	0	7.53706e-19	1.40425e-17	0.15006	0.0929066	0
SRR9005727	PRJNA540926	EUR	LumA	4	5.20587e-18	0.343666	0	0	0.163172	0	4.44851e-18	0	0	0	0	3.25889e-20	3.21879e-18	0	0.0253297	0.0189637	0	0.0751636	0	0	0.0893036	1.40773e-18	0.136282	0	0.00507814	0	0	0.172563	0.0744845	0.00600521	0.0155495	0	4.37478e-18	0	0.0107152	0.00273916	3.56707e-19	0	0.0222353	0.0104017	2.23512e-17	2.67777e-17	0	0.0444034	0.00117043
SRR9005728	PRJNA540926	EUR	LumB	5	0.239364	0.0269543	5.80164e-18	0.00544337	0.0312719	0.016201	0.021102	0	5.38157e-18	0.0278253	0.00410328	0.0302716	0.0103174	0	0.0904578	5.69043e-19	0.017799	0.108875	0	0.00614878	0.0839426	0.00996744	0.329845	1.73366e-19	3.40231e-20	3.39116e-18	0	0.134562	0	0.0222009	0.0123238	0.0525576	0.0426816	0.0250506	2.03031e-20	0.000481379	0.00424642	0	0.0220843	0.011274	0.00293875	1.79363e-17	0.243803	0.0564392	0
SRR9005729	PRJNA540926	EUR	LumA	2	0.0404866	0.288464	0	0	0.0655482	0.0222667	0	0	0	0	0.00967338	0.0406072	0.0404463	0	0.0729105	0.010752	0	0.118268	1.85694e-18	0	0.0983791	0	0.0843375	0	0	0	0	0.232679	0	0.0256047	0.0226043	0.0577237	0.00769083	0.046051	0.00454509	0.00580557	0.00542048	0	0.00720186	0.000884789	1.04367e-17	0	5.23158e-18	0.0323678	0.00759413
SRR9005730	PRJNA540926	EUR	Normal	2	0.0399842	0.217452	0.0840789	9.18512e-18	0.197874	0	0	4.15586e-18	0	0	2.95195e-19	0	0	9.17154e-18	0.0597935	0.0334101	2.88534e-18	0.0530895	0	0	0.134678	0	0.0865248	0	0.0948615	1.59774e-17	9.8148e-20	0.337252	0.0399044	0.0601558	0.046579	0.00360596	0	0.0162912	0	0.0138259	0.0100131	0	0	0.0323912	5.17613e-18	0	0.00131493	0.0369404	0.00791385
SRR9005731	PRJNA540926	EUR	LumB	5	0.00776505	0	7.40191e-19	0.00350224	0.0641864	0.00434658	2.44368e-19	0	6.23054e-19	0	0.00797433	4.87051e-19	0	4.65052e-18	0.017846	7.23193e-19	0.00430673	0.195185	1.55673e-17	1.14149e-18	0.0494678	0	0.0473425	0	5.95119e-18	0	2.60495e-21	0.0554846	0.0468582	0.00256732	0.0030881	0.0187964	1.20166e-18	0.0165798	0.00319099	0.00217066	0.00414823	1.00706e-18	0.0374963	0.0100704	4.0339e-18	0	0.334797	0.00983641	0.00901518
SRR9005732	PRJNA540926	EUR	Her2	2	0.136887	0.0145887	0.0505877	8.3254e-19	0	1.78088e-18	0.0389837	0	0.0152193	0	1.99736e-19	5.15585e-19	5.06309e-18	2.81618e-18	0.00872825	0.00948666	0.0161739	0	6.01118e-21	0	0.0864384	0.0382292	0.0948916	4.83308e-19	0	9.24188e-18	1.7995e-18	0.177391	0.04902	0.0115826	0.0304274	0.0129017	0.0316255	0.0282872	0	0.00184026	2.53416e-19	0	0.0278138	0.0461495	0	0	0.645828	0.0907379	0
SRR9005733	PRJNA540926	EUR	Basal	2	0.191745	0.0680123	0.0939066	0	0.05808	9.14911e-21	0.045979	0	1.23871e-18	5.59806e-19	0.00371648	0.0185192	0.00916675	1.60907e-18	0.0876682	0.100491	0.006883	0.0254399	0	0.0029238	0.138267	0	0.0212392	1.86546e-05	0.155631	7.76986e-21	0	0.322146	0.0599613	0.00995428	0.0292952	0.0358318	0.017679	0.0363372	0.0132172	0.00465034	0	4.90177e-18	0.0237069	0.0297173	0	1.30201e-18	0.404985	0.0671623	0.0120632
[truncated: 22 more columns]

## Sheet: DescriptiveStats
	Clusters									Subtypes
cell_type	Cluster	n	mean	median	sd	iqr	min	max	Subtype	n	mean	median	sd	iqr	min	max
Adipocytes	1	13	0.0954103	0.0567158	0.126505	0.0506902	0.00585438	0.412141	Basal	68	0.0352214	0.00807625	0.0657743	0.0386735	0	0.308293
Adipocytes	2	58	0.161105	0.100927	0.175075	0.221501	0	0.761431	Her2	23	0.0449063	0.0282797	0.0599125	0.0485093	0	0.276978
Adipocytes	3	56	0.0197353	0.00318559	0.0468937	0.0197148	0	0.308293	LumA	51	0.178095	0.0989649	0.179548	0.28036	5.42101e-20	0.607543
Adipocytes	4	42	0.145099	0.0682448	0.165538	0.180393	0	0.607543	LumB	38	0.0510174	0.0182089	0.0950743	0.0420214	0	0.427852
Adipocytes	5	35	0.0310005	0.00657647	0.0704826	0.022899	0	0.314578	Normal	24	0.184141	0.121989	0.202137	0.264665	0	0.761431
Astrocytes	1	13	1.46639e-05	0	5.28714e-05	0	0	0.00019063	Basal	68	0.0148289	2.71771e-18	0.0265735	0.020889	0	0.0939066
Astrocytes	2	58	0.0137745	2.40497e-18	0.0274665	0.0140738	0	0.107553	Her2	23	0.00447443	0	0.0147965	1.86951e-18	0	0.0521335
Astrocytes	3	56	0.012212	2.16975e-18	0.0246893	0.00169134	0	0.0785925	LumA	51	0.00573671	0	0.0149472	4.02269e-18	0	0.0659768
Astrocytes	4	42	0.00701387	0	0.0163803	5.40375e-18	0	0.0659768	LumB	38	0.00363592	0	0.0177104	4.73483e-18	0	0.107553
Astrocytes	5	35	0.00254249	0	0.0096488	2.52537e-18	0	0.0531433	Normal	24	0.0135225	3.54151e-18	0.0259216	0.0090976	0	0.0840789
B-cells	1	13	0.00673406	1.58831e-19	0.0169008	0.00457276	0	0.0605981	Basal	68	0.028913	7.56679e-18	0.0731431	0.0208	0	0.508474
B-cells	2	58	0.0389907	9.25403e-19	0.0933429	0.0202831	0	0.508474	Her2	23	0.0300344	0.000357883	0.0573137	0.0162256	0	0.193471
B-cells	3	56	0.0269557	0.00517405	0.0484169	0.023903	0	0.19623	LumA	51	0.00741503	9.20174e-20	0.0241669	3.38154e-18	0	0.122903
B-cells	4	42	0.00920321	8.89033e-20	0.0263522	0.00166896	0	0.122903	LumB	38	0.0229747	0.00293748	0.0472708	0.0180774	0	0.198859
B-cells	5	35	0.0214776	0.00350224	0.0435274	0.0189271	0	0.170265	Normal	24	0.0453623	5.19201e-18	0.0881232	0.074033	0	0.399124
Basophils	1	13	0.0330128	0.0235845	0.0374879	0.0657521	0	0.117406	Basal	68	0.0696296	0.0579066	0.0665709	0.07706	0	0.374557
Basophils	2	58	0.078939	0.0403885	0.101814	0.0955316	0	0.377648	Her2	23	0.0658793	0.0375455	0.0841213	0.0588459	0	0.377648
Basophils	3	56	0.0628424	0.059829	0.0470857	0.0734711	0	0.170174	LumA	51	0.0734882	0.0657521	0.0684993	0.100611	0	0.340607
Basophils	4	42	0.0787189	0.0736239	0.05057	0.079506	0	0.16371	LumB	38	0.0761192	0.0598382	0.0688605	0.0916519	0	0.249054
Basophils	5	35	0.0869126	0.0825424	0.0771199	0.114524	0	0.249054	Normal	24	0.0826864	0.0452418	0.0946998	0.121135	0	0.311392
CD4+ T-cells	1	13	1.36627e-18	0	2.58106e-18	2.42699e-18	0	8.71684e-18	Basal	68	0.000793511	0	0.00448516	1.49928e-18	0	0.0270177
CD4+ T-cells	2	58	0.00131054	1.80271e-19	0.00535616	4.29271e-18	0	0.0270177	Her2	23	0.0011509	3.50412e-21	0.00429278	1.80788e-18	0	0.0197749
CD4+ T-cells	3	56	0.000578003	0	0.0035296	1.49928e-18	0	0.0256723	LumA	51	1.16754e-05	1.58504e-18	8.33793e-05	3.82262e-18	0	0.000595447
CD4+ T-cells	4	42	1.41773e-05	9.41338e-19	9.18795e-05	3.38863e-18	0	0.000595447	LumB	38	0.000141884	8.37926e-19	0.000634599	4.32377e-18	0	0.00344774
CD4+ T-cells	5	35	5.55384e-05	5.253e-19	0.000328569	2.67821e-18	0	0.00194384	Normal	24	0.00102092	0	0.00500149	1.28708e-18	0	0.0245022
CD4+ Tcm	1	13	0.00231636	0	0.00645325	3.5061e-18	0	0.0226753	Basal	68	0.00191034	8.66484e-19	0.00539637	6.64349e-18	0	0.0276018
CD4+ Tcm	2	58	0.00526389	1.09264e-18	0.0108464	0.00751368	0	0.0573407	Her2	23	0.00404629	5.23362e-19	0.0075748	0.00371868	0	0.0226753
CD4+ Tcm	3	56	0.00237935	3.96025e-19	0.00695626	6.58409e-18	0	0.0403854	LumA	51	0.00640209	1.02376e-18	0.0128067	0.00659657	0	0.0562859
CD4+ Tcm	4	42	0.00787721	2.33828e-18	0.0136455	0.0107762	0	0.0562859	LumB	38	0.00389236	9.49897e-19	0.010721	6.12813e-18	0	0.0573407
CD4+ Tcm	5	35	0.00196986	6.72141e-19	0.00588627	4.52762e-18	0	0.027127	Normal	24	0.00712774	4.60138e-18	0.0118653	0.0111069	0	0.0403854
CD4+ Tem	1	13	0.0119522	1.68335e-17	0.0215071	0.00688457	0	0.059213	Basal	68	0.00507462	1.2549e-18	0.0142919	9.81986e-18	0	0.0690117
CD4+ Tem	2	58	0.0114632	1.35364e-18	0.0266172	0.00249882	0	0.122725	Her2	23	0.0124807	9.90061e-18	0.02068	0.0241001	0	0.0603475
CD4+ Tem	3	56	0.00542278	2.2787e-18	0.0146564	9.81986e-18	0	0.0603475	LumA	51	0.00299516	1.02366e-18	0.00900366	7.37396e-18	0	0.0520187
CD4+ Tem	4	42	0.00179465	0	0.00558937	5.60102e-18	0	0.0261993	LumB	38	0.0159601	7.46222e-18	0.0309727	0.0156495	0	0.125605
CD4+ Tem	5	35	0.0117194	9.58085e-18	0.024198	0.0146951	0	0.125605	Normal	24	0.00908773	1.40791e-18	0.0254616	1.24597e-17	0	0.111085
CD4+ memory T-cells	1	13	0.00838236	1.17179e-20	0.0179233	0.00614807	0	0.053729	Basal	68	0.00986755	0.00598787	0.0152629	0.0123323	0	0.0786181
CD4+ memory T-cells	2	58	0.0100929	1.9822e-18	0.0184767	0.0117128	0	0.0786181	Her2	23	0.0171959	0.00614807	0.025794	0.0172064	0	0.0918531
CD4+ memory T-cells	3	56	0.0112371	0.00673097	0.0171455	0.0138161	0	0.0918531	LumA	51	0.00365981	4.08949e-20	0.00851294	2.45696e-18	0	0.0347764
CD4+ memory T-cells	4	42	0.00175459	1.08562e-20	0.00567054	8.94499e-19	0	0.0298384	LumB	38	0.0106097	0.00415683	0.0173515	0.0144896	0	0.0762792
CD4+ memory T-cells	5	35	0.0116683	0.00795892	0.0166038	0.0151773	0	0.0762792	Normal	24	0.00622495	5.49657e-19	0.0142037	0.00285436	0	0.0531553
CD4+ naive T-cells	1	13	0.0119544	0.0138899	0.0114285	0.0181703	0	0.0344483	Basal	68	0.0108623	8.14503e-19	0.0300848	0.0101125	0	0.196908
CD4+ naive T-cells	2	58	0.0227977	4.41652e-18	0.0410096	0.0308972	0	0.196908	Her2	23	0.0169496	0.0165567	0.0217959	0.0234221	0	0.0939748
CD4+ naive T-cells	3	56	0.00741288	6.41562e-19	0.0191011	0.00528175	0	0.12192	LumA	51	0.0112096	0.00179458	0.0219862	0.0123486	0	0.0982421
CD4+ naive T-cells	4	42	0.0120898	0.0022929	0.023696	0.0117931	0	0.0982421	LumB	38	0.00927212	2.34918e-18	0.0178992	0.0119388	0	0.0776605
CD4+ naive T-cells	5	35	0.00736892	4.34651e-18	0.0105322	0.0154415	0	0.030213	Normal	24	0.0252488	0.00544103	0.0420587	0.0338535	0	0.171331
CD8+ T-cells	1	13	0.0117464	1.89684e-18	0.0198522	0.0141954	0	0.0630127	Basal	68	0.0196089	0.00656997	0.0365156	0.0228402	0	0.242941
CD8+ T-cells	2	58	0.0296227	0.0124712	0.0474071	0.0415752	0	0.242941	Her2	23	0.0245377	0.00019534	0.0436507	0.0269775	0	0.153399
CD8+ T-cells	3	56	0.0167328	0.00460927	0.0278708	0.0223914	0	0.140958	LumA	51	0.0129668	2.35108e-18	0.023789	0.0147648	0	0.105312
CD8+ T-cells	4	42	0.0111647	2.22158e-18	0.0235062	0.0136831	0	0.105312	LumB	38	0.0173585	0.00191935	0.029874	0.0217158	0	0.1265
CD8+ T-cells	5	35	0.0161689	0.00900936	0.0222303	0.0254974	0	0.0841171	Normal	24	0.0259993	0.0125797	0.0354784	0.0426443	0	0.124849
CD8+ Tcm	1	13	0.0146335	5.76496e-18	0.026985	0.0107961	0	0.0916639	Basal	68	0.0200068	0.00431841	0.0346449	0.0252234	0	0.192865
CD8+ Tcm	2	58	0.0316243	0.00269585	0.051913	0.0395771	0	0.209242	Her2	23	0.0296496	1.06247e-17	0.0531958	0.0281882	0	0.165283
CD8+ Tcm	3	56	0.0187122	0.00431841	0.0327136	0.024427	0	0.165283	LumA	51	0.0102173	2.39939e-18	0.0179855	0.0125259	0	0.0692358
CD8+ Tcm	4	42	0.0077606	1.72342e-18	0.0162397	0.00602924	0	0.0692358	LumB	38	0.0216524	1.59156e-17	0.0450504	0.0207728	0	0.209242
CD8+ Tcm	5	35	0.0169036	2.36754e-17	0.029756	0.0256261	0	0.124707	Normal	24	0.0251506	0.00360348	0.0392075	0.0325083	0	0.148464
CD8+ Tem	1	13	3.45693e-18	7.88311e-19	5.50859e-18	2.84268e-18	0	1.77923e-17	Basal	68	0.00114494	0	0.00571288	3.03493e-18	0	0.0333292
CD8+ Tem	2	58	0.00174462	2.41543e-19	0.00746712	3.08233e-18	0	0.035292	Her2	23	2.44106e-18	2.30793e-20	4.3865e-18	2.82943e-18	0	1.77923e-17
CD8+ Tem	3	56	0.000231168	0	0.0017299	2.99239e-18	0	0.0129454	LumA	51	2.60587e-18	0	4.00558e-18	4.09016e-18	0	1.57592e-17
CD8+ Tem	4	42	3.15948e-18	9.03685e-19	4.31801e-18	5.16581e-18	0	1.57592e-17	LumB	38	2.59191e-05	1.03139e-18	0.000159776	5.24918e-18	0	0.000984925
CD8+ Tem	5	35	4.12512e-18	0	9.1068e-18	3.41322e-18	0	4.59277e-17	Normal	24	0.0014705	3.18908e-19	0.00720395	2.60062e-18	0	0.035292
CD8+ naive T-cells	1	13	0.00550562	0.00117045	0.00846286	0.00997228	0	0.0257631	Basal	68	0.00587103	0.00335921	0.00754108	0.00955678	0	0.037994
CD8+ naive T-cells	2	58	0.00370513	9.18089e-19	0.00663119	0.00603672	0	0.0324977	Her2	23	0.00751001	0.00230502	0.0123631	0.0096119	0	0.0549873
CD8+ naive T-cells	3	56	0.00749343	0.00451118	0.0100731	0.0105432	0	0.0549873	LumA	51	0.0025606	8.67931e-19	0.00469452	0.00310173	0	0.0198495
CD8+ naive T-cells	4	42	0.0015457	6.23452e-19	0.0028521	0.00242271	0	0.0130876	LumB	38	0.00456044	0.0020678	0.00664847	0.00721783	0	0.0324977
CD8+ naive T-cells	5	35	0.00450967	0.00184484	0.00600011	0.00730823	0	0.0198495	Normal	24	0.00220887	7.93318e-20	0.00610776	0.00036513	0	0.0277241
CLP	1	13	0.0486053	0.0402978	0.025153	0.037388	0.0173541	0.0997209	Basal	68	0.0709968	0.0658391	0.0493706	0.0675662	3.04858e-19	0.279171
CLP	2	58	0.0520401	0.0464601	0.0465329	0.0559512	0	0.186607	Her2	23	0.0708812	0.0537289	0.0601281	0.0683898	0	0.243912
CLP	3	56	0.0797646	0.0727151	0.0554193	0.0726427	0.00511518	0.279171	LumA	51	0.0629124	0.0494733	0.0505152	0.0727456	0	0.215169
CLP	4	42	0.0599808	0.0464807	0.0521052	0.0684937	0	0.215169	LumB	38	0.100451	0.0980827	0.0461667	0.0662616	0.0218207	0.195185
CLP	5	35	0.105308	0.107128	0.0417246	0.0612992	0.0287817	0.195185	Normal	24	0.0349281	0.0289228	0.0370588	0.0451051	0	0.165138
CMP	1	13	0.000834707	3.66728e-19	0.00300958	1.56446e-18	0	0.0108512	Basal	68	6.88697e-05	0	0.000567914	1.88051e-18	0	0.00468314
CMP	2	58	0.000675611	6.35506e-19	0.00168472	3.94059e-18	0	0.00695027	Her2	23	0.000471791	3.66728e-19	0.00226263	1.61322e-18	0	0.0108512
CMP	3	56	1.01266e-18	0	1.62864e-18	1.58742e-18	0	5.77951e-18	LumA	51	0.000766575	4.08641e-19	0.00179909	2.94174e-18	0	0.0083807
CMP	4	42	0.00078874	8.2641e-20	0.00189027	2.97313e-18	0	0.0083807	LumB	38	0.000593607	1.62751e-21	0.00257685	6.28296e-18	0	0.0149509
CMP	5	35	0.000455118	4.08641e-19	0.0025277	3.83475e-18	0	0.0149509	Normal	24	0.000912754	8.63134e-19	0.00200608	1.8454e-18	0	0.00695027
Chondrocytes	1	13	0.0445738	0.0132798	0.0591594	0.0691023	0	0.183901	Basal	68	0.0170894	5.80042e-18	0.0346165	0.0133618	0	0.149897
Chondrocytes	2	58	0.0295341	0.0101982	0.0414856	0.0429008	0	0.187771	Her2	23	0.0267066	9.00082e-18	0.0501261	0.0205509	0	0.183901
Chondrocytes	3	56	0.0129483	2.83847e-18	0.0289351	0.00769928	0	0.130215	LumA	51	0.0319848	0.0180924	0.036885	0.0531203	0	0.128967
Chondrocytes	4	42	0.0318793	0.018528	0.0384415	0.0487081	0	0.128967	LumB	38	0.0173065	2.19049e-18	0.0386352	0.0226779	0	0.187771
Chondrocytes	5	35	0.0109032	2.21059e-18	0.0251918	0.00606994	0	0.123164	Normal	24	0.0280365	0.0191394	0.0319389	0.0426414	0	0.0953379
Class-switched memory B-cells	1	13	0.00984643	0.00482549	0.0109547	0.01509	0	0.03388	Basal	68	0.0159791	0.00508662	0.0330827	0.0158341	0	0.219892
Class-switched memory B-cells	2	58	0.0242054	0.00177327	0.0447856	0.0253205	0	0.219892	Her2	23	0.02153	0.0124754	0.0290901	0.0245111	0	0.126905
Class-switched memory B-cells	3	56	0.0144692	0.00567448	0.0231061	0.0182081	0	0.102624	LumA	51	0.0104513	0.00149742	0.0183988	0.0112419	0	0.092761
Class-switched memory B-cells	4	42	0.0130016	0.00204417	0.0201594	0.0200312	0	0.092761	LumB	38	0.0181965	0.00517718	0.0272118	0.0258275	0	0.11792
Class-switched memory B-cells	5	35	0.0173494	0.00738031	0.024461	0.0238848	0	0.11792	Normal	24	0.028718	0.0079323	0.0439856	0.0351108	0	0.165094
DC	1	13	0.00312088	2.35615e-18	0.00588151	0.00173351	0	0.0171505	Basal	68	0.0026434	3.52588e-20	0.00770755	2.35326e-18	0	0.0443201
DC	2	58	0.00340589	1.82157e-19	0.00690568	0.00280526	0	0.0355007	Her2	23	0.00324741	9.62539e-19	0.00569912	0.00352749	0	0.0171505
DC	3	56	0.00234832	1.19389e-20	0.00707772	1.53295e-18	0	0.0443201	LumA	51	0.00183232	8.68527e-19	0.00435031	0.000975189	0	0.0222564
DC	4	42	0.00133028	7.04366e-19	0.00394015	2.59723e-18	0	0.0222564	LumB	38	0.00335141	8.87237e-19	0.00574085	0.00567298	0	0.0191817
DC	5	35	0.00271011	1.14149e-18	0.00459837	0.00348191	0	0.0186733	Normal	24	0.00187919	2.94914e-19	0.00428665	0.000127386	0	0.0165616
Endothelial cells	1	13	0.0970093	0.096676	0.0436593	0.0656266	0.0310257	0.174624	Basal	68	0.0857671	0.0795625	0.0531473	0.0602029	0.00944895	0.283311
Endothelial cells	2	58	0.145365	0.115986	0.0839884	0.102331	0.0444182	0.423568	Her2	23	0.089433	0.0772791	0.0425535	0.0530313	0.0310257	0.174961
Endothelial cells	3	56	0.0726568	0.0693904	0.0414788	0.0558592	0	0.208208	LumA	51	0.109742	0.0986665	0.0643088	0.0710389	0	0.370491
Endothelial cells	4	42	0.0992215	0.0890641	0.0569304	0.0896867	0	0.24129	LumB	38	0.096784	0.0822777	0.0630746	0.0544185	0.00624979	0.287055
Endothelial cells	5	35	0.0735095	0.0702682	0.036703	0.0390098	0.00624979	0.198409	Normal	24	0.13906	0.115977	0.102774	0.103262	0	0.423568
Eosinophils	1	13	0.0073391	0.00853024	0.0075363	0.00941273	0	0.0246765	Basal	68	0.00274666	1.07348e-18	0.00533663	0.00277455	0	0.0215035
Eosinophils	2	58	0.00529768	0.000293844	0.00784454	0.00989683	0	0.0382292	Her2	23	0.00482866	7.77113e-19	0.0095993	0.00533286	0	0.0382292
Eosinophils	3	56	0.00176499	8.36243e-19	0.00390604	0.000320538	0	0.0186974	LumA	51	0.00398019	3.30113e-18	0.00587364	0.00675678	0	0.0216559
Eosinophils	4	42	0.00302151	1.45549e-18	0.00524895	0.00403056	0	0.0216559	LumB	38	0.00188463	1.051e-19	0.00407999	0.000577573	0	0.0181881
Eosinophils	5	35	0.00137162	0	0.00324674	5.60282e-18	0	0.00996744	Normal	24	0.00433273	0.00200767	0.00570691	0.00679805	0	0.0184474
Epithelial cells	1	13	0.155116	0.13363	0.06806	0.0373755	0.0723715	0.342032	Basal	68	0.148671	0.128538	0.103875	0.1446	0	0.379298
Epithelial cells	2	58	0.114161	0.100142	0.092106	0.119429	0	0.36621	Her2	23	0.153519	0.130198	0.0848645	0.0700316	0.034336	0.342032
Epithelial cells	3	56	0.153874	0.142878	0.103265	0.14108	0	0.379298	LumA	51	0.146893	0.136897	0.0750922	0.0818366	0	0.382368
Epithelial cells	4	42	0.153147	0.14772	0.0742545	0.0796216	0.0550808	0.381638	LumB	38	0.124034	0.0997554	0.0995071	0.100879	0.000412319	0.36621
Epithelial cells	5	35	0.158469	0.128045	0.10265	0.120346	0.0276364	0.382368	Normal	24	0.141165	0.130929	0.100109	0.125696	0	0.381638
Erythrocytes	1	13	6.3571e-19	1.64831e-19	9.05621e-19	1.00991e-18	0	2.52251e-18	Basal	68	7.8345e-05	4.62911e-20	0.000484006	6.82932e-19	0	0.0037477
Erythrocytes	2	58	8.26273e-05	0	0.000367654	2.41034e-19	0	0.00229741	Her2	23	3.15241e-05	0	0.000151184	9.25261e-19	0	0.000725055
Erythrocytes	3	56	8.09754e-05	2.1489e-20	0.000508251	6.82932e-19	0	0.0037477	LumA	51	9.90151e-05	0	0.000669405	3.18156e-19	0	0.00478211
Erythrocytes	4	42	0.00011753	0	0.000737698	3.37461e-19	0	0.00478211	LumB	38	2.45577e-05	5.068e-20	0.000140241	9.88747e-19	0	0.00086358
Erythrocytes	5	35	1.98894e-06	0	1.17667e-05	9.12323e-19	0	6.96128e-05	Normal	24	9.57255e-05	0	0.000468957	5.87434e-20	0	0.00229741
Fibroblasts	1	13	0.0245612	1.61586e-17	0.0359239	0.0469492	0	0.0944347	Basal	68	0.0171116	4.2046e-18	0.0365461	0.00708856	0	0.155631
Fibroblasts	2	58	0.0770751	0.0576166	0.0893648	0.107907	0	0.432975	Her2	23	0.0206061	6.6129e-19	0.0363663	0.0235028	0	0.0944347
Fibroblasts	3	56	0.00770871	2.27248e-18	0.0212965	1.35688e-17	0	0.097777	LumA	51	0.063131	0.0465199	0.0688574	0.104921	0	0.263191
Fibroblasts	4	42	0.0646534	0.0467988	0.0705241	0.111759	0	0.263191	LumB	38	0.019271	7.44632e-18	0.0434183	0.0117321	0	0.19265
Fibroblasts	5	35	0.00735671	2.85737e-18	0.0178087	1.624e-17	0	0.0771856	Normal	24	0.108532	0.0866197	0.111973	0.175651	0	0.432975
GMP	1	13	0.000621732	0	0.00224169	5.67481e-19	0	0.00808251	Basal	68	2.62663e-18	0	5.47008e-18	2.25485e-18	0	2.37653e-17
GMP	2	58	0.000401844	0	0.00183321	6.24286e-18	0	0.0101332	Her2	23	0.000351414	0	0.00168532	5.31251e-19	0	0.00808251
GMP	3	56	2.20477e-18	0	5.37493e-18	1.7323e-18	0	2.37653e-17	LumA	51	9.77471e-05	0	0.000698054	1.42012e-20	0	0.0049851
GMP	4	42	0.000118693	0	0.000769218	2.58582e-19	0	0.0049851	LumB	38	0.000396657	0	0.00176712	1.67943e-18	0	0.00952675
GMP	5	35	0.000158463	0	0.000937479	6.75675e-19	0	0.0055462	Normal	24	0.000574174	1.84035e-18	0.00210849	1.32011e-17	0	0.0101332
HSC	1	13	0.195103	0.150457	0.142952	0.063836	0.0266402	0.487191	Basal	68	0.134397	0.104687	0.105893	0.137387	0	0.398128
HSC	2	58	0.226704	0.208673	0.142618	0.213712	0.00301772	0.606907	Her2	23	0.13484	0.133427	0.100534	0.0985013	0	0.487191
HSC	3	56	0.108959	0.0834548	0.0913446	0.122095	0	0.398128	LumA	51	0.22622	0.210528	0.129853	0.200119	0	0.551447
HSC	4	42	0.205862	0.182146	0.125955	0.197198	0	0.436611	LumB	38	0.125357	0.0968972	0.0923228	0.0940829	0.00639336	0.393401
HSC	5	35	0.105074	0.0905991	0.0690472	0.0827063	0	0.289765	Normal	24	0.232062	0.2268	0.175057	0.264947	0	0.606907
Hepatocytes	1	13	0.000945244	1.24406e-18	0.00172691	0.000677967	0	0.00515443	Basal	68	0.000623561	3.30731e-19	0.00126576	0.000387719	0	0.00609962
Hepatocytes	2	58	0.00155378	0.00108407	0.00189739	0.00199672	0	0.00710507	Her2	23	0.000699417	4.21186e-19	0.00153362	0.00094085	0	0.00707355
Hepatocytes	3	56	0.000379239	1.19276e-19	0.000908787	0.000100377	0	0.00412704	LumA	51	0.00159649	0.000539038	0.00199489	0.00329036	0	0.00673821
Hepatocytes	4	42	0.00145161	4.31199e-05	0.00194865	0.00315902	0	0.00673821	LumB	38	0.000436542	7.04609e-20	0.000750282	0.000791061	0	0.0026692
Hepatocytes	5	35	0.000318651	0	0.000666364	2.76289e-18	0	0.0026692	Normal	24	0.00163611	0.00108407	0.00198788	0.00267968	0	0.00710507
ImmuneScore	1	13	0.0539797	0.0501738	0.0458991	0.0345583	0.0101402	0.17801	Basal	68	0.0613644	0.0307878	0.0944257	0.0518639	4.13097e-18	0.643704
ImmuneScore	2	58	0.0819955	0.0379146	0.119145	0.0682765	9.26925e-18	0.643704	Her2	23	0.0733759	0.0340872	0.0843194	0.0718198	1.37716e-17	0.284374
ImmuneScore	3	56	0.0566269	0.0319714	0.0687837	0.0534913	4.13097e-18	0.272976	LumA	51	0.0332901	0.0187955	0.0386944	0.0395045	3.2185e-18	0.166418
ImmuneScore	4	42	0.0295319	0.0163294	0.0395652	0.0200891	3.2185e-18	0.166418	LumB	38	0.0666266	0.0422617	0.072293	0.0690458	2.03972e-17	0.277479
ImmuneScore	5	35	0.0593126	0.0525397	0.0559779	0.0718888	1.37716e-17	0.221	Normal	24	0.0772847	0.041578	0.106738	0.0865263	9.26925e-18	0.435642
Keratinocytes	1	13	0.0141535	0.00982108	0.0126744	0.0169984	0.00256604	0.0469217	Basal	68	0.0274499	0.0177807	0.0272861	0.0308276	0	0.112479
Keratinocytes	2	58	0.0183989	0.0114024	0.0216605	0.0256634	0	0.0870129	Her2	23	0.0145041	0.00982108	0.0133114	0.0177669	0.000661921	0.0479504
Keratinocytes	3	56	0.0267864	0.017008	0.0279771	0.0275777	0	0.112479	LumA	51	0.0152204	0.00937421	0.0182359	0.0134333	0	0.101749
Keratinocytes	4	42	0.0146641	0.0088363	0.0161984	0.0139786	0	0.0675925	LumB	38	0.0066249	0.00258167	0.00963318	0.0100909	0	0.0403392
Keratinocytes	5	35	0.0132376	0.00597537	0.0206016	0.0142614	0	0.101749	Normal	24	0.0250921	0.0209999	0.0263588	0.031121	0	0.0870129
MEP	1	13	0.0199523	0.0149981	0.0179917	0.0117987	1.00258e-20	0.061209	Basal	68	0.032537	0.0300483	0.0231464	0.0357095	0	0.091617
MEP	2	58	0.0134837	0.00813843	0.0193183	0.022218	0	0.122225	Her2	23	0.026271	0.0202041	0.0233664	0.0365965	1.00258e-20	0.0792871
MEP	3	56	0.0397769	0.0393988	0.0224307	0.0296622	1.68468e-18	0.091617	LumA	51	0.00889154	0.00487137	0.0103047	0.0155297	0	0.0427788
MEP	4	42	0.00957751	0.00315339	0.011492	0.016552	0	0.0427788	LumB	38	0.0229263	0.0248494	0.0168541	0.0280343	0	0.0627306
MEP	5	35	0.0234647	0.0235792	0.017515	0.0320674	0	0.0627306	Normal	24	0.0146269	0.00751405	0.0258689	0.0166662	0	0.122225
MPP	1	13	2.79392e-18	0	6.41785e-18	8.42423e-19	0	1.81085e-17	Basal	68	4.45272e-18	9.44793e-19	7.14149e-18	6.53115e-18	0	3.56692e-17
MPP	2	58	3.35713e-18	6.53723e-19	6.34546e-18	2.11431e-18	0	2.85389e-17	Her2	23	4.70149e-18	8.42423e-19	8.53998e-18	3.34979e-18	0	2.79857e-17
MPP	3	56	4.85439e-18	9.22293e-19	7.61396e-18	6.53115e-18	0	3.56692e-17	LumA	51	3.66711e-18	5.94652e-19	6.81078e-18	3.29311e-18	0	2.67777e-17
MPP	4	42	4.0752e-18	1.01712e-18	6.96181e-18	4.06207e-18	0	2.67777e-17	LumB	38	5.92053e-18	2.15927e-18	7.51675e-18	9.95921e-18	0	2.52939e-17
MPP	5	35	7.46891e-18	3.97371e-18	8.81772e-18	1.36629e-17	0	2.79857e-17	Normal	24	4.68872e-18	7.74381e-19	8.07526e-18	3.73754e-18	0	2.85389e-17
MSC	1	13	0.37216	0.426902	0.181213	0.237993	0.034891	0.589869	Basal	68	0.201459	0.217821	0.124272	0.201778	0	0.444577
MSC	2	58	0.2112	0.189661	0.16179	0.226634	0	0.709895	Her2	23	0.297106	0.273357	0.178627	0.290434	0.034891	0.645828
MSC	3	56	0.192206	0.194265	0.120047	0.19517	0	0.444577	LumA	51	0.234262	0.226704	0.145952	0.205246	0	0.526498
MSC	4	42	0.246842	0.235749	0.147788	0.197106	0	0.58394	LumB	38	0.234588	0.212604	0.138311	0.208636	1.97637e-17	0.58394
MSC	5	35	0.23158	0.209447	0.126422	0.200775	0	0.474286	Normal	24	0.205397	0.17738	0.187433	0.286928	0	0.709895
Macrophages	1	13	0.0406825	0.0320735	0.0282666	0.0421955	0.00506638	0.0927913	Basal	68	0.0270414	0.0206436	0.0273099	0.039167	0	0.138587
Macrophages	2	58	0.0275217	0.0182761	0.0333118	0.0366882	0	0.178052	Her2	23	0.0372772	0.0285571	0.0298562	0.0453433	0	0.0927913
Macrophages	3	56	0.0279119	0.0206436	0.0292911	0.0418818	0	0.138587	LumA	51	0.016415	0.00912651	0.0199903	0.0253982	0	0.0913865
Macrophages	4	42	0.0124575	0.000883114	0.0182832	0.022079	0	0.0913865	LumB	38	0.0418671	0.0296371	0.0406583	0.0584649	0	0.178052
Macrophages	5	35	0.0368933	0.0323439	0.0315606	0.0544497	0	0.103439	Normal	24	0.0157655	0.00582152	0.0229416	0.0194547	0	0.0914779
Macrophages M1	1	13	0.0166838	0.0103326	0.0193354	0.0143387	0	0.0603678	Basal	68	0.0201901	0.01592	0.0209446	0.0247534	0	0.0984718
Macrophages M1	2	58	0.0157942	0.00946804	0.0208901	0.0223173	0	0.123848	Her2	23	0.0206929	0.0143037	0.0183595	0.0261036	0	0.0603678
Macrophages M1	3	56	0.0207741	0.01592	0.0221683	0.0285777	0	0.0984718	LumA	51	0.00483192	8.03829e-18	0.00745115	0.00754801	0	0.0277729
Macrophages M1	4	42	0.00294785	2.89348e-18	0.00596392	0.00276314	0	0.0277729	LumB	38	0.0220422	0.0149805	0.0258839	0.0321838	0	0.123848
Macrophages M1	5	35	0.0196644	0.0135641	0.0195543	0.0296354	0	0.0641583	Normal	24	0.00731114	0.00023423	0.0133936	0.00920924	0	0.0499204
Macrophages M2	1	13	0.0289409	0.0238846	0.0144832	0.0276764	0.0131353	0.0519134	Basal	68	0.0148995	0.0123041	0.0126625	0.0132443	0	0.0588762
Macrophages M2	2	58	0.02082	0.0201733	0.0147006	0.021105	0	0.0530752	Her2	23	0.0222894	0.0191297	0.0132139	0.0201413	0.00428721	0.0474002
Macrophages M2	3	56	0.0144579	0.0123041	0.0124233	0.011409	0	0.0588762	LumA	51	0.0172662	0.0118811	0.0235223	0.021827	0	0.140606
Macrophages M2	4	42	0.0147657	0.00807063	0.0243099	0.019172	0	0.140606	LumB	38	0.0245365	0.021507	0.0167404	0.0290637	9.51637e-20	0.0602472
Macrophages M2	5	35	0.0211314	0.0169461	0.0157525	0.0293842	9.51637e-20	0.0602472	Normal	24	0.0172666	0.0166834	0.0134072	0.0197092	0	0.0431857
Mast cells	1	13	0.00653775	0.00739309	0.00562537	0.00849482	0	0.0179095	Basal	68	0.00475432	0.00305866	0.00619014	0.00722928	0	0.038195
Mast cells	2	58	0.00643657	0.00382605	0.00747378	0.00994539	0	0.038195	Her2	23	0.00563019	0.00531654	0.00560833	0.0109009	0	0.0179095
Mast cells	3	56	0.0037255	0.00255091	0.00383417	0.00676024	0	0.0128015	LumA	51	0.00608081	0.00514084	0.00470773	0.00810301	0	0.0185754
Mast cells	4	42	0.00633872	0.00517434	0.00509758	0.00880348	0	0.0185754	LumB	38	0.00928116	0.00820494	0.00863723	0.0116649	0	0.0414639
Mast cells	5	35	0.00873283	0.00725852	0.0087368	0.0106697	0	0.0414639	Normal	24	0.00513425	0.00273842	0.00639226	0.0083043	0	0.0191449
Megakaryocytes	1	13	0.00173621	0.000556559	0.00193422	0.00211515	0	0.00617646	Basal	68	0.00349078	0.00290953	0.00350989	0.00435453	0	0.0177739
Megakaryocytes	2	58	0.00747529	0.00481352	0.00760002	0.00945152	0	0.0318394	Her2	23	0.00193883	0.00124851	0.0024667	0.00196448	0	0.00995479
Megakaryocytes	3	56	0.00285735	0.00236185	0.00264373	0.00372559	0	0.0103197	LumA	51	0.00379907	0.00273916	0.00384783	0.00499932	0	0.0133927
Megakaryocytes	4	42	0.00332236	0.00186193	0.00365068	0.00493826	0	0.0133927	LumB	38	0.0025509	0.000484699	0.00487588	0.00349271	0	0.0265334
Megakaryocytes	5	35	0.00145541	0.000114443	0.0023681	0.00186105	0	0.00995479	Normal	24	0.00974891	0.00781566	0.00926728	0.0131741	0	0.0318394
Melanocytes	1	13	0.00312105	0.00341087	0.00237847	0.002812	0	0.00673577	Basal	68	0.00253623	0.00180328	0.002696	0.00328521	0	0.0119312
Melanocytes	2	58	0.00345836	0.00284389	0.00331985	0.00377533	0	0.0159255	Her2	23	0.00234324	0.00105391	0.00274928	0.00324764	0	0.0104242
Melanocytes	3	56	0.00266868	0.00199895	0.0027787	0.0032844	0	0.0119312	LumA	51	0.00369971	0.00351558	0.00236808	0.00313176	0	0.011456
Melanocytes	4	42	0.00340331	0.0029663	0.00247501	0.00253786	0	0.011456	LumB	38	0.00358392	0.00387907	0.00201095	0.0031737	0	0.00703025
Melanocytes	5	35	0.00341465	0.00350037	0.0025138	0.0041414	0	0.0104242	Normal	24	0.00424269	0.00306014	0.00435053	0.0048083	0	0.0159255
Memory B-cells	1	13	5.84902e-18	8.28627e-18	5.34038e-18	9.54047e-18	0	1.34397e-17	Basal	68	0.00505711	3.67853e-19	0.0163485	7.57079e-18	0	0.109384
Memory B-cells	2	58	0.00795556	1.45367e-18	0.0236985	1.699e-17	0	0.132527	Her2	23	0.00421048	3.36609e-18	0.011267	1.0397e-17	0	0.0446124
Memory B-cells	3	56	0.00382434	0	0.0109324	6.62057e-18	0	0.053384	LumA	51	0.00111759	2.16847e-18	0.00446209	1.08232e-17	0	0.0273851
Memory B-cells	4	42	0.00127963	1.12729e-19	0.00487019	1.07458e-17	0	0.0273851	LumB	38	0.00341776	4.43921e-19	0.0105691	7.03377e-18	0	0.0482922
Memory B-cells	5	35	0.00309214	1.31761e-18	0.010277	6.19013e-18	0	0.0482922	Normal	24	0.00874829	5.08154e-19	0.0277587	9.81417e-18	0	0.132527
Mesangial cells	1	13	0.00559252	0.00126703	0.00630613	0.0124607	0	0.0138985	Basal	68	0.0069177	6.48623e-18	0.011402	0.0110921	0	0.0500197
Mesangial cells	2	58	0.0207684	0.017715	0.0217356	0.0366707	0	0.0931724	Her2	23	0.00929492	0.00545047	0.0134612	0.0131455	0	0.0461495
Mesangial cells	3	56	0.00459084	2.45493e-18	0.00884324	0.00319338	0	0.0322916	LumA	51	0.019051	0.0131218	0.0211311	0.0253589	0	0.0931724
Mesangial cells	4	42	0.0168788	0.0120197	0.018978	0.0239555	0	0.0804285	LumB	38	0.00574063	3.47545e-18	0.0114468	0.00698283	0	0.059594
Mesangial cells	5	35	0.0074738	1.84518e-17	0.0116325	0.0105048	0	0.0417895	Normal	24	0.0262882	0.0342665	0.0209957	0.0380274	0	0.0655137
MicroenvironmentScore	1	13	0.16247	0.145236	0.0816149	0.0826028	0.0447602	0.351536	Basal	68	0.130415	0.0836182	0.119481	0.102437	0.00840879	0.796267
MicroenvironmentScore	2	58	0.273768	0.205983	0.178708	0.239996	0.0657219	0.796267	Her2	23	0.150849	0.144692	0.0954607	0.123144	0.0258743	0.383809
MicroenvironmentScore	3	56	0.106677	0.0804458	0.0816354	0.086269	0.00840879	0.32466	LumA	51	0.208774	0.166418	0.138367	0.162226	0.00187177	0.603212
MicroenvironmentScore	4	42	0.184019	0.144979	0.134866	0.150385	0.00187177	0.536741	LumB	38	0.150163	0.113726	0.119763	0.1177	0.0252677	0.478432
MicroenvironmentScore	5	35	0.115246	0.0906168	0.0757434	0.109493	0.0252677	0.307041	Normal	24	0.293151	0.21148	0.203782	0.32874	0.0208595	0.67546
Monocytes	1	13	0.00193852	3.33577e-18	0.00313206	0.00439989	0	0.00764194	Basal	68	0.00356445	3.30768e-18	0.00900029	1.93289e-17	0	0.0500843
Monocytes	2	58	0.0054548	4.81361e-18	0.0153281	0.00308545	0	0.101715	Her2	23	0.00156984	9.01758e-19	0.00332578	2.38912e-17	0	0.0118765
Monocytes	3	56	0.003021	4.34964e-18	0.00804244	1.93289e-17	0	0.0500843	LumA	51	0.000100563	0	0.000622486	3.3207e-18	0	0.00439989
Monocytes	4	42	3.63945e-18	0	7.19059e-18	2.94636e-18	0	2.4953e-17	LumB	38	0.00168604	2.2645e-18	0.00473859	1.55455e-17	0	0.0230749
Monocytes	5	35	0.000553569	1.91045e-18	0.00231574	1.02418e-17	0	0.0133549	Normal	24	0.0076018	1.3456e-17	0.0214772	0.00533389	0	0.101715
Myocytes	1	13	0.00254997	0.00285196	0.00258749	0.00452446	0	0.00775814	Basal	68	0.00865133	0.00572182	0.0106893	0.00846111	0	0.0516363
Myocytes	2	58	0.010858	0.00398333	0.0185464	0.00945619	0	0.0898846	Her2	23	0.00542211	0.00298616	0.0105391	0.00641017	0	0.0497768
Myocytes	3	56	0.00696511	0.00548289	0.00736681	0.00895703	0	0.0298902	LumA	51	0.00688593	0.00350162	0.0105712	0.00927198	0	0.0638647
Myocytes	4	42	0.00610261	0.00344217	0.00739024	0.00989132	0	0.0310381	LumB	38	0.00560128	0.0020634	0.00873211	0.0083202	0	0.0448026
Myocytes	5	35	0.00534298	0.00293367	0.00866054	0.00760697	0	0.0448026	Normal	24	0.00913504	0.00320348	0.0206171	0.00643853	0	0.0898846
NK cells	1	13	0.000631087	0	0.00227542	4.56641e-19	0	0.00820413	Basal	68	3.67933e-05	1.58538e-20	0.000215237	4.32617e-18	0	0.00143278
NK cells	2	58	0.00114451	2.08049e-19	0.00662595	7.70471e-18	0	0.0497417	Her2	23	0.000622215	1.30599e-19	0.00208563	8.66867e-18	0	0.00820413
NK cells	3	56	0.000128142	2.34694e-19	0.000825907	6.8303e-18	0	0.00610681	LumA	51	5.92517e-18	1.93876e-19	1.11048e-17	7.21407e-18	0	5.23734e-17
NK cells	4	42	7.40645e-18	3.45972e-19	1.21946e-17	1.20785e-17	0	5.23734e-17	LumB	38	0.000355247	2.96361e-18	0.00159779	1.93472e-17	0	0.00876684
NK cells	5	35	1.18084e-17	2.61474e-18	1.94019e-17	1.43544e-17	0	8.46373e-17	Normal	24	0.00214373	7.68811e-19	0.0101443	1.24543e-17	0	0.0497417
NKT	1	13	0.0623802	0.0408166	0.0574621	0.0489924	0.00774922	0.20034	Basal	68	0.0401205	0.0321463	0.0387504	0.0441136	0	0.194295
NKT	2	58	0.0618713	0.0478088	0.0544484	0.0556169	0	0.265668	Her2	23	0.0650807	0.0400919	0.0636014	0.04688	0.0132857	0.265668
NKT	3	56	0.0391218	0.0282849	0.0389022	0.043997	0	0.194295	LumA	51	0.0555299	0.0461647	0.042675	0.0525828	0	0.164366
NKT	4	42	0.0599838	0.0506722	0.0460567	0.047864	0	0.164366	LumB	38	0.0641477	0.0538044	0.0454614	0.0666665	9.47236e-19	0.176118
NKT	5	35	0.0550626	0.0431231	0.0457285	0.0647972	0	0.176118	Normal	24	0.0642551	0.0413731	0.0621179	0.068284	0	0.24025
Neurons	1	13	0.00188822	0.0014716	0.00173726	0.00168448	0	0.00588111	Basal	68	0.00293094	0.00197275	0.0035864	0.00262791	0	0.0254281
Neurons	2	58	0.00330239	0.00250614	0.00346187	0.00305014	0	0.0189503	Her2	23	0.00272204	0.0014922	0.00391824	0.00224464	0	0.0189503
Neurons	3	56	0.00288212	0.00192966	0.00381672	0.00271633	0	0.0254281	LumA	51	0.00417607	0.00308197	0.00329655	0.00333649	0.000161378	0.0170934
Neurons	4	42	0.00479424	0.00458962	0.00343396	0.0035264	0.000161378	0.0170934	LumB	38	0.00347916	0.00191524	0.00436694	0.00424867	0	0.0205015
Neurons	5	35	0.00314459	0.00189255	0.00384215	0.00274054	0	0.0205015	Normal	24	0.00340851	0.00309791	0.00237888	0.00449522	8.89176e-05	0.00784164
Neutrophils	1	13	0.00223927	5.7019e-20	0.00610099	2.49634e-19	0	0.0213912	Basal	68	0.00194411	3.43009e-19	0.00430226	0.00107435	0	0.0212454
Neutrophils	2	58	0.00380811	7.76096e-19	0.012777	0.00257818	0	0.0711167	Her2	23	0.00116537	8.67978e-20	0.00451278	1.11065e-18	0	0.0213912
Neutrophils	3	56	0.00177391	3.60204e-19	0.00402811	0.000850264	0	0.0212454	LumA	51	0.0011327	3.21816e-19	0.00291607	0.000252126	0	0.0170954
Neutrophils	4	42	0.000767729	1.49292e-19	0.0028687	1.08863e-18	0	0.0170954	LumB	38	0.00103918	3.05572e-19	0.0022924	0.000535531	0	0.00969101
Neutrophils	5	35	0.00100546	5.05946e-19	0.00190407	0.000958248	0	0.00619612	Normal	24	0.00668733	1.29021e-18	0.0191924	0.002764	0	0.0711167
Osteoblast	1	13	0.0192425	2.46963e-17	0.0264465	0.0340291	0	0.0652035	Basal	68	0.0300105	0.0187484	0.0361958	0.0531079	0	0.161241
Osteoblast	2	58	0.0137963	1.49167e-17	0.0232869	0.0172093	0	0.091827	Her2	23	0.0318734	0.0150465	0.033435	0.0596422	0	0.0946048
Osteoblast	3	56	0.0369924	0.0221316	0.0390085	0.0612542	0	0.161241	LumA	51	0.0185921	0.00064738	0.0302627	0.028322	0	0.136097
Osteoblast	4	42	0.0238373	0.00510257	0.0333286	0.0435646	0	0.136097	LumB	38	0.0425255	0.0438269	0.0363311	0.0628475	0	0.125697
Osteoblast	5	35	0.0400203	0.0303585	0.0364832	0.0594555	0	0.125697	Normal	24	0.00774263	4.71209e-18	0.0171953	0.00717035	0	0.074567
Pericytes	1	13	0.0472544	0.0418061	0.0482873	0.0566357	0	0.169905	Basal	68	0.0372665	0.021479	0.0438996	0.059727	0	0.201299
Pericytes	2	58	0.0470076	0.025647	0.055051	0.0781476	0	0.270978	Her2	23	0.050891	0.0130902	0.074411	0.0702099	0	0.270978
Pericytes	3	56	0.035026	0.0185207	0.0482238	0.0474888	0	0.210349	LumA	51	0.0291153	0.0080262	0.0412448	0.0539244	0	0.178334
Pericytes	4	42	0.0281736	0.0073773	0.043184	0.0493005	0	0.178334	LumB	38	0.0213142	0.00653861	0.031217	0.0287216	0	0.1155
Pericytes	5	35	0.0161497	1.53559e-17	0.0284468	0.0237403	0	0.1155	Normal	24	0.043804	0.0229035	0.0545184	0.0725002	0	0.212229
Plasma cells	1	13	0.016959	0.0129575	0.0188945	0.0236967	0	0.0648536	Basal	68	0.0147639	0.01188	0.0120805	0.0166622	0	0.0535422
Plasma cells	2	58	0.012289	0.00760756	0.0160573	0.0153508	0	0.0682821	Her2	23	0.0193498	0.014332	0.0177911	0.0206808	0	0.0648536
Plasma cells	3	56	0.0158039	0.0133704	0.0116954	0.0146654	0	0.0535422	LumA	51	0.00599157	0.00122368	0.00779012	0.00937163	0	0.0284192
Plasma cells	4	42	0.00792337	0.00486794	0.00934946	0.0145993	0	0.0288274	LumB	38	0.0188346	0.0129612	0.0179713	0.0150992	6.6467e-19	0.0682821
Plasma cells	5	35	0.017103	0.0117414	0.0164169	0.0154342	0	0.0553695	Normal	24	0.01164	0.00737957	0.0145791	0.0154474	0	0.0645426
Platelets	1	13	0.00111415	0	0.00276531	3.11587e-18	0	0.00846832	Basal	68	0.000419447	0	0.00148457	2.34697e-18	0	0.00763458
Platelets	2	58	0.000732875	9.20566e-20	0.00209136	3.93583e-18	0	0.0125468	Her2	23	0.000629737	0	0.00211895	2.44258e-18	0	0.00846832
Platelets	3	56	0.000282465	0	0.00121742	2.17429e-18	0	0.00655357	LumA	51	0.00037674	0	0.00235021	1.83506e-18	0	0.0166364
Platelets	4	42	0.000475658	5.92638e-20	0.00260596	1.99596e-18	0	0.0166364	LumB	38	0.000213165	4.31855e-19	0.000749142	6.08709e-18	0	0.00334122
Platelets	5	35	7.36378e-05	2.26327e-19	0.000435647	3.34533e-18	0	0.00257732	Normal	24	0.00104347	6.22844e-19	0.00271353	0.000428587	0	0.0125468
Preadipocytes	1	13	0.0182007	1.30085e-17	0.0371411	0.0262739	0	0.130343	Basal	68	0.00937708	0	0.0249311	1.37338e-17	0	0.120874
Preadipocytes	2	58	0.0455948	5.99865e-18	0.0617153	0.098618	0	0.183648	Her2	23	0.0170911	2.41267e-18	0.033669	0.0150052	0	0.110373
Preadipocytes	3	56	0.00531556	3.7604e-19	0.0140869	1.37338e-17	0	0.0589763	LumA	51	0.0384797	0.00370688	0.0520179	0.0703289	0	0.181483
Preadipocytes	4	42	0.0312152	0.0019189	0.047745	0.0536923	0	0.176724	LumB	38	0.0200538	6.68634e-18	0.036224	0.025747	0	0.132376
Preadipocytes	5	35	0.0180829	8.19193e-18	0.031921	0.02717	0	0.11514	Normal	24	0.0569778	0.00475767	0.0721324	0.12128	0	0.183648
Sebocytes	1	13	0.00346496	0.00346896	0.00281749	0.00331535	0.000599463	0.0100662	Basal	68	0.00628582	0.00235862	0.00956733	0.00704396	0	0.04277
Sebocytes	2	58	0.00284052	0.000690855	0.00427973	0.00424183	0	0.0217304	Her2	23	0.00367739	0.00315808	0.00414108	0.0038958	0	0.0173709
Sebocytes	3	56	0.00647023	0.00235862	0.0100582	0.00618316	0	0.04277	LumA	51	0.00179855	0.0010112	0.00281784	0.00188667	0	0.016374
Sebocytes	4	42	0.00177326	0.00101164	0.00257284	0.00218883	0	0.0123833	LumB	38	0.00237958	0.00110996	0.00408218	0.00228495	0	0.0217304
Sebocytes	5	35	0.00351268	0.00174351	0.00521027	0.0034161	0	0.0210426	Normal	24	0.00314094	0.0018923	0.00356238	0.00363631	0	0.0123833
Skeletal muscle	1	13	2.48038e-05	0	8.94314e-05	9.25602e-20	0	0.000322449	Basal	68	0.000607901	6.19721e-20	0.00232619	2.48826e-18	0	0.0149189
Skeletal muscle	2	58	0.00249222	4.60854e-19	0.00548717	0.00251427	0	0.0286869	Her2	23	0.000260052	0	0.000818858	9.67195e-19	0	0.00313949
Skeletal muscle	3	56	0.000126866	6.19721e-20	0.000406378	1.81092e-18	0	0.0020881	LumA	51	0.00087508	1.061e-19	0.00332165	2.38571e-18	0	0.0218956
Skeletal muscle	4	42	0.000367904	4.99642e-20	0.00113267	2.51667e-18	0	0.00551914	LumB	38	0.000131059	2.34557e-20	0.000594674	8.32188e-19	0	0.00330737
Skeletal muscle	5	35	4.77968e-05	4.75014e-20	0.00028277	1.03745e-18	0	0.00167289	Normal	24	0.00300719	3.62679e-18	0.00633196	0.00278863	0	0.0286869
Smooth muscle	1	13	0.258889	0.238508	0.161407	0.197452	0.01559	0.574716	Basal	68	0.24496	0.257314	0.137377	0.212707	0	0.632139
Smooth muscle	2	58	0.216439	0.234884	0.141565	0.216028	0	0.492797	Her2	23	0.219209	0.238508	0.160431	0.2583	0	0.574716
Smooth muscle	3	56	0.252646	0.261786	0.137756	0.211351	0	0.632139	LumA	51	0.251478	0.279504	0.132495	0.210221	0	0.516812
Smooth muscle	4	42	0.245767	0.278959	0.126034	0.203913	0	0.516812	LumB	38	0.285356	0.290887	0.120252	0.149671	0.0309055	0.498875
Smooth muscle	5	35	0.276682	0.303756	0.121569	0.162491	0.00465363	0.498875	Normal	24	0.196051	0.168308	0.12517	0.209591	2.02804e-20	0.430017
StromaScore	1	13	0.10849	0.0745043	0.0785842	0.0783058	0.03462	0.299265	Basal	68	0.0690501	0.0469924	0.0615531	0.0657124	0.00472447	0.286291
StromaScore	2	58	0.191773	0.148677	0.149824	0.150138	0.0236393	0.67546	Her2	23	0.0774727	0.0505136	0.0578127	0.0700797	0.0161684	0.23227
StromaScore	3	56	0.0500504	0.0419609	0.0439121	0.0359792	4.19615e-20	0.286291	LumA	51	0.175484	0.131589	0.134016	0.165099	1.30771e-18	0.577578
StromaScore	4	42	0.154487	0.119433	0.12583	0.154698	1.30771e-18	0.525148	LumB	38	0.0835362	0.0558345	0.0805397	0.0436585	0.00312489	0.404308
StromaScore	5	35	0.0559334	0.0438378	0.0476854	0.0359049	0.00312489	0.23227	Normal	24	0.215867	0.152239	0.191404	0.209615	4.19615e-20	0.67546
Tgd cells	1	13	0.00370883	3.97608e-18	0.0116328	1.50541e-17	0	0.0420009	Basal	68	0.00374003	2.67983e-18	0.00978732	3.14864e-17	0	0.0530111
Tgd cells	2	58	0.00325818	1.04475e-18	0.00992423	1.04847e-17	0	0.0530111	Her2	23	0.00641077	1.05283e-17	0.0130406	0.00795343	0	0.0474653
Tgd cells	3	56	0.00386376	2.67072e-18	0.0100313	2.5076e-17	0	0.0474653	LumA	51	0.000909774	3.76698e-18	0.00318291	8.95239e-18	0	0.0143422
Tgd cells	4	42	0.000320979	4.29177e-18	0.00186687	7.59775e-18	0	0.0120486	LumB	38	0.00522876	1.04557e-18	0.010648	0.000601739	0	0.0376541
Tgd cells	5	35	0.0055214	4.64784e-18	0.0082934	0.0130062	0	0.0284416	Normal	24	0.000559545	2.49472e-19	0.0021835	5.02939e-18	0	0.0103888
Th1 cells	1	13	0.0366005	0.0329953	0.0347951	0.0623341	0	0.100717	Basal	68	0.0939342	0.0820785	0.0704742	0.102222	0	0.270077
Th1 cells	2	58	0.0431567	0.033967	0.0490146	0.0622866	0	0.240173	Her2	23	0.0789573	0.0721716	0.0600974	0.0857541	0	0.187883
Th1 cells	3	56	0.113946	0.104018	0.0689171	0.0997419	0	0.270077	LumA	51	0.0259099	0.0221169	0.0243427	0.0405725	0	0.0757241
Th1 cells	4	42	0.0295838	0.0292574	0.0257778	0.0487417	0	0.0906748	LumB	38	0.0780797	0.0683039	0.0556382	0.0623802	0	0.28147
Th1 cells	5	35	0.0786082	0.0697023	0.0582623	0.0567827	0	0.28147	Normal	24	0.0359033	0.0181266	0.0528672	0.0531126	0	0.240173
Th2 cells	1	13	0.0203518	0.00368213	0.0302028	0.0397632	0	0.0939715	Basal	68	0.0892153	0.0666756	0.0885312	0.0867982	0	0.427681
Th2 cells	2	58	0.0263249	0.0143642	0.0305763	0.0428187	0	0.109859	Her2	23	0.047436	0.0226258	0.0631263	0.0767742	0	0.221539
Th2 cells	3	56	0.0999857	0.0746316	0.0960753	0.0931976	0	0.427681	LumA	51	0.00801028	1.87273e-05	0.0144463	0.0109167	0	0.0617969
Th2 cells	4	42	0.00649871	3.48762e-18	0.0128084	0.00629482	0	0.0562973	LumB	38	0.034331	0.0252711	0.038791	0.0398492	0	0.154858
Th2 cells	5	35	0.045052	0.0257227	0.0475901	0.0567349	0	0.186417	Normal	24	0.0154004	0.00893069	0.0189062	0.0244463	0	0.0682853
Tregs	1	13	0.0141892	0.00706692	0.0202708	0.0185618	2.71413e-20	0.0656121	Basal	68	0.0132775	0.00212124	0.0206558	0.0212682	0	0.0931794
Tregs	2	58	0.0212191	0.0116408	0.026042	0.0325074	0	0.112771	Her2	23	0.0197126	0.00248061	0.0295631	0.0241782	0	0.112771
Tregs	3	56	0.0106793	0.00029001	0.0184174	0.0138826	0	0.0931794	LumA	51	0.0121409	0.00789589	0.0139821	0.0194657	0	0.0486997
Tregs	4	42	0.0121444	0.00778394	0.0147312	0.0189004	0	0.0486997	LumB	38	0.0165021	0.0093526	0.0207712	0.0243172	0	0.0836605
Tregs	5	35	0.0147498	0.00289501	0.0182276	0.0239675	0	0.068088	Normal	24	0.0182078	0.0125536	0.0219335	0.027647	0	0.0770956
aDC	1	13	0.0624111	0.0394204	0.0786543	0.0965649	0	0.218151	Basal	68	0.0889215	0.0559176	0.0919709	0.131051	0	0.394034
aDC	2	58	0.0929746	0.0483497	0.103944	0.120084	0	0.432046	Her2	23	0.107713	0.0891272	0.10214	0.15254	0	0.387533
aDC	3	56	0.0865295	0.0538698	0.0951611	0.135708	0	0.387533	LumA	51	0.0337179	0.00860274	0.0527848	0.043917	0	0.210611
aDC	4	42	0.0247622	0.00137704	0.0433253	0.031285	0	0.206805	LumB	38	0.08642	0.0514467	0.0981564	0.143887	0	0.356499
aDC	5	35	0.0835445	0.0654542	0.0852311	0.127126	0	0.271046	Normal	24	0.0619151	0.0280622	0.0984837	0.0682993	0	0.432046
cDC	1	13	0.0468311	0.0302716	0.0396905	0.0387825	0.00928337	0.12248	Basal	68	0.039375	0.0247479	0.0420047	0.0369734	3.52738e-19	0.20642
cDC	2	58	0.0541842	0.0460449	0.0431444	0.0558851	4.65735e-21	0.20642	Her2	23	0.0374667	0.0268806	0.0371475	0.0339509	0.00127423	0.12248
cDC	3	56	0.0331741	0.0219572	0.0352886	0.0354749	3.52738e-19	0.172263	LumA	51	0.0417438	0.0265187	0.0424282	0.0520005	0	0.18798
cDC	4	42	0.0359088	0.0180588	0.0450442	0.0426849	0	0.18798	LumB	38	0.0420066	0.0340908	0.0388345	0.0530276	0	0.164854
cDC	5	35	0.0348034	0.0307319	0.030701	0.0437023	0	0.0968829	Normal	24	0.0446294	0.0413657	0.0360478	0.0668732	0.000164714	0.134764
iDC	1	13	0.0634295	0.0634275	0.0448331	0.0366161	0	0.162318	Basal	68	0.0377621	0.00914488	0.0691591	0.0449437	0	0.357424
iDC	2	58	0.058031	0.0407095	0.0683984	0.0711501	0	0.277176	Her2	23	0.0476516	0.0417293	0.0481122	0.0713148	0	0.162318
iDC	3	56	0.0311259	0.00348598	0.0629719	0.0356943	0	0.357424	LumA	51	0.0546149	0.0220562	0.0722128	0.0736826	0	0.310516
iDC	4	42	0.047602	0.0162464	0.0644212	0.0728173	0	0.260152	LumB	38	0.0437303	0.0226268	0.0618899	0.0481314	0	0.260235
iDC	5	35	0.0388063	0.015375	0.06183	0.0491639	0	0.310516	Normal	24	0.0491671	0.0384364	0.0479724	0.0717981	0	0.14184
ly Endothelial cells	1	13	0.0194122	0.0143649	0.0139814	0.0221559	0	0.0407835	Basal	68	0.0173482	0.0116996	0.0177247	0.0207782	0	0.0919349
ly Endothelial cells	2	58	0.0420449	0.0311591	0.0402121	0.0336389	2.08387e-19	0.22112	Her2	23	0.0182787	0.0143649	0.0135714	0.0207718	0	0.0432798
ly Endothelial cells	3	56	0.0128439	0.00921941	0.0122661	0.0162229	0	0.0596811	LumA	51	0.028576	0.0212212	0.026259	0.0270258	0	0.160522
ly Endothelial cells	4	42	0.0244727	0.0188282	0.0186406	0.02699	0	0.0711037	LumB	38	0.0205774	0.0120326	0.0228698	0.0214163	0	0.102531
ly Endothelial cells	5	35	0.0131299	0.00991665	0.0138496	0.0119466	0	0.0629055	Normal	24	0.0440921	0.0315041	0.0510496	0.0434066	2.08387e-19	0.22112
mv Endothelial cells	1	13	0.0466201	0.0555829	0.0240323	0.0424101	0.00831827	0.0791159	Basal	68	0.0436154	0.0409465	0.0274352	0.0308906	0.00217747	0.126119
mv Endothelial cells	2	58	0.0712585	0.061699	0.0443675	0.0568434	0.0159835	0.234178	Her2	23	0.0499504	0.0535381	0.0261861	0.0361068	0.00831827	0.106581
mv Endothelial cells	3	56	0.0394184	0.0404568	0.0243654	0.0285241	0	0.107016	LumA	51	0.0493499	0.0456365	0.0323855	0.0356813	0	0.181634
mv Endothelial cells	4	42	0.044784	0.04502	0.0281431	0.03793	0	0.123073	LumB	38	0.0515167	0.0413403	0.0344239	0.0343789	0.00834225	0.146082
mv Endothelial cells	5	35	0.037786	0.0365545	0.0197584	0.0187226	0.00834225	0.0975898	Normal	24	0.0650308	0.0458057	0.0537392	0.0434915	0	0.234178
naive B-cells	1	13	0.00020469	4.78058e-19	0.00073802	1.58308e-18	0	0.00266097	Basal	68	0.0020953	0	0.00736696	3.25706e-18	0	0.0472593
naive B-cells	2	58	0.00396442	1.95151e-19	0.00983762	0.000201669	0	0.0472593	Her2	23	0.00320635	1.58308e-18	0.00734853	0.000806004	0	0.0223305
naive B-cells	3	56	0.00201724	7.7707e-20	0.00595899	4.49933e-18	0	0.0330521	LumA	51	0.00146024	5.34628e-19	0.0049822	7.45624e-18	0	0.0310075
naive B-cells	4	42	0.00196335	5.52395e-19	0.00552783	1.24754e-17	0	0.0310075	LumB	38	0.00151842	5.43133e-19	0.00424294	4.73191e-18	0	0.0201363
naive B-cells	5	35	0.00145336	5.41106e-19	0.00437525	0.000468961	0	0.0212226	Normal	24	0.00543719	1.53106e-18	0.0105976	0.0055089	0	0.0418046
pDC	1	13	0.0106147	0.00759051	0.0132847	0.0130661	0	0.0385085	Basal	68	0.00667077	0.000149394	0.0149026	0.00790972	0	0.109866
pDC	2	58	0.0106326	5.52603e-18	0.0216588	0.0110209	0	0.109866	Her2	23	0.0112801	0.00677492	0.015059	0.0141857	0	0.0591106
pDC	3	56	0.00543676	0.000149394	0.00868946	0.00742545	0	0.0348662	LumA	51	0.00297955	3.26062e-18	0.00670994	0.00157952	0	0.0376886
pDC	4	42	0.00131738	1.32974e-18	0.0035736	1.24056e-17	0	0.017988	LumB	38	0.0076415	8.33573e-05	0.0149117	0.00989491	0	0.0816999
pDC	5	35	0.00650287	0.0035547	0.00751687	0.0108014	0	0.0246191	Normal	24	0.00777849	5.52603e-18	0.0164985	0.0101647	0	0.0760016
pro B-cells	1	13	0.00260991	6.42865e-18	0.00645663	2.06751e-17	0	0.0195359	Basal	68	0.0211712	0.0189152	0.0193358	0.0354373	0	0.0645125
pro B-cells	2	58	0.0089905	3.28636e-18	0.0155928	0.0153339	0	0.0526026	Her2	23	0.0132023	0.00173962	0.0156151	0.0245788	0	0.0470142
pro B-cells	3	56	0.0247027	0.0247559	0.018678	0.0312912	0	0.0645125	LumA	51	0.00210558	2.46608e-18	0.00741101	1.07564e-17	0	0.0443378
pro B-cells	4	42	0.00286028	2.01127e-18	0.0101351	1.53503e-17	0	0.0613243	LumB	38	0.00999718	0.00426737	0.0129375	0.0149399	0	0.043411
pro B-cells	5	35	0.0128078	0.00549005	0.0143988	0.0244947	0	0.043411	Normal	24	0.0115234	3.946e-18	0.019549	0.0168339	0	0.0613243

## Sheet: Kruskal-Wallis
	Clusters
cell_type	min_group_n	max_group_n	shapiro_min_p	levene_p	Statistic	p_value	p_adj	significance	cell_type	min_group_n	max_group_n	shapiro_min_p	levene_p	Statistic	p_value_label	p_adj_label	significance
Adipocytes	13	58	3.74581e-13	2.80073e-07	75.7693	1.37e-15	9.18e-14	***	Adipocytes	23	68	1.33051e-12	3.41643e-09	47.3848	1.27e-09	2.83e-08	***
StromaScore	13	58	9.04273e-09	1.15776e-07	72.7037	6.09e-15	2.04e-13	***	StromaScore	23	68	1.01729e-07	9.96558e-08	39.4538	5.61e-08	7.52e-07	***
MEP	13	58	3.21429e-10	0.0134896	64.2306	3.74e-13	8.35e-12	***	MEP	23	68	3.71578e-07	0.000175225	43.0503	1.01e-08	1.69e-07	***
Th2 cells	13	58	1.22797e-09	5.74988e-11	62.4182	9.00e-13	1.51e-11	***	Th2 cells	23	68	3.97937e-10	1.72082e-08	58.9292	4.87e-12	3.26e-10	***
Th1 cells	13	58	5.22483e-07	4.33307e-05	60.7341	2.03e-12	2.72e-11	***	Th1 cells	23	68	5.14842e-06	3.10352e-05	51.0736	2.15e-10	7.22e-09	***
pro B-cells	13	58	9.80714e-13	1.31916e-06	56.1425	1.87e-11	2.09e-10	***	pro B-cells	23	68	5.69737e-14	4.4261e-09	37.176	1.66e-07	1.85e-06	***
MicroenvironmentScore	13	58	2.9538e-07	2.44389e-05	51.0116	2.22e-10	2.12e-09	***	MicroenvironmentScore	23	68	4.90968e-10	0.00381082	25.7182	3.61e-05	0.0002	***
Fibroblasts	13	58	1.58978e-13	5.90258e-14	46.4966	1.94e-09	1.63e-08	***	Fibroblasts	23	68	3.2002e-13	7.26189e-09	35.9746	2.93e-07	2.80e-06	***
ly Endothelial cells	13	58	3.27256e-08	0.000185307	45.7864	2.73e-09	2.03e-08	***	ly Endothelial cells	23	68	1.31395e-07	0.00260305	14.9145	0.0049	0.0136	*
Endothelial cells	13	58	2.89626e-05	0.000424281	39.5711	5.31e-08	3.56e-07	***	Endothelial cells	23	68	0.000152586	0.0373482	11.1052	0.0254	0.0532	ns
HSC	13	58	0.000426227	0.000175084	37.4327	1.47e-07	8.94e-07	***	HSC	23	68	9.64567e-05	0.000464952	24.2886	6.99e-05	0.0003	***
CLP	13	58	7.52567e-05	0.23057	34.51	5.86e-07	3.27e-06	***	CLP	23	68	0.000235952	0.376299	31.0202	3.03e-06	2.26e-05	***
Megakaryocytes	13	58	2.26711e-07	2.44356e-07	32.4164	1.57e-06	8.10e-06	***	Megakaryocytes	23	68	1.26255e-09	2.06849e-07	21.7989	0.0002	0.0009	***
Mesangial cells	13	58	2.98874e-11	4.96334e-09	29.2632	6.91e-06	3.31e-05	***	Mesangial cells	23	68	4.63537e-11	9.71337e-05	33.5929	9.03e-07	7.56e-06	***
Hepatocytes	13	58	1.12747e-12	1.22573e-05	26.1001	3.02e-05	0.0001	***	Hepatocytes	23	68	9.27979e-13	0.000110576	13.5705	0.0088	0.0211	*
mv Endothelial cells	13	58	0.000104792	0.000146058	25.2016	4.58e-05	0.0002	***	mv Endothelial cells	23	68	0.000500263	0.171817	3.6679	0.4528	0.5231	ns
Macrophages M1	13	58	8.55287e-10	0.000100721	24.4278	6.56e-05	0.0003	***	Macrophages M1	23	68	7.73174e-09	2.39914e-05	28.9877	7.86e-06	4.39e-05	***
CD4+ memory T-cells	13	58	2.5573e-12	0.0351922	23.2069	0.0001	0.0004	***	CD4+ memory T-cells	23	68	6.34987e-12	0.00624247	14.1163	0.0069	0.0179	*
Macrophages M2	13	58	1.62991e-09	0.433941	22.8683	0.0001	0.0005	***	Macrophages M2	23	68	2.94241e-09	0.154577	14.2107	0.0067	0.0178	*
Macrophages	13	58	6.33431e-08	0.0473181	22.4261	0.0002	0.0005	***	Macrophages	23	68	1.10065e-06	0.00149611	21.4632	0.0003	0.0010	***
Osteoblast	13	58	2.60857e-10	0.00743543	22.4162	0.0002	0.0005	***	Osteoblast	23	68	2.58242e-09	0.00307204	23.4356	0.0001	0.0005	***
Eosinophils	13	58	4.12631e-12	0.000874991	20.0626	0.0005	0.0014	**	Eosinophils	23	68	1.74469e-12	0.219077	5.31069	0.2569	0.3375	ns
Neurons	13	58	7.85172e-11	0.744883	20.0548	0.0005	0.0014	**	Neurons	23	68	1.05104e-11	0.827778	13.196	0.0104	0.0239	*
Astrocytes	13	58	6.74104e-12	0.0433538	18.7093	0.0009	0.0025	**	Astrocytes	23	68	5.09864e-13	0.031843	16.5417	0.0024	0.0079	**
Chondrocytes	13	58	3.09984e-12	0.00145966	18.5756	0.0010	0.0026	**	Chondrocytes	23	68	8.566e-13	0.422237	15.4968	0.0038	0.0110	*
aDC	13	58	5.12635e-09	0.0041737	17.391	0.0016	0.0042	**	aDC	23	68	4.57134e-09	0.0117989	18.0549	0.0012	0.0042	**
Plasma cells	13	58	2.2451e-09	0.351595	16.861	0.0021	0.0051	**	Plasma cells	23	68	3.29402e-07	0.0255389	29.9509	5.01e-06	3.36e-05	***
cDC	13	58	7.04293e-08	0.524008	14.5415	0.0058	0.0138	*	cDC	23	68	2.57666e-09	0.956357	0.846625	0.9321	0.9321	ns
Pericytes	13	58	1.51037e-08	0.0420523	13.9901	0.0073	0.0169	*	Pericytes	23	68	3.55504e-08	0.0664194	4.8565	0.3023	0.3896	ns
Preadipocytes	13	58	2.34285e-13	3.89846e-05	13.5466	0.0089	0.0199	*	Preadipocytes	23	68	1.10244e-14	1.13007e-05	22.3482	0.0002	0.0007	***
MSC	13	58	0.00576149	0.362138	13.4362	0.0093	0.0202	*	MSC	23	68	0.0322451	0.159435	5.75262	0.2184	0.3065	ns
pDC	13	58	4.49834e-12	0.0107077	12.8915	0.0118	0.0247	*	pDC	23	68	2.04629e-14	0.224038	7.19448	0.1260	0.2058	ns
CD4+ Tem	13	58	1.75308e-13	0.0792464	12.5897	0.0135	0.0273	*	CD4+ Tem	23	68	5.03946e-15	0.0181047	12.8125	0.0122	0.0273	*
CD8+ naive T-cells	13	58	6.48251e-11	0.00302359	12.2145	0.0158	0.0312	*	CD8+ naive T-cells	23	68	2.53875e-10	0.0123909	13.7253	0.0082	0.0204	*
Monocytes	13	58	5.37493e-14	0.0345118	11.7705	0.0191	0.0366	*	Monocytes	23	68	1.40374e-15	0.0191427	16.0879	0.0029	0.0093	**
ImmuneScore	13	58	4.5131e-10	0.0191655	11.6605	0.0201	0.0370	*	ImmuneScore	23	68	1.33771e-12	0.136137	8.70786	0.0688	0.1281	ns
B-cells	13	58	5.50631e-13	0.113693	11.6207	0.0204	0.0370	*	B-cells	23	68	8.95091e-15	0.110597	10.668	0.0306	0.0585	ns
MPP	13	58	2.10751e-11	0.134365	11.4695	0.0218	0.0380	*	MPP	23	68	6.75275e-11	0.772688	3.0614	0.5476	0.6115	ns
iDC	13	58	6.07354e-12	0.512527	11.4329	0.0221	0.0380	*	iDC	23	68	1.82412e-12	0.729034	4.32615	0.3637	0.4275	ns
Mast cells	13	58	4.28421e-07	0.0175604	11.0944	0.0255	0.0428	*	Mast cells	23	68	3.65191e-10	0.0772959	12.4745	0.0142	0.0306	*
Basophils	13	58	1.69758e-08	0.00639574	10.0612	0.0394	0.0641	ns	Basophils	23	68	5.53452e-07	0.490131	1.26844	0.8667	0.9065	ns
Epithelial cells	13	58	0.000920263	0.0789589	10.0144	0.0402	0.0641	ns	Epithelial cells	23	68	0.000457535	0.161657	4.47896	0.3450	0.4181	ns
NKT	13	58	2.82867e-06	0.604283	9.53034	0.0491	0.0754	ns	NKT	23	68	1.88261e-06	0.300177	10.7457	0.0296	0.0583	ns
Sebocytes	13	58	6.70699e-10	0.00256553	9.5097	0.0495	0.0754	ns	Sebocytes	23	68	1.03218e-10	0.000394437	8.1932	0.0848	0.1456	ns
Keratinocytes	13	58	2.92268e-08	0.0497034	9.16193	0.0572	0.0851	ns	Keratinocytes	23	68	9.12865e-09	0.00025303	29.2452	6.97e-06	4.25e-05	***
Skeletal muscle	13	58	2.86844e-14	8.09889e-05	8.41254	0.0776	0.1130	ns	Skeletal muscle	23	68	1.54217e-16	0.00511962	5.65605	0.2263	0.3095	ns
DC	13	58	5.81023e-14	0.544704	7.65609	0.1050	0.1497	ns	DC	23	68	3.38848e-15	0.735478	5.51357	0.2385	0.3196	ns
CD8+ Tcm	13	58	1.2704e-10	0.0203025	7.38258	0.1170	0.1633	ns	CD8+ Tcm	23	68	1.01131e-11	0.20799	6.54908	0.1617	0.2464	ns
CD4+ Tcm	13	58	9.09798e-14	0.0286245	6.93196	0.1395	0.1908	ns	CD4+ Tcm	23	68	5.21044e-15	0.0773213	3.56347	0.4683	0.5318	ns
CD8+ T-cells	13	58	3.76691e-10	0.0307078	6.85949	0.1435	0.1923	ns	CD8+ T-cells	23	68	7.38523e-13	0.50471	4.44209	0.3495	0.4181	ns
GMP	13	58	7.17942e-16	0.32159	6.2991	0.1779	0.2337	ns	GMP	23	68	7.72062e-16	0.233625	10.9083	0.0276	0.0561	ns
CD4+ naive T-cells	13	58	2.82677e-13	0.0185389	5.40431	0.2483	0.3199	ns	CD4+ naive T-cells	23	68	4.44655e-15	0.141253	4.47635	0.3454	0.4181	ns
Tregs	13	58	2.15199e-10	0.0935731	5.27613	0.2601	0.3288	ns	Tregs	23	68	2.01614e-10	0.308357	2.97128	0.5626	0.6180	ns
Neutrophils	13	58	5.73581e-15	0.269567	5.0682	0.2804	0.3445	ns	Neutrophils	23	68	1.56974e-13	0.0252003	1.72122	0.7869	0.8368	ns
CMP	13	58	3.04422e-13	0.168192	5.04376	0.2828	0.3445	ns	CMP	23	68	2.27837e-18	0.170503	4.77243	0.3115	0.3937	ns
Smooth muscle	13	58	0.0404875	0.520391	4.87349	0.3005	0.3596	ns	Smooth muscle	23	68	0.128054	0.401819	1.88831	0.1139	0.1908	ns
CD4+ T-cells	13	58	2.92302e-16	0.29349	4.48005	0.3449	0.4054	ns	CD4+ T-cells	23	68	9.94786e-18	0.512055	6.20915	0.1841	0.2741	ns
Melanocytes	13	58	2.38763e-06	0.688811	4.18867	0.3811	0.4402	ns	Melanocytes	23	68	3.95063e-07	0.0545634	15.5103	0.0038	0.0110	*
Myocytes	13	58	3.62079e-11	0.0442663	4.06979	0.3966	0.4504	ns	Myocytes	23	68	2.62027e-10	0.760424	8.21724	0.0839	0.1456	ns
Tgd cells	13	58	3.0331e-14	0.122284	3.94779	0.4131	0.4613	ns	Tgd cells	23	68	1.35896e-14	0.0263626	5.73764	0.2196	0.3065	ns
NK cells	13	58	1.92545e-16	0.440345	3.54896	0.4705	0.5167	ns	NK cells	23	68	8.96086e-18	0.135398	8.48976	0.0752	0.1362	ns
Memory B-cells	13	58	3.34496e-14	0.156725	2.92032	0.5712	0.6173	ns	Memory B-cells	23	68	9.90464e-16	0.311112	1.09011	0.8958	0.9094	ns
Platelets	13	58	1.91442e-15	0.318023	1.75072	0.7815	0.8311	ns	Platelets	23	68	3.44242e-16	0.520185	6.54729	0.1618	0.2464	ns
Class-switched memory B-cells	13	58	4.00018e-11	0.183058	1.62747	0.8038	0.8398	ns	Class-switched memory B-cells	23	68	1.23662e-13	0.12948	6.14057	0.1889	0.2751	ns
CD8+ Tem	13	58	1.24282e-16	0.146647	1.56662	0.8148	0.8398	ns	CD8+ Tem	23	68	2.13645e-17	0.340724	1.19194	0.8794	0.9065	ns
Erythrocytes	13	58	2.55872e-16	0.823867	1.12916	0.8896	0.9031	ns	Erythrocytes	23	68	7.41277e-18	0.939561	2.79527	0.5926	0.6404	ns
naive B-cells	13	58	8.21469e-14	0.258407	0.98612	0.9119	0.9119	ns	naive B-cells	23	68	4.03308e-16	0.153429	6.95075	0.1385	0.2210	ns

## Sheet: DunnClusters
cell_type	group1	group2	n1	n2	statistic	p	p.adj	p_adj_significance
Adipocytes	1	2	13	58	0.838376	0.40182	0.574028	ns
Adipocytes	1	3	13	56	-3.45849	0.000543209	0.00108642	**
Adipocytes	1	4	13	42	0.508843	0.610863	0.63986	ns
Adipocytes	1	5	13	35	-2.96776	0.00299977	0.00499962	**
Adipocytes	2	3	58	56	-7.05652	1.70723e-12	1.70723e-11	***
Adipocytes	2	4	58	42	-0.472668	0.63645	0.63986	ns
Adipocytes	2	5	58	35	-5.70546	1.1603e-08	3.86767e-08	***
Adipocytes	3	4	56	42	6.00734	1.88589e-09	9.42947e-09	***
Adipocytes	3	5	56	35	0.467895	0.63986	0.63986	ns
Adipocytes	4	5	42	35	-4.91734	8.77302e-07	2.19325e-06	***
StromaScore	1	2	13	58	1.70416	0.0883509	0.126216	ns
StromaScore	1	3	13	56	-2.77009	0.00560405	0.0112081	*
StromaScore	1	4	13	42	0.760893	0.446721	0.496356	ns
StromaScore	1	5	13	35	-2.27046	0.02318	0.0386333	*
StromaScore	2	3	58	56	-7.34339	2.08253e-13	2.08253e-12	***
StromaScore	2	4	58	42	-1.38911	0.1648	0.206	ns
StromaScore	2	5	58	35	-5.88857	3.89555e-09	1.94778e-08	***
StromaScore	3	4	56	42	5.36099	8.27685e-08	2.75895e-07	***
StromaScore	3	5	56	35	0.535425	0.592356	0.592356	ns
StromaScore	4	5	42	35	-4.27728	1.89187e-05	4.72966e-05	***
MEP	1	2	13	58	-1.55857	0.119099	0.148874	ns
MEP	1	3	13	56	2.57323	0.0100754	0.0167924	*
MEP	1	4	13	42	-1.85555	0.0635183	0.0907405	ns
MEP	1	5	13	35	0.584772	0.558701	0.584964	ns
MEP	2	3	58	56	6.78141	1.1901e-11	6.61485e-11	***
MEP	2	4	58	42	-0.546149	0.584964	0.584964	ns
MEP	2	5	58	35	3.12185	0.00179718	0.00449294	**
MEP	3	4	56	42	-6.7661	1.32297e-11	6.61485e-11	***
MEP	3	5	56	35	-2.79511	0.00518816	0.0103763	*
MEP	4	5	42	35	3.40306	0.00066636	0.0022212	**
Th2 cells	1	2	13	58	0.3438	0.730996	0.730996	ns
Th2 cells	1	3	13	56	3.2348	0.00121726	0.0025349	**
Th2 cells	1	4	13	42	-1.72524	0.0844839	0.105605	ns
Th2 cells	1	5	13	35	1.62869	0.103379	0.114865	ns
Th2 cells	2	3	58	56	4.7526	2.00818e-06	8.51071e-06	***
Th2 cells	2	4	58	42	-3.22325	0.00126745	0.0025349	**
Th2 cells	2	5	58	35	1.9786	0.0478614	0.0683734	ns
Th2 cells	3	4	56	42	-7.5613	3.9906e-14	3.9906e-13	***
Th2 cells	3	5	56	35	-2.16678	0.0302514	0.050419	ns
Th2 cells	4	5	42	35	4.70383	2.55321e-06	8.51071e-06	***
Th1 cells	1	2	13	58	-0.0752193	0.94004	0.94004	ns
Th1 cells	1	3	13	56	3.67718	0.00023583	0.000589575	***
Th1 cells	1	4	13	42	-0.641994	0.520877	0.578753	ns
Th1 cells	1	5	13	35	2.13618	0.0326651	0.0544419	ns
Th1 cells	2	3	58	56	6.16588	7.00943e-10	3.50471e-09	***
Th1 cells	2	4	58	42	-0.891744	0.37253	0.465662	ns
Th1 cells	2	5	58	35	3.34943	0.000809775	0.00161955	**
Th1 cells	3	4	56	42	-6.5442	5.9816e-11	5.9816e-10	***
Th1 cells	3	5	56	35	-2.03386	0.0419655	0.0599507	ns
Th1 cells	4	5	42	35	3.92184	8.78763e-05	0.000292921	***
pro B-cells	1	2	13	58	0.52531	0.599367	0.612154	ns
pro B-cells	1	3	13	56	3.9159	9.00677e-05	0.000300226	***
pro B-cells	1	4	13	42	-0.507001	0.612154	0.612154	ns
pro B-cells	1	5	13	35	1.91317	0.0557265	0.0796092	ns
pro B-cells	2	3	58	56	5.57453	2.48195e-08	1.24097e-07	***
pro B-cells	2	4	58	42	-1.58981	0.111877	0.139847	ns
pro B-cells	2	5	58	35	2.15006	0.0315503	0.0525839	ns
pro B-cells	3	4	56	42	-6.69435	2.16632e-11	2.16632e-10	***
pro B-cells	3	5	56	35	-2.7111	0.00670602	0.013412	*
pro B-cells	4	5	42	35	3.41816	0.000630467	0.00157617	**
MicroenvironmentScore	1	2	13	58	1.72327	0.0848397	0.10605	ns
MicroenvironmentScore	1	3	13	56	-2.30301	0.0212785	0.0355088	*
MicroenvironmentScore	1	4	13	42	-0.110165	0.912278	0.912278	ns
MicroenvironmentScore	1	5	13	35	-1.73012	0.0836085	0.10605	ns
MicroenvironmentScore	2	3	58	56	-6.60713	3.91845e-11	3.91845e-10	***
MicroenvironmentScore	2	4	58	42	-2.78254	0.00539351	0.0134838	*
MicroenvironmentScore	2	5	58	35	-5.09602	3.46866e-07	1.73433e-06	***
MicroenvironmentScore	3	4	56	42	3.30215	0.000959479	0.00319826	**
MicroenvironmentScore	3	5	56	35	0.682547	0.494893	0.549881	ns
MicroenvironmentScore	4	5	42	35	-2.30253	0.0213053	0.0355088	*
Fibroblasts	1	2	13	58	1.98007	0.0476957	0.0794928	ns
Fibroblasts	1	3	13	56	-1.20182	0.229432	0.32776	ns
Fibroblasts	1	4	13	42	2.15108	0.0314699	0.0629397	ns
Fibroblasts	1	5	13	35	-0.917061	0.359111	0.448889	ns
Fibroblasts	2	3	58	56	-5.21819	1.80682e-07	1.25311e-06	***
Fibroblasts	2	4	58	42	0.37071	0.710853	0.737786	ns
Fibroblasts	2	5	58	35	-4.23039	2.33288e-05	5.8322e-05	***
Fibroblasts	3	4	56	42	5.15724	2.50622e-07	1.25311e-06	***
Fibroblasts	3	5	56	35	0.334786	0.737786	0.737786	ns
Fibroblasts	4	5	42	35	-4.28446	1.83185e-05	5.8322e-05	***
ly Endothelial cells	1	2	13	58	2.17076	0.0299494	0.0499157	*
ly Endothelial cells	1	3	13	56	-1.44745	0.147772	0.202272	ns
ly Endothelial cells	1	4	13	42	0.675268	0.499505	0.555006	ns
ly Endothelial cells	1	5	13	35	-1.39899	0.161817	0.202272	ns
ly Endothelial cells	2	3	58	56	-5.93416	2.95356e-09	2.95356e-08	***
ly Endothelial cells	2	4	58	42	-2.22992	0.0257528	0.0499157	*
ly Endothelial cells	2	5	58	35	-5.23508	1.64911e-07	8.24557e-07	***
ly Endothelial cells	3	4	56	42	3.23301	0.00122491	0.00408304	**
ly Endothelial cells	3	5	56	35	-0.0407117	0.967526	0.967526	ns
ly Endothelial cells	4	5	42	35	-2.9218	0.00348017	0.00870042	**
Endothelial cells	1	2	13	58	1.75563	0.0791515	0.131919	ns
Endothelial cells	1	3	13	56	-1.68155	0.0926565	0.132366	ns
Endothelial cells	1	4	13	42	-0.0625117	0.950155	0.963162	ns
Endothelial cells	1	5	13	35	-1.56323	0.117998	0.147498	ns
Endothelial cells	2	3	58	56	-5.6389	1.71143e-08	1.71143e-07	***
Endothelial cells	2	4	58	42	-2.7569	0.00583515	0.0194505	*
Endothelial cells	2	5	58	35	-4.88916	1.01266e-06	5.06328e-06	***
Endothelial cells	3	4	56	42	2.43895	0.0147302	0.0368254	*
Endothelial cells	3	5	56	35	0.0461864	0.963162	0.963162	ns
Endothelial cells	4	5	42	35	-2.13177	0.0330257	0.0660514	ns
HSC	1	2	13	58	0.675825	0.499152	0.713074	ns
HSC	1	3	13	56	-2.31254	0.0207481	0.0414962	*
HSC	1	4	13	42	0.372384	0.709607	0.788453	ns
HSC	1	5	13	35	-2.13813	0.0325062	0.054177	ns
HSC	2	3	58	56	-4.90713	9.24166e-07	9.24166e-06	***
HSC	2	4	58	42	-0.440237	0.659765	0.788453	ns
HSC	2	5	58	35	-4.21347	2.51477e-05	0.000125738	***
HSC	3	4	56	42	4.06682	4.76597e-05	0.000158866	***
HSC	3	5	56	35	0.0811423	0.935329	0.935329	ns
HSC	4	5	42	35	-3.55073	0.000384164	0.000960411	***
CLP	1	2	13	58	-0.057106	0.954461	0.954461	ns
CLP	1	3	13	56	1.77056	0.0766346	0.109478	ns
CLP	1	4	13	42	0.409188	0.682401	0.758224	ns
CLP	1	5	13	35	3.46004	0.000540098	0.00180033	**
CLP	2	3	58	56	3.00307	0.00267267	0.00668168	**
CLP	2	4	58	42	0.727473	0.466936	0.58367	ns
CLP	2	5	58	35	5.33239	9.69273e-08	9.69273e-07	***
CLP	3	4	56	42	-2.03416	0.0419358	0.069893	ns
CLP	3	5	56	35	2.68585	0.00723461	0.0144692	*
CLP	4	5	42	35	4.34287	1.40633e-05	7.03165e-05	***
Megakaryocytes	1	2	13	58	2.96845	0.00299304	0.00927954	**
Megakaryocytes	1	3	13	56	1.05211	0.292748	0.386032	ns
Megakaryocytes	1	4	13	42	1.01769	0.308826	0.386032	ns
Megakaryocytes	1	5	13	35	-0.769834	0.441398	0.490443	ns
Megakaryocytes	2	3	58	56	-3.13323	0.00172893	0.00864467	**
Megakaryocytes	2	4	58	42	-2.90167	0.00371182	0.00927954	**
Megakaryocytes	2	5	58	35	-5.42399	5.82826e-08	5.82826e-07	***
Megakaryocytes	3	4	56	42	-0.0044551	0.996445	0.996445	ns
Megakaryocytes	3	5	56	35	-2.66367	0.00772931	0.0154586	*
Megakaryocytes	4	5	42	35	-2.50379	0.0122871	0.0204785	*
Mesangial cells	1	2	13	58	2.27864	0.0226882	0.0492963	*
Mesangial cells	1	3	13	56	-0.624494	0.532303	0.665379	ns
Mesangial cells	1	4	13	42	1.876	0.0606549	0.101091	ns
Mesangial cells	1	5	13	35	0.249921	0.802649	0.802649	ns
Mesangial cells	2	3	58	56	-4.75852	1.9502e-06	1.9502e-05	***
Mesangial cells	2	4	58	42	-0.512396	0.608374	0.675971	ns
Mesangial cells	2	5	58	35	-2.88758	0.00388215	0.0129405	*
Mesangial cells	3	4	56	42	3.85879	0.000113949	0.000569747	***
Mesangial cells	3	5	56	35	1.26899	0.204444	0.292063	ns
Mesangial cells	4	5	42	35	-2.24687	0.0246481	0.0492963	*
Hepatocytes	1	2	13	58	1.4118	0.15801	0.289836	ns
Hepatocytes	1	3	13	56	-0.839122	0.401401	0.446001	ns
Hepatocytes	1	4	13	42	1.101	0.270899	0.386998	ns
Hepatocytes	1	5	13	35	-1.35977	0.173902	0.289836	ns
Hepatocytes	2	3	58	56	-3.69136	0.000223056	0.00111528	**
Hepatocytes	2	4	58	42	-0.413545	0.679208	0.679208	ns
Hepatocytes	2	5	58	35	-4.08747	4.36097e-05	0.000436097	***
Hepatocytes	3	4	56	42	2.97747	0.00290637	0.00726593	**
Hepatocytes	3	5	56	35	-0.850769	0.394898	0.446001	ns
Hepatocytes	4	5	42	35	-3.45653	0.000547184	0.00182395	**
mv Endothelial cells	1	2	13	58	1.52421	0.127456	0.31864	ns
mv Endothelial cells	1	3	13	56	-1.0918	0.274922	0.38949	ns
mv Endothelial cells	1	4	13	42	-0.408258	0.683084	0.697895	ns
mv Endothelial cells	1	5	13	35	-1.29238	0.196225	0.341372	ns
mv Endothelial cells	2	3	58	56	-4.29072	1.78098e-05	0.00016889	***
mv Endothelial cells	2	4	58	42	-2.94801	0.00319824	0.0106608	*
mv Endothelial cells	2	5	58	35	-4.14637	3.37781e-05	0.00016889	***
mv Endothelial cells	3	4	56	42	1.01189	0.311592	0.38949	ns
mv Endothelial cells	3	5	56	35	-0.388163	0.697895	0.697895	ns
mv Endothelial cells	4	5	42	35	-1.26793	0.204823	0.341372	ns
Macrophages M1	1	2	13	58	-0.477623	0.632919	0.884807	ns
Macrophages M1	1	3	13	56	0.319171	0.749597	0.884807	ns
Macrophages M1	1	4	13	42	-2.58306	0.00979276	0.0244819	*
Macrophages M1	1	5	13	35	0.258105	0.796326	0.884807	ns
Macrophages M1	2	3	58	56	1.30681	0.191277	0.382554	ns
Macrophages M1	2	4	58	42	-3.32292	0.000890793	0.00296931	**
Macrophages M1	2	5	58	35	1.07642	0.281739	0.469564	ns
Macrophages M1	3	4	56	42	-4.49767	6.87009e-06	6.87009e-05	***
Macrophages M1	3	5	56	35	-0.0669646	0.94661	0.94661	ns
Macrophages M1	4	5	42	35	3.94835	7.8691e-05	0.000393455	***
CD4+ memory T-cells	1	2	13	58	1.46468	0.143008	0.238347	ns
CD4+ memory T-cells	1	3	13	56	2.14721	0.0317766	0.0794414	ns
CD4+ memory T-cells	1	4	13	42	-0.646338	0.51806	0.575623	ns
CD4+ memory T-cells	1	5	13	35	1.9506	0.0511044	0.102209	ns
CD4+ memory T-cells	2	3	58	56	1.12943	0.258718	0.369597	ns
CD4+ memory T-cells	2	4	58	42	-3.2308	0.00123446	0.00411486	**
CD4+ memory T-cells	2	5	58	35	0.860117	0.389724	0.487156	ns
CD4+ memory T-cells	3	4	56	42	-4.24343	2.20132e-05	0.000220132	***
CD4+ memory T-cells	3	5	56	35	-0.127602	0.898464	0.898464	ns
CD4+ memory T-cells	4	5	42	35	3.66451	0.000247817	0.00123908	**
Macrophages M2	1	2	13	58	-1.73577	0.082605	0.111809	ns
Macrophages M2	1	3	13	56	-3.14542	0.00165846	0.00552821	**
Macrophages M2	1	4	13	42	-3.8045	0.00014209	0.0014209	**
Macrophages M2	1	5	13	35	-1.69832	0.0894473	0.111809	ns
Macrophages M2	2	3	58	56	-2.32576	0.0200315	0.0400631	*
Macrophages M2	2	4	58	42	-3.33076	0.000866088	0.00433044	**
Macrophages M2	2	5	58	35	-0.0886366	0.929371	0.929371	ns
Macrophages M2	3	4	56	42	-1.17147	0.24141	0.268234	ns
Macrophages M2	3	5	56	35	1.93412	0.0530989	0.0884982	ns
Macrophages M2	4	5	42	35	2.86572	0.00416059	0.0104015	*
Macrophages	1	2	13	58	-1.92681	0.0540028	0.108006	ns
Macrophages	1	3	13	56	-1.79978	0.0718947	0.119825	ns
Macrophages	1	4	13	42	-3.63812	0.000274641	0.0013732	**
Macrophages	1	5	13	35	-0.718775	0.47228	0.524755	ns
Macrophages	2	3	58	56	0.198445	0.842697	0.842697	ns
Macrophages	2	4	58	42	-2.78077	0.00542297	0.0135574	*
Macrophages	2	5	58	35	1.6717	0.0945838	0.13512	ns
Macrophages	3	4	56	42	-2.94228	0.00325803	0.0108601	*
Macrophages	3	5	56	35	1.48804	0.136742	0.170927	ns
Macrophages	4	5	42	35	4.02511	5.69489e-05	0.000569489	***
Osteoblast	1	2	13	58	-0.508954	0.610785	0.67865	ns
Osteoblast	1	3	13	56	1.68048	0.0928639	0.154773	ns
Osteoblast	1	4	13	42	0.27011	0.787075	0.787075	ns
Osteoblast	1	5	13	35	2.14136	0.0322447	0.0689367	ns
Osteoblast	2	3	58	56	3.59516	0.000324198	0.00162099	**
Osteoblast	2	4	58	42	1.19395	0.232496	0.332137	ns
Osteoblast	2	5	58	35	3.97914	6.91655e-05	0.000691655	***
Osteoblast	3	4	56	42	-2.11455	0.0344683	0.0689367	ns
Osteoblast	3	5	56	35	0.826804	0.408348	0.510435	ns
Osteoblast	4	5	42	35	2.66434	0.00771395	0.0257132	*
Eosinophils	1	2	13	58	-1.78682	0.0739666	0.105667	ns
Eosinophils	1	3	13	56	-3.00741	0.00263483	0.00878278	**
Eosinophils	1	4	13	42	-2.56727	0.0102502	0.0256254	*
Eosinophils	1	5	13	35	-3.85779	0.000114418	0.00114418	**
Eosinophils	2	3	58	56	-2.01534	0.043869	0.087738	ns
Eosinophils	2	4	58	42	-1.31535	0.188391	0.209323	ns
Eosinophils	2	5	58	35	-3.29238	0.000993429	0.00496715	**
Eosinophils	3	4	56	42	0.544089	0.58638	0.58638	ns
Eosinophils	3	5	56	35	-1.51821	0.128962	0.161202	ns
Eosinophils	4	5	42	35	-1.91461	0.0555422	0.0925704	ns
Neurons	1	2	13	58	1.6438	0.100217	0.200433	ns
Neurons	1	3	13	56	0.915318	0.360025	0.450031	ns
Neurons	1	4	13	42	3.36538	0.00076438	0.0038219	**
Neurons	1	5	13	35	1.14131	0.253742	0.362489	ns
Neurons	2	3	58	56	-1.18833	0.234705	0.362489	ns
Neurons	2	4	58	42	2.78217	0.00539962	0.0134991	*
Neurons	2	5	58	35	-0.624773	0.53212	0.591245	ns
Neurons	3	4	56	42	3.85219	0.000117067	0.00117067	**
Neurons	3	5	56	35	0.41259	0.679907	0.679907	ns
Neurons	4	5	42	35	-3.04726	0.00230939	0.00769795	**
Astrocytes	1	2	13	58	3.03685	0.00239062	0.0119531	*
Astrocytes	1	3	13	56	2.41335	0.0158068	0.0395169	*
Astrocytes	1	4	13	42	1.16049	0.245847	0.351211	ns
Astrocytes	1	5	13	35	0.771685	0.440301	0.489223	ns
Astrocytes	2	3	58	56	-1.00836	0.313279	0.391599	ns
Astrocytes	2	4	58	42	-2.78156	0.00540978	0.0180326	*
Astrocytes	2	5	58	35	-3.18284	0.00145837	0.0119531	*
Astrocytes	3	4	56	42	-1.83545	0.0664387	0.110731	ns
Astrocytes	3	5	56	35	-2.28493	0.0223171	0.0446341	*
Astrocytes	4	5	42	35	-0.514181	0.607126	0.607126	ns
Chondrocytes	1	2	13	58	-0.662932	0.507374	0.634217	ns
Chondrocytes	1	3	13	56	-2.38892	0.0168981	0.0379888	*
Chondrocytes	1	4	13	42	-0.207107	0.835926	0.889367	ns
Chondrocytes	1	5	13	35	-2.17207	0.02985	0.04975	*
Chondrocytes	2	3	58	56	-2.83984	0.00451362	0.0172842	*
Chondrocytes	2	4	58	42	0.679612	0.49675	0.634217	ns
Chondrocytes	2	5	58	35	-2.34564	0.0189944	0.0379888	*
Chondrocytes	3	4	56	42	3.28099	0.00103444	0.0103444	*
Chondrocytes	3	5	56	35	0.139105	0.889367	0.889367	ns
Chondrocytes	4	5	42	35	-2.79529	0.00518527	0.0172842	*
aDC	1	2	13	58	1.25693	0.208778	0.443421	ns
aDC	1	3	13	56	1.21667	0.223729	0.443421	ns
aDC	1	4	13	42	-1.09414	0.273896	0.443421	ns
aDC	1	5	13	35	1.01439	0.310395	0.443421	ns
aDC	2	3	58	56	-0.0594387	0.952603	0.952603	ns
aDC	2	4	58	42	-3.61762	0.000297327	0.00202937	**
aDC	2	5	58	35	-0.262714	0.792771	0.926916	ns
aDC	3	4	56	42	-3.53623	0.000405874	0.00202937	**
aDC	3	5	56	35	-0.209286	0.834225	0.926916	ns
aDC	4	5	42	35	2.95687	0.0031078	0.0103593	*
Plasma cells	1	2	13	58	-0.984142	0.325045	0.464351	ns
Plasma cells	1	3	13	56	0.446587	0.655173	0.815861	ns
Plasma cells	1	4	13	42	-1.86733	0.0618549	0.12371	ns
Plasma cells	1	5	13	35	0.339444	0.734275	0.815861	ns
Plasma cells	2	3	58	56	2.34584	0.0189841	0.0632804	ns
Plasma cells	2	4	58	42	-1.43461	0.151399	0.252332	ns
Plasma cells	2	5	58	35	1.92604	0.0540999	0.12371	ns
Plasma cells	3	4	56	42	-3.57699	0.000347573	0.00347573	**
Plasma cells	3	5	56	35	-0.126405	0.899411	0.899411	ns
Plasma cells	4	5	42	35	3.07125	0.00213166	0.0106583	*
cDC	1	2	13	58	0.530878	0.595503	0.696122	ns
cDC	1	3	13	56	-1.30599	0.191556	0.383112	ns
cDC	1	4	13	42	-1.56514	0.117551	0.293877	ns
cDC	1	5	13	35	-0.978796	0.327681	0.546135	ns
cDC	2	3	58	56	-3.01567	0.00256412	0.0128206	*
cDC	2	4	58	42	-3.25579	0.00113079	0.0113079	*
cDC	2	5	58	35	-2.2464	0.0246782	0.0822606	ns
cDC	3	4	56	42	-0.463846	0.642758	0.696122	ns
cDC	3	5	56	35	0.39056	0.696122	0.696122	ns
cDC	4	5	42	35	0.781396	0.43457	0.620814	ns
Pericytes	1	2	13	58	-0.29484	0.768116	0.768116	ns
Pericytes	1	3	13	56	-0.856648	0.39164	0.435155	ns
Pericytes	1	4	13	42	-1.72944	0.083731	0.167462	ns
Pericytes	1	5	13	35	-2.39607	0.0165719	0.0564954	ns
Pericytes	2	3	58	56	-0.924789	0.355076	0.435155	ns
Pericytes	2	4	58	42	-2.26257	0.0236621	0.0591553	ns
Pericytes	2	5	58	35	-3.21327	0.00131232	0.0131232	*
Pericytes	3	4	56	42	-1.39701	0.162409	0.270682	ns
Pericytes	3	5	56	35	-2.38782	0.0169486	0.0564954	ns
Pericytes	4	5	42	35	-1.00209	0.316302	0.435155	ns
Preadipocytes	1	2	13	58	-0.0534113	0.957404	0.957404	ns
Preadipocytes	1	3	13	56	-1.81673	0.069259	0.173148	ns
Preadipocytes	1	4	13	42	0.313619	0.753811	0.920417	ns
Preadipocytes	1	5	13	35	-0.216785	0.828376	0.920417	ns
Preadipocytes	2	3	58	56	-2.89792	0.0037564	0.018782	*
Preadipocytes	2	4	58	42	0.57217	0.567207	0.920417	ns
Preadipocytes	2	5	58	35	-0.252392	0.800738	0.920417	ns
Preadipocytes	3	4	56	42	3.22765	0.0012481	0.012481	*
Preadipocytes	3	5	56	35	2.26893	0.0232726	0.0775754	ns
Preadipocytes	4	5	42	35	-0.742562	0.457747	0.915494	ns
MSC	1	2	13	58	-3.19109	0.00141738	0.00708692	**
MSC	1	3	13	56	-3.38954	0.000700112	0.00700112	**
MSC	1	4	13	42	-2.21515	0.0267497	0.0668743	ns
MSC	1	5	13	35	-2.47714	0.0132441	0.044147	*
MSC	2	3	58	56	-0.343169	0.731471	0.731471	ns
MSC	2	4	58	42	1.36306	0.172862	0.288104	ns
MSC	2	5	58	35	0.815983	0.41451	0.518138	ns
MSC	3	4	56	42	1.66792	0.0953321	0.190664	ns
MSC	3	5	56	35	1.10893	0.267462	0.382088	ns
MSC	4	5	42	35	-0.443566	0.657356	0.730396	ns
pDC	1	2	13	58	-0.961151	0.336476	0.472055	ns
pDC	1	3	13	56	-1.38037	0.167473	0.279122	ns
pDC	1	4	13	42	-2.56058	0.0104496	0.0353566	*
pDC	1	5	13	35	-0.326681	0.743909	0.743909	ns
pDC	2	3	58	56	-0.694035	0.48766	0.541844	ns
pDC	2	4	58	42	-2.55539	0.010607	0.0353566	*
pDC	2	5	58	35	0.882246	0.377644	0.472055	ns
pDC	3	4	56	42	-1.89945	0.0575058	0.143765	ns
pDC	3	5	56	35	1.47981	0.138923	0.277845	ns
pDC	4	5	42	35	3.08728	0.00201996	0.0201996	*
CD4+ Tem	1	2	13	58	-1.91968	0.0548989	0.137247	ns
CD4+ Tem	1	3	13	56	-2.00991	0.0444407	0.137247	ns
CD4+ Tem	1	4	13	42	-2.90122	0.00371713	0.0238748	*
CD4+ Tem	1	5	13	35	-0.846586	0.397226	0.441362	ns
CD4+ Tem	2	3	58	56	-0.158545	0.874027	0.874027	ns
CD4+ Tem	2	4	58	42	-1.63726	0.101577	0.177795	ns
CD4+ Tem	2	5	58	35	1.46751	0.142236	0.177795	ns
CD4+ Tem	3	4	56	42	-1.4796	0.13898	0.177795	ns
CD4+ Tem	3	5	56	35	1.5956	0.110578	0.177795	ns
CD4+ Tem	4	5	42	35	2.82184	0.00477496	0.0238748	*
CD8+ naive T-cells	1	2	13	58	-0.790565	0.429198	0.594716	ns
CD8+ naive T-cells	1	3	13	56	0.542935	0.587174	0.652416	ns
CD8+ naive T-cells	1	4	13	42	-1.63036	0.103026	0.257565	ns
CD8+ naive T-cells	1	5	13	35	-0.276969	0.781804	0.781804	ns
CD8+ naive T-cells	2	3	58	56	2.1871	0.0287351	0.143675	ns
CD8+ naive T-cells	2	4	58	42	-1.35657	0.174918	0.349836	ns
CD8+ naive T-cells	2	5	58	35	0.713117	0.475773	0.594716	ns
CD8+ naive T-cells	3	4	56	42	-3.35384	0.000796983	0.00796983	**
CD8+ naive T-cells	3	5	56	35	-1.19323	0.232778	0.387963	ns
CD8+ naive T-cells	4	5	42	35	1.86784	0.0617845	0.205948	ns
Monocytes	1	2	13	58	0.435705	0.663051	0.795853	ns
Monocytes	1	3	13	56	0.369549	0.711719	0.795853	ns
Monocytes	1	4	13	42	-1.54269	0.122905	0.307263	ns
Monocytes	1	5	13	35	-0.363451	0.716268	0.795853	ns
Monocytes	2	3	58	56	-0.106384	0.915278	0.915278	ns
Monocytes	2	4	58	42	-3.07649	0.00209456	0.0155814	*
Monocytes	2	5	58	35	-1.17619	0.239521	0.469981	ns
Monocytes	3	4	56	42	-2.95603	0.00311627	0.0155814	*
Monocytes	3	5	56	35	-1.07586	0.281988	0.469981	ns
Monocytes	4	5	42	35	1.62354	0.104474	0.307263	ns
ImmuneScore	1	2	13	58	-0.49206	0.622677	0.778347	ns
ImmuneScore	1	3	13	56	-0.794878	0.426685	0.778347	ns
ImmuneScore	1	4	13	42	-2.30643	0.0210864	0.0527161	ns
ImmuneScore	1	5	13	35	-0.335273	0.737419	0.819355	ns
ImmuneScore	2	3	58	56	-0.500249	0.6169	0.778347	ns
ImmuneScore	2	4	58	42	-2.86773	0.00413434	0.0323807	*
ImmuneScore	2	5	58	35	0.196685	0.844074	0.844074	ns
ImmuneScore	3	4	56	42	-2.38733	0.0169714	0.0527161	ns
ImmuneScore	3	5	56	35	0.630325	0.528482	0.778347	ns
ImmuneScore	4	5	42	35	2.72265	0.00647615	0.0323807	*
B-cells	1	2	13	58	0.795344	0.426414	0.533017	ns
B-cells	1	3	13	56	1.93662	0.0527915	0.150371	ns
B-cells	1	4	13	42	-0.0229607	0.981682	0.981682	ns
B-cells	1	5	13	35	1.5516	0.120759	0.241518	ns
B-cells	2	3	58	56	1.87971	0.0601483	0.150371	ns
B-cells	2	4	58	42	-1.24055	0.214772	0.320935	ns
B-cells	2	5	58	35	1.21424	0.224655	0.320935	ns
B-cells	3	4	56	42	-2.95655	0.003111	0.03111	*
B-cells	3	5	56	35	-0.428172	0.668526	0.742807	ns
B-cells	4	5	42	35	2.23379	0.0254971	0.127486	ns
MPP	1	2	13	58	1.3328	0.182597	0.260853	ns
MPP	1	3	13	56	1.9255	0.0541668	0.129987	ns
MPP	1	4	13	42	1.79886	0.0720404	0.129987	ns
MPP	1	5	13	35	2.9997	0.00270241	0.0270241	*
MPP	2	3	58	56	0.981104	0.326542	0.408177	ns
MPP	2	4	58	42	0.799288	0.424123	0.471248	ns
MPP	2	5	58	35	2.64118	0.00826187	0.0413093	*
MPP	3	4	56	42	-0.107101	0.914709	0.914709	ns
MPP	3	5	56	35	1.77057	0.0766324	0.129987	ns
MPP	4	5	42	35	1.76246	0.0779921	0.129987	ns
iDC	1	2	13	58	-0.938175	0.348155	0.435193	ns
iDC	1	3	13	56	-2.57098	0.0101412	0.0507058	ns
iDC	1	4	13	42	-1.60797	0.107841	0.215681	ns
iDC	1	5	13	35	-2.0246	0.042908	0.143027	ns
iDC	2	3	58	56	-2.68819	0.0071841	0.0507058	ns
iDC	2	4	58	42	-1.09795	0.272228	0.388898	ns
iDC	2	5	58	35	-1.72725	0.0841228	0.210307	ns
iDC	3	4	56	42	1.37743	0.16838	0.280634	ns
iDC	3	5	56	35	0.621526	0.534254	0.534254	ns
iDC	4	5	42	35	-0.643357	0.519993	0.534254	ns
Mast cells	1	2	13	58	-0.568898	0.569425	0.686951	ns
Mast cells	1	3	13	56	-1.62197	0.10481	0.23199	ns
Mast cells	1	4	13	42	-0.102794	0.918127	0.918127	ns
Mast cells	1	5	13	35	0.498324	0.618256	0.686951	ns
Mast cells	2	3	58	56	-1.73354	0.0829998	0.23199	ns
Mast cells	2	4	58	42	0.700598	0.483554	0.686951	ns
Mast cells	2	5	58	35	1.57181	0.115995	0.23199	ns
Mast cells	3	4	56	42	2.28645	0.0222278	0.111139	ns
Mast cells	3	5	56	35	3.0686	0.00215064	0.0215064	*
Mast cells	4	5	42	35	0.849745	0.395467	0.659111	ns

## Sheet: DunnSubtypes
cell_type	group1	group2	n1	n2	statistic	p	p.adj	p_adj_significance
Th2 cells	Basal	Her2	68	23	-2.78169	0.00540765	0.00915879	**
Th2 cells	Basal	LumA	68	51	-7.3869	1.5029e-13	1.5029e-12	***
Th2 cells	Basal	LumB	68	38	-3.12846	0.00175723	0.00439308	**
Th2 cells	Basal	Normal	68	24	-4.43121	9.37062e-06	4.68531e-05	***
Th2 cells	Her2	LumA	23	51	-2.77647	0.00549527	0.00915879	**
Th2 cells	Her2	LumB	23	38	0.141377	0.887572	0.887572	ns
Th2 cells	Her2	Normal	23	24	-1.3061	0.191518	0.223773	ns
Th2 cells	LumA	LumB	51	38	3.42847	0.000606995	0.00202332	**
Th2 cells	LumA	Normal	51	24	1.27758	0.201396	0.223773	ns
Th2 cells	LumB	Normal	38	24	-1.60495	0.108506	0.155008	ns
Th1 cells	Basal	Her2	68	23	-0.649176	0.516225	0.693262	ns
Th1 cells	Basal	LumA	68	51	-6.03966	1.54437e-09	1.54437e-08	***
Th1 cells	Basal	LumB	68	38	-0.590867	0.55461	0.693262	ns
Th1 cells	Basal	Normal	68	24	-4.3839	1.16573e-05	3.88577e-05	***
Th1 cells	Her2	LumA	23	51	-3.83086	0.000127697	0.000319243	***
Th1 cells	Her2	LumB	23	38	0.13974	0.888866	0.888866	ns
Th1 cells	Her2	Normal	23	24	-3.03046	0.00244185	0.00406975	**
Th1 cells	LumA	LumB	51	38	4.66225	3.12764e-06	1.56382e-05	***
Th1 cells	LumA	Normal	51	24	0.314779	0.752929	0.836588	ns
Th1 cells	LumB	Normal	38	24	-3.53307	0.000410769	0.000821537	***
Adipocytes	Basal	Her2	68	23	1.4952	0.134863	0.192661	ns
Adipocytes	Basal	LumA	68	51	6.10982	9.97458e-10	9.97458e-09	***
Adipocytes	Basal	LumB	68	38	0.948232	0.343012	0.428764	ns
Adipocytes	Basal	Normal	68	24	4.22615	2.37725e-05	7.92416e-05	***
Adipocytes	Her2	LumA	23	51	3.07011	0.0021398	0.00427961	**
Adipocytes	Her2	LumB	23	38	-0.638223	0.523328	0.581476	ns
Adipocytes	Her2	Normal	23	24	2.20273	0.0276138	0.0460229	*
Adipocytes	LumA	LumB	51	38	-4.38514	1.1591e-05	5.7955e-05	***
Adipocytes	LumA	Normal	51	24	-0.518588	0.604048	0.604048	ns
Adipocytes	LumB	Normal	38	24	3.11182	0.00185941	0.00427961	**
MEP	Basal	Her2	68	23	-1.11023	0.2669	0.333625	ns
MEP	Basal	LumA	68	51	-5.89321	3.78754e-09	3.78754e-08	***
MEP	Basal	LumB	68	38	-1.54036	0.123473	0.176389	ns
MEP	Basal	Normal	68	24	-4.16161	3.1601e-05	0.000158005	***
MEP	Her2	LumA	23	51	-3.28007	0.0010378	0.00259451	**
MEP	Her2	LumB	23	38	-0.167226	0.867192	0.867192	ns
MEP	Her2	Normal	23	24	-2.46845	0.0135699	0.0226165	*
MEP	LumA	LumB	51	38	3.63828	0.000274469	0.000914896	***
MEP	LumA	Normal	51	24	0.418401	0.675654	0.750727	ns
MEP	LumB	Normal	38	24	-2.59308	0.00951203	0.0190241	*
StromaScore	Basal	Her2	68	23	0.773246	0.439377	0.549221	ns
StromaScore	Basal	LumA	68	51	5.35273	8.66379e-08	8.66379e-07	***
StromaScore	Basal	LumB	68	38	1.09277	0.274496	0.392137	ns
StromaScore	Basal	Normal	68	24	4.20937	2.56087e-05	0.000128044	***
StromaScore	Her2	LumA	23	51	3.20509	0.00135022	0.00337556	**
StromaScore	Her2	LumB	23	38	0.13176	0.895174	0.974577	ns
StromaScore	Her2	Normal	23	24	2.78588	0.0053383	0.00889716	**
StromaScore	LumA	LumB	51	38	-3.59411	0.000325502	0.00108501	**
StromaScore	LumA	Normal	51	24	0.0318678	0.974577	0.974577	ns
StromaScore	LumB	Normal	38	24	2.98426	0.00284267	0.00568533	**
pro B-cells	Basal	Her2	68	23	-1.52245	0.127897	0.18271	ns
pro B-cells	Basal	LumA	68	51	-5.99317	2.05793e-09	2.05793e-08	***
pro B-cells	Basal	LumB	68	38	-2.21344	0.0268676	0.0537351	ns
pro B-cells	Basal	Normal	68	24	-2.84899	0.00438585	0.0109646	*
pro B-cells	Her2	LumA	23	51	-2.95791	0.00309734	0.0103245	*
pro B-cells	Her2	LumB	23	38	-0.306865	0.758946	0.758946	ns
pro B-cells	Her2	Normal	23	24	-1.05963	0.289311	0.361639	ns
pro B-cells	LumA	LumB	51	38	3.08854	0.00201146	0.0100573	*
pro B-cells	LumA	Normal	51	24	1.75222	0.0797357	0.132893	ns
pro B-cells	LumB	Normal	38	24	-0.874942	0.381606	0.424006	ns
Fibroblasts	Basal	Her2	68	23	-0.435013	0.663553	0.737281	ns
Fibroblasts	Basal	LumA	68	51	4.32612	1.51761e-05	0.000151761	***
Fibroblasts	Basal	LumB	68	38	0.334361	0.738107	0.738107	ns
Fibroblasts	Basal	Normal	68	24	4.15003	3.32431e-05	0.000166215	***
Fibroblasts	Her2	LumA	23	51	3.60832	0.000308187	0.000770468	***
Fibroblasts	Her2	LumB	23	38	0.653526	0.513418	0.641772	ns
Fibroblasts	Her2	Normal	23	24	3.73641	0.000186668	0.000622226	***
Fibroblasts	LumA	LumB	51	38	-3.42349	0.00061822	0.00103037	**
Fibroblasts	LumA	Normal	51	24	0.7432	0.457361	0.641772	ns
Fibroblasts	LumB	Normal	38	24	3.51935	0.000432598	0.000865196	***
Mesangial cells	Basal	Her2	68	23	0.950146	0.342038	0.380042	ns
Mesangial cells	Basal	LumA	68	51	4.0065	6.16256e-05	0.000205419	***
Mesangial cells	Basal	LumB	68	38	-0.432157	0.665628	0.665628	ns
Mesangial cells	Basal	Normal	68	24	4.20577	2.6019e-05	0.000155305	***
Mesangial cells	Her2	LumA	23	51	2.04234	0.0411176	0.0685294	ns
Mesangial cells	Her2	LumB	23	38	-1.19884	0.23059	0.329414	ns
Mesangial cells	Her2	Normal	23	24	2.63672	0.00837118	0.0167424	*
Mesangial cells	LumA	LumB	51	38	-3.87167	0.000108094	0.000270234	***
Mesangial cells	LumA	Normal	51	24	1.03585	0.300273	0.375341	ns
Mesangial cells	LumB	Normal	38	24	4.16555	3.10609e-05	0.000155305	***
CLP	Basal	Her2	68	23	-0.415296	0.677925	0.707584	ns
CLP	Basal	LumA	68	51	-1.04939	0.293996	0.367495	ns
CLP	Basal	LumB	68	38	2.9588	0.00308842	0.00772106	**
CLP	Basal	Normal	68	24	-3.39504	0.000686182	0.00228727	**
CLP	Her2	LumA	23	51	-0.375103	0.707584	0.707584	ns
CLP	Her2	LumB	23	38	2.64755	0.00810778	0.0162156	*
CLP	Her2	Normal	23	24	-2.41918	0.0155557	0.0222224	*
CLP	LumA	LumB	51	38	3.70353	0.000212622	0.00106311	**
CLP	LumA	Normal	51	24	-2.47111	0.0134693	0.0222224	*
CLP	LumB	Normal	38	24	-5.38997	7.047e-08	7.047e-07	***
Plasma cells	Basal	Her2	68	23	0.718468	0.472469	0.524965	ns
Plasma cells	Basal	LumA	68	51	-4.29213	1.76964e-05	8.84818e-05	***
Plasma cells	Basal	LumB	68	38	0.902001	0.367057	0.458821	ns
Plasma cells	Basal	Normal	68	24	-1.41778	0.156256	0.223222	ns
Plasma cells	Her2	LumA	23	51	-3.85548	0.000115505	0.000385015	***
Plasma cells	Her2	LumB	23	38	0.0355245	0.971662	0.971662	ns
Plasma cells	Her2	Normal	23	24	-1.74754	0.0805432	0.134239	ns
Plasma cells	LumA	LumB	51	38	4.56263	5.05163e-06	5.05163e-05	***
Plasma cells	LumA	Normal	51	24	1.85205	0.064018	0.128036	ns
Plasma cells	LumB	Normal	38	24	-1.99172	0.0464013	0.116003	ns
Keratinocytes	Basal	Her2	68	23	-1.46637	0.142548	0.23758	ns
Keratinocytes	Basal	LumA	68	51	-2.26436	0.0235519	0.0471039	*
Keratinocytes	Basal	LumB	68	38	-5.26538	1.39897e-07	1.39897e-06	***
Keratinocytes	Basal	Normal	68	24	-0.540727	0.588696	0.654107	ns
Keratinocytes	Her2	LumA	23	51	-0.26174	0.793522	0.793522	ns
Keratinocytes	Her2	LumB	23	38	-2.69785	0.00697897	0.0174474	*
Keratinocytes	Her2	Normal	23	24	0.772197	0.439998	0.549997	ns
Keratinocytes	LumA	LumB	51	38	-3.01912	0.00253511	0.00845036	**
Keratinocytes	LumA	Normal	51	24	1.17585	0.239657	0.342367	ns
Keratinocytes	LumB	Normal	38	24	3.59775	0.000320987	0.00160493	**
Macrophages M1	Basal	Her2	68	23	0.26287	0.792651	0.880158	ns
Macrophages M1	Basal	LumA	68	51	-4.13368	3.56998e-05	0.000356998	***
Macrophages M1	Basal	LumB	68	38	-0.154522	0.877198	0.880158	ns
Macrophages M1	Basal	Normal	68	24	-3.38224	0.000718967	0.00239656	**
Macrophages M1	Her2	LumA	23	51	-3.30108	0.000963145	0.00240786	**
Macrophages M1	Her2	LumB	23	38	-0.358478	0.719986	0.880158	ns
Macrophages M1	Her2	Normal	23	24	-2.96937	0.00298411	0.00512911	**
Macrophages M1	LumA	LumB	51	38	3.42712	0.000610018	0.00239656	**
Macrophages M1	LumA	Normal	51	24	-0.150769	0.880158	0.880158	ns
Macrophages M1	LumB	Normal	38	24	-2.95989	0.00307747	0.00512911	**
MicroenvironmentScore	Basal	Her2	68	23	1.24974	0.211395	0.264243	ns
MicroenvironmentScore	Basal	LumA	68	51	3.73539	0.000187425	0.000937125	***
MicroenvironmentScore	Basal	LumB	68	38	0.977671	0.328237	0.364708	ns
MicroenvironmentScore	Basal	Normal	68	24	4.26358	2.01182e-05	0.000201182	***
MicroenvironmentScore	Her2	LumA	23	51	1.55468	0.120023	0.200038	ns
MicroenvironmentScore	Her2	LumB	23	38	-0.391539	0.695399	0.695399	ns
MicroenvironmentScore	Her2	Normal	23	24	2.43609	0.0148469	0.0371173	*
MicroenvironmentScore	LumA	LumB	51	38	-2.30486	0.0211745	0.042349	*
MicroenvironmentScore	LumA	Normal	51	24	1.29417	0.195607	0.264243	ns
MicroenvironmentScore	LumB	Normal	38	24	3.12303	0.00179001	0.00596669	**
HSC	Basal	Her2	68	23	0.215146	0.829654	0.829654	ns
HSC	Basal	LumA	68	51	4.04583	5.21387e-05	0.000521387	***
HSC	Basal	LumB	68	38	-0.284343	0.776147	0.829654	ns
HSC	Basal	Normal	68	24	2.49665	0.0125371	0.0252361	*
HSC	Her2	LumA	23	51	2.77721	0.0054827	0.0182757	*
HSC	Her2	LumB	23	38	-0.41443	0.678559	0.829654	ns
HSC	Her2	Normal	23	24	1.85363	0.0637921	0.10632	ns
HSC	LumA	LumB	51	38	-3.76596	0.00016591	0.000829549	***
HSC	LumA	Normal	51	24	-0.632914	0.52679	0.752557	ns
HSC	LumB	Normal	38	24	2.49437	0.0126181	0.0252361	*
Osteoblast	Basal	Her2	68	23	0.198968	0.842288	0.842288	ns
Osteoblast	Basal	LumA	68	51	-1.89824	0.0576644	0.115329	ns
Osteoblast	Basal	LumB	68	38	1.69681	0.0897321	0.128189	ns
Osteoblast	Basal	Normal	68	24	-3.34573	0.000820672	0.00392134	**
Osteoblast	Her2	LumA	23	51	-1.59105	0.111598	0.139498	ns
Osteoblast	Her2	LumB	23	38	1.11919	0.263057	0.292286	ns
Osteoblast	Her2	Normal	23	24	-2.88683	0.0038914	0.0097285	**
Osteoblast	LumA	LumB	51	38	3.24454	0.0011764	0.00392134	**
Osteoblast	LumA	Normal	51	24	-1.7886	0.07368	0.1228	ns
Osteoblast	LumB	Normal	38	24	-4.36475	1.27266e-05	0.000127266	***
Preadipocytes	Basal	Her2	68	23	1.4745	0.140348	0.233914	ns
Preadipocytes	Basal	LumA	68	51	4.43686	9.12825e-06	9.12825e-05	***
Preadipocytes	Basal	LumB	68	38	2.00167	0.04532	0.126859	ns
Preadipocytes	Basal	Normal	68	24	3.00258	0.00267701	0.0133851	*
Preadipocytes	Her2	LumA	23	51	1.85617	0.0634296	0.126859	ns
Preadipocytes	Her2	LumB	23	38	0.188299	0.850642	0.850642	ns
Preadipocytes	Her2	Normal	23	24	1.22425	0.220858	0.297847	ns
Preadipocytes	LumA	LumB	51	38	-1.9434	0.0519678	0.126859	ns
Preadipocytes	LumA	Normal	51	24	-0.440265	0.659745	0.73305	ns
Preadipocytes	LumB	Normal	38	24	1.1793	0.238277	0.297847	ns
Megakaryocytes	Basal	Her2	68	23	-1.72499	0.0845292	0.120756	ns
Megakaryocytes	Basal	LumA	68	51	-0.0233592	0.981364	0.981364	ns
Megakaryocytes	Basal	LumB	68	38	-2.40891	0.016	0.0320001	*
Megakaryocytes	Basal	Normal	68	24	2.66605	0.00767482	0.0250842	*
Megakaryocytes	Her2	LumA	23	51	1.63939	0.101132	0.126415	ns
Megakaryocytes	Her2	LumB	23	38	-0.271799	0.785777	0.873085	ns
Megakaryocytes	Her2	Normal	23	24	3.59528	0.000324039	0.00162019	**
Megakaryocytes	LumA	LumB	51	38	-2.25653	0.0240374	0.0400624	*
Megakaryocytes	LumA	Normal	51	24	2.57467	0.0100337	0.0250842	*
Megakaryocytes	LumB	Normal	38	24	4.29899	1.71578e-05	0.000171578	***
Macrophages	Basal	Her2	68	23	1.47506	0.140195	0.175244	ns
Macrophages	Basal	LumA	68	51	-2.18551	0.0288518	0.0480863	*
Macrophages	Basal	LumB	68	38	1.67082	0.0947573	0.135368	ns
Macrophages	Basal	Normal	68	24	-2.20288	0.0276029	0.0480863	*
Macrophages	Her2	LumA	23	51	-3.02843	0.00245831	0.00649235	**
Macrophages	Her2	LumB	23	38	-0.0658673	0.947483	0.947483	ns
Macrophages	Her2	Normal	23	24	-3.01181	0.00259694	0.00649235	**
Macrophages	LumA	LumB	51	38	3.46829	0.000523787	0.00476796	**
Macrophages	LumA	Normal	51	24	-0.47745	0.633042	0.70338	ns
Macrophages	LumB	Normal	38	24	-3.30387	0.000953592	0.00476796	**
aDC	Basal	Her2	68	23	0.613013	0.539868	0.539868	ns
aDC	Basal	LumA	68	51	-3.58403	0.000338328	0.00338328	**
aDC	Basal	LumB	68	38	-0.683894	0.494042	0.539868	ns
aDC	Basal	Normal	68	24	-1.93139	0.0534344	0.106869	ns
aDC	Her2	LumA	23	51	-3.23197	0.0012294	0.00614698	**
aDC	Her2	LumB	23	38	-1.08402	0.278357	0.397653	ns
aDC	Her2	Normal	23	24	-2.07829	0.0376829	0.0942071	ns
aDC	LumA	LumB	51	38	2.45168	0.014219	0.0473967	*
aDC	LumA	Normal	51	24	0.829518	0.406812	0.508514	ns
aDC	LumB	Normal	38	24	-1.22751	0.219631	0.366051	ns
Astrocytes	Basal	Her2	68	23	-2.54825	0.0108264	0.0270659	*
Astrocytes	Basal	LumA	68	51	-2.65351	0.00796603	0.0265534	*
Astrocytes	Basal	LumB	68	38	-2.15614	0.0310724	0.0517873	ns
Astrocytes	Basal	Normal	68	24	0.85656	0.391688	0.559554	ns
Astrocytes	Her2	LumA	23	51	0.490265	0.623946	0.693273	ns
Astrocytes	Her2	LumB	23	38	0.673666	0.500524	0.625654	ns
Astrocytes	Her2	Normal	23	24	2.80349	0.00505532	0.0252766	*
Astrocytes	LumA	LumB	51	38	0.255874	0.798048	0.798048	ns
Astrocytes	LumA	Normal	51	24	2.80729	0.00499608	0.0252766	*
Astrocytes	LumB	Normal	38	24	2.45489	0.0140929	0.0281858	*
Monocytes	Basal	Her2	68	23	-0.589766	0.555348	0.694185	ns
Monocytes	Basal	LumA	68	51	-2.46912	0.0135447	0.0675844	ns
Monocytes	Basal	LumB	68	38	-0.231134	0.817211	0.817211	ns
Monocytes	Basal	Normal	68	24	2.13372	0.0328659	0.0675844	ns
Monocytes	Her2	LumA	23	51	-1.2546	0.209622	0.29946	ns
Monocytes	Her2	LumB	23	38	0.361285	0.717887	0.797652	ns
Monocytes	Her2	Normal	23	24	2.2237	0.0261688	0.0675844	ns
Monocytes	LumA	LumB	51	38	1.91586	0.0553831	0.0923052	ns
Monocytes	LumA	Normal	51	24	3.89431	9.84799e-05	0.000984799	***
Monocytes	LumB	Normal	38	24	2.12254	0.0337922	0.0675844	ns
Melanocytes	Basal	Her2	68	23	-0.317324	0.750998	0.834442	ns
Melanocytes	Basal	LumA	68	51	2.94737	0.00320494	0.0262426	*
Melanocytes	Basal	LumB	68	38	2.79137	0.00524853	0.0262426	*
Melanocytes	Basal	Normal	68	24	1.82064	0.0686609	0.13534	ns
Melanocytes	Her2	LumA	23	51	2.47845	0.0131953	0.0377743	*
Melanocytes	Her2	LumB	23	38	2.42974	0.0151097	0.0377743	*
Melanocytes	Her2	Normal	23	24	1.74374	0.0812042	0.13534	ns
Melanocytes	LumA	LumB	51	38	0.0904811	0.927905	0.927905	ns
Melanocytes	LumA	Normal	51	24	-0.459306	0.646015	0.807518	ns
Melanocytes	LumB	Normal	38	24	-0.510424	0.609755	0.807518	ns
Chondrocytes	Basal	Her2	68	23	0.687549	0.491737	0.604137	ns
Chondrocytes	Basal	LumA	68	51	3.27267	0.00106539	0.00791552	**
Chondrocytes	Basal	LumB	68	38	-0.34927	0.726887	0.726887	ns
Chondrocytes	Basal	Normal	68	24	1.92026	0.0548255	0.137064	ns
Chondrocytes	Her2	LumA	23	51	1.75332	0.0795467	0.159093	ns
Chondrocytes	Her2	LumB	23	38	-0.895532	0.370503	0.529289	ns
Chondrocytes	Her2	Normal	23	24	0.994114	0.320168	0.529289	ns
Chondrocytes	LumA	LumB	51	38	-3.159	0.0015831	0.00791552	**
Chondrocytes	LumA	Normal	51	24	-0.607193	0.543723	0.604137	ns
Chondrocytes	LumB	Normal	38	24	2.01993	0.0433907	0.137064	ns
ly Endothelial cells	Basal	Her2	68	23	0.628534	0.529654	0.713465	ns
ly Endothelial cells	Basal	LumA	68	51	2.99712	0.00272545	0.0169825	*
ly Endothelial cells	Basal	LumB	68	38	0.460518	0.645145	0.716827	ns
ly Endothelial cells	Basal	Normal	68	24	2.92937	0.00339649	0.0169825	*
ly Endothelial cells	Her2	LumA	23	51	1.60678	0.108103	0.180171	ns
ly Endothelial cells	Her2	LumB	23	38	-0.220825	0.825229	0.825229	ns
ly Endothelial cells	Her2	Normal	23	24	1.864	0.0623223	0.124645	ns
ly Endothelial cells	LumA	LumB	51	38	-2.15547	0.0311251	0.0778128	ns
ly Endothelial cells	LumA	Normal	51	24	0.566915	0.570772	0.713465	ns
ly Endothelial cells	LumB	Normal	38	24	2.3098	0.020899	0.0696635	ns
Macrophages M2	Basal	Her2	68	23	2.17364	0.0297325	0.0743312	ns
Macrophages M2	Basal	LumA	68	51	-0.36789	0.712956	0.792173	ns
Macrophages M2	Basal	LumB	68	38	2.87509	0.00403916	0.0201958	*
Macrophages M2	Basal	Normal	68	24	0.787697	0.430874	0.538592	ns
Macrophages M2	Her2	LumA	23	51	-2.3588	0.018334	0.0611135	ns
Macrophages M2	Her2	LumB	23	38	0.219555	0.826217	0.826217	ns
Macrophages M2	Her2	Normal	23	24	-1.15591	0.247719	0.412865	ns
Macrophages M2	LumA	LumB	51	38	3.03532	0.00240283	0.0201958	*
Macrophages M2	LumA	Normal	51	24	1.03084	0.302618	0.432311	ns
Macrophages M2	LumB	Normal	38	24	-1.51607	0.129501	0.259002	ns
CD4+ memory T-cells	Basal	Her2	68	23	-0.109696	0.91265	0.984217	ns
CD4+ memory T-cells	Basal	LumA	68	51	-3.30803	0.000939532	0.00939532	**
CD4+ memory T-cells	Basal	LumB	68	38	-0.156447	0.87568	0.984217	ns
CD4+ memory T-cells	Basal	Normal	68	24	-1.68216	0.0925388	0.231347	ns
CD4+ memory T-cells	Her2	LumA	23	51	-2.33436	0.0195771	0.065257	ns
CD4+ memory T-cells	Her2	LumB	23	38	-0.0197827	0.984217	0.984217	ns
CD4+ memory T-cells	Her2	Normal	23	24	-1.27806	0.201229	0.335382	ns
CD4+ memory T-cells	LumA	LumB	51	38	2.71161	0.00669573	0.0334787	*
CD4+ memory T-cells	LumA	Normal	51	24	0.86204	0.388666	0.555236	ns
CD4+ memory T-cells	LumB	Normal	38	24	-1.41027	0.15846	0.31692	ns
CD8+ naive T-cells	Basal	Her2	68	23	0.641439	0.521237	0.579153	ns
CD8+ naive T-cells	Basal	LumA	68	51	-2.18665	0.0287682	0.0575363	ns
CD8+ naive T-cells	Basal	LumB	68	38	-0.373944	0.708446	0.708446	ns
CD8+ naive T-cells	Basal	Normal	68	24	-2.85523	0.00430063	0.0216208	*
CD8+ naive T-cells	Her2	LumA	23	51	-2.22869	0.0258347	0.0575363	ns
CD8+ naive T-cells	Her2	LumB	23	38	-0.872349	0.383018	0.478773	ns
CD8+ naive T-cells	Her2	Normal	23	24	-2.85349	0.00432417	0.0216208	*
CD8+ naive T-cells	LumA	LumB	51	38	1.53672	0.124362	0.20727	ns
CD8+ naive T-cells	LumA	Normal	51	24	-1.1023	0.270332	0.386189	ns
CD8+ naive T-cells	LumB	Normal	38	24	-2.30954	0.0209139	0.0575363	ns
Hepatocytes	Basal	Her2	68	23	0.114387	0.908931	0.908931	ns
Hepatocytes	Basal	LumA	68	51	2.70292	0.00687326	0.0343663	*
Hepatocytes	Basal	LumB	68	38	-0.724893	0.468518	0.636422	ns
Hepatocytes	Basal	Normal	68	24	1.8711	0.0613313	0.122663	ns
Hepatocytes	Her2	LumA	23	51	1.88358	0.0596223	0.122663	ns
Hepatocytes	Her2	LumB	23	38	-0.660181	0.509138	0.636422	ns
Hepatocytes	Her2	Normal	23	24	1.42792	0.153315	0.255525	ns
Hepatocytes	LumA	LumB	51	38	-3.02153	0.00251504	0.0251504	*
Hepatocytes	LumA	Normal	51	24	-0.227987	0.819656	0.908931	ns
Hepatocytes	LumB	Normal	38	24	2.26695	0.0233933	0.0779777	ns
Neurons	Basal	Her2	68	23	-0.804029	0.42138	0.525377	ns
Neurons	Basal	LumA	68	51	2.88033	0.00397253	0.0198627	*
Neurons	Basal	LumB	68	38	0.203102	0.839055	0.839055	ns
Neurons	Basal	Normal	68	24	1.49878	0.133931	0.267862	ns
Neurons	Her2	LumA	23	51	2.89643	0.00377433	0.0198627	*
Neurons	Her2	LumB	23	38	0.889825	0.37356	0.525377	ns
Neurons	Her2	Normal	23	24	1.88418	0.0595404	0.148851	ns
Neurons	LumA	LumB	51	38	-2.29781	0.0215726	0.0719085	ns
Neurons	LumA	Normal	51	24	-0.717867	0.472839	0.525377	ns
Neurons	LumB	Normal	38	24	1.20704	0.227415	0.379026	ns
CD4+ Tem	Basal	Her2	68	23	2.28145	0.0225216	0.0750721	ns
CD4+ Tem	Basal	LumA	68	51	-0.770681	0.440896	0.629851	ns
CD4+ Tem	Basal	LumB	68	38	2.08602	0.0369766	0.0820722	ns
CD4+ Tem	Basal	Normal	68	24	-0.193191	0.84681	0.84681	ns
CD4+ Tem	Her2	LumA	23	51	-2.75941	0.00579062	0.0417319	*
CD4+ Tem	Her2	LumB	23	38	-0.483824	0.628511	0.772761	ns
CD4+ Tem	Her2	Normal	23	24	-2.04316	0.0410361	0.0820722	ns
CD4+ Tem	LumA	LumB	51	38	2.63773	0.00834638	0.0417319	*
CD4+ Tem	LumA	Normal	51	24	0.391423	0.695485	0.772761	ns
CD4+ Tem	LumB	Normal	38	24	-1.79634	0.0724403	0.120734	ns
Mast cells	Basal	Her2	68	23	0.936421	0.349056	0.498652	ns
Mast cells	Basal	LumA	68	51	1.9338	0.0531382	0.177127	ns
Mast cells	Basal	LumB	68	38	3.3219	0.000894055	0.00894055	**
Mast cells	Basal	Normal	68	24	0.273773	0.784259	0.784259	ns
Mast cells	Her2	LumA	23	51	0.526887	0.598272	0.664746	ns
Mast cells	Her2	LumB	23	38	1.69174	0.090695	0.226737	ns
Mast cells	Her2	Normal	23	24	-0.551331	0.581407	0.664746	ns
Mast cells	LumA	LumB	51	38	1.46803	0.142096	0.284191	ns
Mast cells	LumA	Normal	51	24	-1.18453	0.236205	0.393674	ns
Mast cells	LumB	Normal	38	24	-2.33115	0.0197456	0.0987281	ns
