# Supplementary material for: Breast cancer clustering integrating complete gene expression profiles and genetic ancestry
Source: PLoS One. 2026 Jul 24;21(7):e0352514. doi: 10.1371/journal.pone.0352514 (PMC13399333; doi:10.1371/journal.pone.0352514)
Supplement: S5 File — The file includes the results of samples clustered by the proposed method and clustered by the predicted subtypes. (XLSX) [file pone.0352514.s005.xlsx]

## Sheet: Data
Sample	Study	POP	subtype	Cluster	A.443654	A.770041	ABT.263	ABT.888	AG.014699	AICAR	AKT.inhibitor.VIII	AMG.706	AP.24534	AS601245	ATRA	AUY922	Axitinib	AZ628	AZD.0530	AZD.2281	AZD6244	AZD6482	AZD7762	AZD8055	BAY.61.3606	Bexarotene	BI.2536	BIBW2992	Bicalutamide	BI.D1870	BIRB.0796	Bleomycin	BMS.509744	BMS.536924	BMS.708163	BMS.754807	Bortezomib	Bosutinib	Bryostatin.1	BX.795	Camptothecin	CCT007093	CCT018159	CEP.701	CGP.082996	CGP.60474	CHIR.99021	CI.1040	Cisplatin
SRR1027171	PRJNA227137	EUR	Basal	3	-1.39107	3.7359	2.39696	4.95919	4.45027	6.98282	3.22699	4.21957	3.10124	3.24484	4.41013	-2.22449	3.09944	4.71924	4.07319	5.09051	3.63991	2.86772	0.758709	0.343353	3.43516	5.14788	-0.942965	1.06075	4.34282	2.96505	5.69605	2.09017	4.41524	4.36891	5.09174	2.61763	-3.93753	3.32216	-1.12168	3.2212	-2.61918	5.51292	3.32943	0.378385	3.72785	-1.81342	4.99723	3.5572	3.70496
SRR1027173	PRJNA227137	EUR	LumB	2	-1.50954	3.63835	2.5379	4.98383	4.72705	6.97905	3.34447	4.14129	3.25295	3.81117	4.17008	-1.66091	3.03441	5.79027	3.91712	4.94752	3.52182	2.92031	1.31102	-0.47335	4.44482	5.39687	-1.05374	0.345907	4.37403	2.95177	5.66812	2.99632	4.82982	4.5309	5.08823	3.11988	-3.42427	3.30865	-1.04973	3.3095	-2.61649	5.78495	3.32981	0.350904	3.89259	-1.68511	5.1563	3.42837	3.91332
SRR1027174	PRJNA227137	EUR	Basal	3	-1.06498	4.11959	2.95305	5.16838	4.47536	7.99197	2.95687	4.32516	2.44788	2.93002	5.18857	-1.55938	3.10509	3.4486	4.77986	5.12107	4.31455	3.1728	0.0339561	0.835481	4.07752	4.94249	-0.450785	1.91724	4.39993	3.06903	5.86305	0.815205	4.87369	4.64748	5.09048	2.2458	-3.90203	3.29999	-1.27221	2.91648	-2.60904	5.47973	3.33077	0.682769	3.95865	-1.03024	4.53941	3.52606	4.38808
SRR1027175	PRJNA227137	EUR	Basal	2	-1.12277	4.19975	2.76288	5.13985	4.58836	7.81763	2.7454	4.28968	2.71594	3.06085	5.09728	-1.69429	3.20621	3.72377	4.62641	5.13774	4.09996	2.79291	0.211079	0.758417	3.93335	4.98335	-0.562268	1.62429	4.38312	3.14329	5.85727	1.32617	4.94679	4.60117	5.08984	2.25666	-4.0372	3.34141	-1.25923	3.23322	-2.6084	5.47983	3.33054	0.696172	3.98631	-1.12298	4.68368	3.4953	4.36992
SRR1027176	PRJNA227137	EUR	Basal	3	-1.11858	4.09155	2.6366	5.1283	4.71529	7.79777	2.89616	4.28778	2.93253	3.09355	4.98649	-2.08158	3.20498	3.77224	4.58978	5.17464	4.18501	2.86743	0.533685	0.903884	3.65088	5.04846	-0.517808	1.38467	4.37922	3.20999	5.84934	1.39956	4.8005	4.60373	5.09046	2.2356	-3.67724	3.39408	-1.24265	3.31147	-2.60669	5.39979	3.33084	0.921633	3.88771	-1.36309	4.77083	3.53532	4.13885
SRR1027177	PRJNA227137	EUR	LumB	5	-1.31745	4.00808	3.09531	5.22334	4.42993	7.65123	2.53205	4.26443	2.72619	3.20214	4.98305	-1.80877	3.17571	4.24003	4.78083	5.1979	4.21324	2.45299	0.701101	0.307072	4.42307	4.95882	-0.784461	1.5279	4.31939	3.10401	5.77588	1.52277	4.62387	4.61314	5.08651	2.33353	-4.07519	3.36537	-1.25538	3.37082	-2.61601	5.25919	3.33167	0.712363	3.83726	-1.24108	4.85871	3.68254	4.24536
SRR1027178	PRJNA227137	EUR	LumA	4	-1.33959	4.19004	3.14012	5.23206	4.62808	7.61626	2.6815	4.24856	3.05323	3.30967	4.92215	-1.95995	3.28314	4.2214	4.93245	5.15388	4.17434	2.94764	1.013	0.109003	4.53763	4.96203	-0.894173	1.28099	4.32928	3.35413	5.76377	1.44032	5.18968	5.07403	5.08613	2.45057	-3.90534	3.37743	-1.20344	3.43596	-2.61965	5.16537	3.33313	0.833637	4.0466	-1.14295	4.9443	3.77237	4.21332
SRR1027179	PRJNA227137	EUR	LumA	4	-1.36111	4.06411	3.07012	5.18546	4.52639	7.50375	2.78262	4.24214	3.03695	3.36271	4.80694	-1.88424	3.24454	4.41881	4.72199	5.09612	4.05984	2.89281	1.03529	0.0418531	4.57286	5.03412	-0.899451	1.17228	4.33305	3.23859	5.75619	1.66015	5.05593	4.91235	5.0861	2.55777	-3.91686	3.36189	-1.19374	3.3846	-2.61891	5.25327	3.33218	0.747365	4.0115	-1.24432	4.94456	3.69128	4.30552
SRR1027180	PRJNA227137	EUR	LumA	4	-1.31388	4.0776	3.06992	5.20845	4.44253	7.69124	2.85659	4.23344	2.79945	3.50559	4.89147	-1.18284	3.12751	4.75592	4.58189	4.99401	4.07947	2.7589	0.591455	-0.11539	4.78534	5.10063	-0.786705	1.39025	4.4011	2.94988	5.81293	1.82612	5.21279	4.80371	5.08733	2.6519	-3.70247	3.36112	-1.17019	3.16306	-2.61535	5.59444	3.33031	0.423484	4.10032	-1.15959	4.84697	3.47721	4.41971
SRR1027181	PRJNA227137	EUR	LumA	4	-1.36915	4.00153	3.17272	5.17547	4.43793	7.42039	2.85847	4.23139	2.97688	3.47418	4.70952	-1.96914	3.20454	4.64016	4.69162	5.0742	3.9687	2.86659	1.09703	-0.119804	4.61742	5.08175	-0.872884	1.06977	4.35256	3.18625	5.75107	1.93477	4.94238	4.81887	5.08653	2.5265	-3.8128	3.3484	-1.17674	3.42161	-2.62142	5.27323	3.33171	0.583563	3.93558	-1.18165	4.99694	3.69748	4.15354
SRR1027182	PRJNA227137	EUR	LumA	4	-1.16291	4.40364	3.21383	5.29098	4.8192	7.95602	2.54896	4.29005	2.99931	3.3788	5.26476	-1.92983	3.30497	3.57809	5.21844	5.24747	4.48065	2.80136	1.02084	0.458004	4.94252	4.97607	-0.616096	1.5524	4.3522	3.49397	5.81729	1.18214	5.1991	5.11893	5.08274	2.35868	-3.71555	3.44711	-1.26574	3.71668	-2.60252	5.01959	3.33409	1.2864	4.10248	-0.716476	4.83209	3.73766	4.63401
SRR1027183	PRJNA227137	EUR	Her2	2	-1.09657	4.28159	2.98328	5.27649	4.64421	8.15212	2.37855	4.32824	2.9793	3.1433	5.33699	-1.55538	3.25473	3.69977	4.92674	5.17916	4.41571	2.59505	0.632866	0.688207	4.61655	5.01761	-0.483141	1.77127	4.35933	3.26296	5.92931	0.981694	5.44839	4.95036	5.08164	2.3889	-3.76131	3.49679	-1.3074	3.39855	-2.59797	5.20321	3.33222	1.27683	4.26363	-0.852196	4.64818	3.53088	5.0626
SRR1027184	PRJNA227137	EUR	Basal	3	-0.909679	4.52476	2.71646	5.36656	4.60706	8.43179	2.37928	4.40972	2.8375	2.72291	5.67376	-2.23941	3.33875	2.44188	5.16687	5.31448	4.80577	2.81017	0.438946	1.63834	3.5857	4.8523	-0.282112	2.4829	4.34883	3.39943	6.01161	0.27787	5.228	5.02783	5.08572	1.80816	-3.73191	3.62651	-1.36708	3.19827	-2.59344	4.97127	3.33267	1.60051	4.15756	-1.03018	4.51658	3.74561	4.85437
SRR1027185	PRJNA227137	EUR	Her2	5	-1.09987	4.23037	3.09845	5.28431	4.62098	8.19414	2.25275	4.34061	3.19511	3.10938	5.43044	-1.87656	3.31344	3.42504	5.01572	5.25619	4.45017	2.40662	0.802033	0.86604	4.42528	4.9814	-0.469072	1.78265	4.35683	3.47569	5.91172	0.81698	5.03998	4.8474	5.08086	2.26293	-3.83611	3.48925	-1.32869	3.75615	-2.59308	5.00164	3.33299	1.5646	4.06899	-0.999002	4.68401	3.63484	4.99185
SRR1027186	PRJNA227137	EUR	Her2	1	-1.10022	4.30701	3.30828	5.35082	4.82271	8.44072	2.03932	4.35008	3.13629	3.10957	5.53889	-1.81299	3.42431	3.44127	5.15426	5.27253	4.65477	2.28565	0.866623	0.883456	4.54058	4.96103	-0.467231	1.65594	4.29184	3.51113	5.9772	0.740033	5.38962	5.05774	5.0782	2.25256	-3.81894	3.60652	-1.33346	3.6845	-2.5988	5.0159	3.33302	1.67933	4.21591	-0.868339	4.70584	3.60294	5.06436
SRR10804433	PRJNA598161	AFR	LumB	2	-1.26496	4.20299	2.69562	5.07357	4.89079	7.51227	2.76342	4.2462	3.3479	3.31897	4.85832	-1.89358	3.28786	4.19209	4.56347	5.2103	3.97906	2.68268	0.743473	0.582643	4.26517	5.0826	-0.79633	1.07689	4.35253	3.33677	5.74003	1.75433	4.93435	4.77103	5.0884	2.52359	-3.76285	3.32929	-1.2283	3.76256	-2.6142	5.44925	3.33166	0.890467	3.97391	-1.37791	4.9875	3.529	4.20563
SRR10804435	PRJNA598161	AFR	Basal	3	-1.28243	4.14502	3.00849	5.31963	4.2294	7.86428	2.75568	4.3239	2.50938	3.16141	5.06747	-2.22966	3.26081	4.02495	4.9551	5.20973	4.33169	2.85379	0.646893	0.365823	3.90281	4.96161	-0.753903	1.90481	4.33125	2.98196	5.89807	0.925752	4.88536	4.92079	5.08472	2.21935	-3.80623	3.54069	-1.18554	2.76636	-2.61493	5.12812	3.33095	0.608178	3.97957	-1.25467	4.86911	3.82566	4.28355
SRR10804436	PRJNA598161	AFR	Basal	3	-1.29075	4.13981	3.00563	5.25171	4.46827	7.64797	2.45493	4.32428	2.97501	3.12741	5.12028	-2.18797	3.28752	3.88823	4.88418	5.31993	4.2498	2.51394	0.722744	0.698775	3.72038	4.94004	-0.792707	1.80869	4.32069	3.1407	5.87272	1.37673	4.75865	4.78207	5.08283	2.14543	-4.04288	3.52248	-1.24635	3.24906	-2.61487	4.9553	3.33181	0.889789	3.95893	-1.3559	4.90342	3.86681	4.27232
SRR10804438	PRJNA598161	AFR	Basal	3	-1.14323	4.23171	2.70926	5.34845	4.41974	7.98767	2.72527	4.26458	2.15164	3.09202	5.22033	-1.45433	3.1496	3.80312	4.95629	5.16211	4.45878	2.98121	0.116495	0.374285	4.44868	4.94309	-0.559042	2.06542	4.41538	2.91456	5.87093	1.37222	5.06881	4.88547	5.08617	2.23385	-3.70619	3.46254	-1.24008	2.72044	-2.61054	5.43303	3.33177	0.50722	3.99485	-1.00044	4.65889	3.62434	4.31824
SRR10804439	PRJNA598161	AFR_EUR	Basal	2	-1.16298	4.16491	3.10987	5.25146	4.41043	7.96052	2.81401	4.32502	3.03566	3.12304	5.17849	-1.86072	3.28496	3.79622	4.87331	5.13725	4.26441	3.03557	0.706003	0.600767	4.10123	4.97437	-0.564977	1.74985	4.33249	3.14445	5.89044	1.11222	5.16557	4.82609	5.08539	2.29696	-3.87721	3.44035	-1.25839	3.00482	-2.60445	5.12178	3.33139	0.981261	4.10071	-1.06062	4.73483	3.65099	4.72507
SRR10804448	PRJNA598161	AFR	LumB	2	-1.36755	4.02542	3.02795	5.20123	4.30254	7.61219	2.6257	4.28991	3.1998	3.13902	4.95462	-2.29081	3.34272	4.07556	4.55821	5.19918	3.92506	2.50648	0.80917	0.712294	3.67191	4.98007	-0.89085	1.55047	4.30306	3.13054	5.8128	1.66321	4.27622	4.40908	5.08679	2.1837	-4.29489	3.45901	-1.23327	3.36977	-2.60976	5.21457	3.3302	0.866231	3.76656	-1.66036	5.02185	3.75169	4.28981
SRR10804449	PRJNA598161	AFR	Basal	3	-0.988604	4.25857	2.6157	5.28646	4.66179	7.99749	2.75855	4.34025	2.81421	2.90499	5.2944	-2.23252	3.33745	3.11456	5.03472	5.27557	4.54127	3.05134	0.562552	1.19932	3.66959	4.90757	-0.333694	1.94232	4.37641	3.2827	5.89311	0.908804	5.10286	4.9886	5.08772	1.95914	-3.36616	3.49177	-1.29085	3.32227	-2.60289	5.15438	3.33249	1.21298	3.92733	-1.19177	4.64966	3.81344	4.54349
SRR10804450	PRJNA598161	AFR	Normal	2	-1.23777	4.13549	2.98191	5.17265	4.64141	7.74016	2.81625	4.27402	2.76851	3.32537	5.03347	-1.47722	3.09701	4.22054	4.62393	5.11496	4.08951	2.79285	0.516078	0.528202	4.3477	5.06532	-0.675683	1.61446	4.36962	3.1166	5.83031	1.61615	4.83314	4.59726	5.08721	2.46465	-3.82678	3.38498	-1.22768	3.32592	-2.60213	5.41006	3.33122	0.788714	4.01208	-1.13615	4.73243	3.49668	4.48245
SRR10804452	PRJNA598161	AFR	LumB	5	-0.90869	4.71665	3.20037	5.29591	4.69671	8.44647	2.23394	4.39736	3.12813	2.85968	5.77526	-1.86189	3.34664	2.29247	5.62095	5.34042	4.85929	2.58303	0.357767	1.40482	4.61514	4.80682	-0.279374	2.15391	4.39799	3.68394	5.94844	0.0718246	5.24298	5.106	5.08046	2.01494	-4.09627	3.44685	-1.40998	3.81181	-2.60078	4.72903	3.33459	1.75457	4.20712	-0.404039	4.56071	3.69985	5.07996
SRR10804461	PRJNA598161	EUR	LumA	4	-1.25582	4.05065	3.27553	5.24302	4.76293	7.90181	2.4682	4.26449	2.8901	3.45009	5.1599	-1.29006	3.20553	4.30976	4.77883	5.12285	4.22777	2.40977	0.858329	0.260107	4.92343	5.07043	-0.677535	1.44195	4.34988	3.27053	5.8396	1.6581	5.1872	4.84742	5.08462	2.57082	-3.77106	3.41167	-1.22625	3.70155	-2.60053	5.36827	3.33197	1.11466	4.09983	-1.00727	4.79251	3.46427	4.74025
SRR10804463	PRJNA598161	EUR	Normal	2	-1.10932	4.29419	3.00581	5.25065	4.74588	8.13418	2.52815	4.30012	2.7296	3.19381	5.37603	-1.476	3.1909	3.68815	4.86627	5.2016	4.41663	2.7232	0.395197	0.789472	4.41202	5.02906	-0.492353	1.78685	4.41224	3.25727	5.8874	1.28537	5.09656	4.80853	5.08615	2.21626	-3.62159	3.39748	-1.30658	3.49303	-2.59828	5.33372	3.33229	1.13046	4.09341	-1.05492	4.65061	3.47007	4.67417
SRR10804465	PRJNA598161	EUR	Normal	2	-0.923762	4.53479	3.10048	5.21095	4.67904	8.30629	2.35147	4.35042	2.96327	2.95698	5.55398	-1.51544	3.19406	2.81191	5.07469	5.22018	4.54271	2.70353	0.255501	1.14161	4.92601	4.89295	-0.317309	2.18161	4.36626	3.51198	5.87061	0.337232	5.3247	4.93578	5.08474	2.26995	-3.86629	3.38269	-1.39169	3.82031	-2.59274	5.23053	3.33306	1.44507	4.22777	-0.626119	4.51166	3.48335	5.16275
SRR10804468	PRJNA598161	EUR	LumB	2	-1.4064	3.85694	2.77314	5.134	4.36753	7.18635	3.15546	4.20362	2.53228	3.30651	4.57736	-1.75859	3.0705	4.76472	4.349	5.02331	3.80517	3.12903	0.676058	0.000402899	3.84422	5.05844	-0.946184	1.28468	4.37186	2.86646	5.72724	2.11527	4.49153	4.5141	5.09069	2.51377	-3.91647	3.29891	-1.1318	3.00845	-2.61987	5.52798	3.33056	0.141648	3.75977	-1.58278	4.84651	3.67465	3.88666
SRR10804470	PRJNA598161	EUR	Basal	3	-0.924265	4.46104	2.86462	5.38815	4.98688	8.43459	2.24235	4.36713	3.0524	3.08335	5.65957	-2.07572	3.41408	2.8617	5.12072	5.26401	4.82909	2.57809	0.816382	1.29529	4.19066	4.94021	-0.270931	2.01181	4.33014	3.63729	5.98768	0.650204	5.53374	5.18079	5.08235	2.04811	-3.45445	3.63153	-1.33224	3.85269	-2.59398	5.03651	3.33409	1.84937	4.17406	-0.917728	4.57131	3.71722	5.07174
SRR10804471	PRJNA598161	EUR	LumA	4	-1.37059	3.88007	3.19095	5.15105	4.56756	7.73183	2.87101	4.23269	2.64115	3.47669	4.87923	-1.21327	3.13201	4.77958	4.53108	5.038	3.93442	2.8597	0.588869	-0.0867745	4.83936	5.12739	-0.838839	1.09156	4.38573	3.03268	5.75361	1.60269	4.9031	4.61179	5.09032	2.68709	-3.91873	3.18519	-1.19141	3.27342	-2.60989	5.69232	3.33064	0.516209	3.99013	-1.19355	4.83094	3.38791	4.52243
SRR11463551	PRJNA607061	EUR	Her2	1	-1.41196	3.99993	3.40755	5.15387	4.72908	7.64745	2.79343	4.25099	3.10567	3.36552	4.95303	-1.45945	3.35967	4.24695	4.64129	5.13214	3.81414	2.72248	0.615857	0.366789	4.08071	4.97261	-0.98534	1.06439	4.37359	3.13832	5.80092	2.23741	4.58096	4.57286	5.08748	2.44036	-4.51089	3.28985	-1.17909	3.42904	-2.61314	5.3337	3.33087	0.826909	3.84481	-1.35927	4.96496	3.60959	4.1345
SRR11463553	PRJNA607061	EUR	Basal	3	-1.35364	3.85147	2.85139	5.07276	4.50926	7.31206	3.24526	4.2422	2.72669	3.22663	4.72504	-1.82855	3.12211	4.34561	4.2312	5.08207	3.70184	3.16018	0.47347	0.565815	3.28001	5.04669	-0.878896	1.34023	4.35125	2.97389	5.7621	2.13029	4.08858	4.16115	5.0933	2.37253	-4.26421	3.26101	-1.15942	3.11204	-2.60826	5.45881	3.33006	0.416846	3.65484	-1.61966	4.79239	3.60086	3.8488
SRR11463554	PRJNA607061	EUR	LumA	4	-1.63192	3.50671	3.05337	4.95492	4.12286	6.69094	3.48526	4.14443	2.67906	3.62143	4.03428	-1.42054	2.92395	5.98704	3.78771	4.86335	3.24624	3.19103	0.705911	-0.599221	3.99331	5.21986	-1.24067	0.74595	4.38411	2.53416	5.59867	2.98681	4.38281	4.25737	5.09535	2.85421	-3.95482	3.1191	-1.0396	2.9224	-2.63472	5.93256	3.32781	-0.51238	3.69705	-1.88664	5.0908	3.55141	3.36606
SRR11463556	PRJNA607061	EUR	LumA	4	-1.65015	3.55928	3.19707	5.1168	4.38995	6.90133	3.20634	4.16237	2.65092	3.73971	4.30831	-1.57219	3.13247	5.72355	4.19043	5.01897	3.50061	2.84542	1.00683	-0.521878	4.13757	5.17723	-1.22986	0.612155	4.37476	2.68986	5.67389	3.17944	4.21368	4.3424	5.08985	2.68446	-4.04237	3.23567	-1.03874	3.08793	-2.62915	5.60684	3.32926	-0.119709	3.61116	-1.71288	5.16495	3.69723	3.59833
SRR11463559	PRJNA607061	EUR	Her2	1	-1.74994	3.44338	3.18899	5.11691	4.45664	7.03321	2.85014	4.17623	2.88405	3.64756	4.40955	-1.68069	3.24525	5.75916	4.20155	5.06788	3.57836	2.37407	1.15726	-0.443683	3.81828	5.09912	-1.36949	0.627504	4.30609	2.91715	5.71919	2.83021	4.19852	4.36552	5.08627	2.72382	-4.42475	3.34944	-1.05418	3.36433	-2.62873	5.39621	3.3299	0.290906	3.62409	-1.97978	5.15718	3.71084	3.59669
SRR11463560	PRJNA607061	EAS	Basal	3	-1.36421	3.96287	2.83889	5.20512	4.19546	7.44819	2.9659	4.25408	2.21849	2.98315	4.8198	-1.72886	3.14826	4.14925	4.57007	5.19063	3.97791	3.11237	0.0141827	0.246111	3.47877	4.88424	-0.938311	1.77642	4.37344	2.62111	5.76969	1.72345	4.34229	4.50103	5.09134	2.23086	-4.37482	3.29628	-1.16964	2.46322	-2.63005	5.49055	3.32965	-0.122609	3.70463	-1.52877	4.83328	3.76885	3.50767
SRR11463561	PRJNA607061	EAS	Normal	2	-1.51258	3.71592	2.93638	5.05265	4.3088	7.05214	3.19139	4.20409	2.6451	3.42224	4.43681	-1.67437	3.15246	5.18481	4.12552	5.02536	3.56879	3.06932	0.475329	-0.11044	3.59701	5.09685	-1.10201	1.01717	4.37815	2.6424	5.69859	2.4424	4.49277	4.40731	5.09269	2.55588	-4.12948	3.20874	-1.0942	2.91601	-2.63379	5.71535	3.3286	-0.182858	3.73182	-1.75905	5.01743	3.65533	3.59668
SRR11463565	PRJNA607061	EAS	Her2	1	-1.48902	3.85688	3.21406	5.04142	4.50399	7.31141	2.90858	4.21413	3.01141	3.29864	4.66398	-1.37775	3.1732	4.69761	4.44496	5.11588	3.67756	2.72606	0.480232	-0.0557103	4.44979	4.97342	-1.09647	0.975617	4.36126	3.08422	5.66842	1.96526	4.33162	4.34825	5.08924	2.69255	-4.65475	3.10707	-1.15784	3.36697	-2.62451	5.47875	3.33069	0.301571	3.72951	-1.39379	4.98001	3.606	3.86263
SRR11463566	PRJNA607061	EUR	LumA	2	-1.70355	3.39156	2.82924	4.99972	4.40093	6.79814	3.51063	4.12744	2.53113	3.70697	4.08834	-1.21867	3.00838	6.28328	3.83457	4.95176	3.17873	3.07516	0.525266	-0.544198	3.91078	5.23039	-1.29526	0.536945	4.42198	2.36581	5.61318	3.18444	4.16349	4.12732	5.09815	2.87679	-3.97573	3.11178	-1.01624	2.82876	-2.62869	6.15195	3.32722	-0.635571	3.57717	-2.01916	5.1351	3.45279	3.28028
SRR11463569	PRJNA607061	EUR	Basal	3	-1.48325	3.74273	3.26845	5.00251	4.05581	7.32838	3.14356	4.26339	2.57017	3.06908	4.58629	-1.76482	3.12466	4.57618	4.3414	5.06714	3.58187	3.04716	0.167433	0.586685	3.49184	4.9433	-1.03936	1.31159	4.33375	2.72077	5.70186	1.84565	4.05362	4.1473	5.09616	2.27177	-4.6721	3.15076	-1.22295	2.9085	-2.62418	5.59397	3.32809	0.0937438	3.64646	-1.70638	4.88206	3.571	3.66786
SRR11463580	PRJNA607061	EUR	LumB	4	-1.61724	3.78477	3.28535	5.20339	4.59937	7.14671	2.66343	4.21834	2.88218	3.70254	4.6141	-1.75107	3.2111	5.45912	4.5713	5.24416	3.89358	2.49075	1.16851	-0.173109	4.39023	5.05902	-1.21733	1.03248	4.30838	2.96631	5.67887	2.5276	4.61792	4.77097	5.08753	2.55115	-3.76058	3.37913	-1.11092	3.49252	-2.62788	5.36776	3.33111	0.328241	3.75621	-1.75369	5.17549	3.84101	3.5973
SRR11463581	PRJNA607061	EUR	Basal	3	-1.44358	3.51025	2.75991	5.15382	3.93707	6.97729	3.46725	4.23638	2.2375	3.15604	4.4374	-2.06952	3.00658	4.95993	4.26891	5.09754	3.69192	3.30484	0.625253	0.216952	3.03972	5.04676	-0.913729	1.68896	4.36031	2.44309	5.72744	2.52633	4.02994	4.28348	5.09448	2.24874	-3.76702	3.37705	-1.07663	2.41398	-2.62291	5.51263	3.32828	-0.15205	3.49081	-1.9276	4.91861	3.81466	3.33211
SRR11463583	PRJNA607061	EUR	Basal	3	-1.35981	3.7268	2.43879	5.24563	4.3818	7.14599	3.13654	4.2699	2.55963	3.18533	4.71543	-2.48071	3.27196	4.62982	4.48459	5.22809	3.92453	3.02998	0.768102	0.514003	2.82134	5.04748	-0.819105	1.66165	4.34847	2.77875	5.84793	2.13427	4.46264	4.64534	5.08946	2.13799	-3.38526	3.57435	-1.10283	2.81733	-2.62029	5.28216	3.33015	0.317103	3.6347	-1.9397	4.93904	3.92141	3.67904
SRR11463585	PRJNA607061	EUR	Basal	3	-1.38992	3.9774	2.79699	5.19683	4.46263	7.36922	2.96364	4.25564	2.93644	3.41441	4.77991	-1.80945	3.19454	4.75454	4.42032	5.12335	3.934	2.76397	0.786152	0.365512	3.49823	5.10045	-0.882064	1.31535	4.38405	2.91808	5.85892	2.45678	4.6713	4.49917	5.08627	2.33325	-3.91118	3.45764	-1.14701	3.01606	-2.61458	5.24724	3.3302	0.491094	3.89272	-1.59358	4.92547	3.71102	3.9849
SRR11463590	PRJNA607061	EUR	Basal	3	-1.62128	3.40356	2.40616	5.01373	4.2805	6.76582	3.50657	4.15225	2.54777	3.55102	4.07813	-1.82678	2.90872	6.03784	3.69186	4.95942	3.423	3.05863	0.867316	-0.400072	3.28085	5.30186	-1.1363	0.775302	4.36853	2.52388	5.69267	3.04814	4.05202	4.0227	5.0921	2.73084	-3.76668	3.3077	-1.03621	2.6587	-2.62267	5.744	3.32834	-0.302549	3.6086	-2.08694	5.02038	3.5534	3.39658
SRR11463599	PRJNA607061	EUR	LumB	5	-1.49954	3.70577	3.06653	5.20259	4.35976	7.1978	3.07294	4.24024	2.71932	3.42404	4.60824	-1.67436	3.08656	5.14641	4.48643	5.08024	3.87974	2.99571	0.981011	0.0496256	3.71497	5.0723	-0.972443	1.24171	4.3781	2.85528	5.77405	2.50807	4.50418	4.57557	5.086	2.45765	-3.77774	3.41664	-1.11599	2.85706	-2.61688	5.29865	3.33055	0.287188	3.74522	-1.62544	4.8846	3.83387	3.78313
SRR11604717	PRJNA627876	EAS	LumA	4	-1.4267	3.89061	2.92723	5.29585	4.52578	7.58891	2.72007	4.22878	3.00981	3.68796	4.83933	-1.55657	3.15887	5.12389	4.601	5.16128	4.22694	2.44115	1.37482	-0.200982	4.89813	5.22942	-0.860845	1.20682	4.35939	3.03404	5.82093	2.32287	4.91677	4.77227	5.07944	2.68268	-3.33035	3.55882	-1.15112	3.25246	-2.60551	5.23769	3.33146	0.842978	4.01687	-1.37688	5.0655	3.65088	4.57445
SRR11604719	PRJNA627876	EAS	LumA	4	-1.60512	3.64257	3.28347	5.11797	4.44623	7.19148	2.70601	4.19547	3.09178	3.57122	4.48949	-1.96848	3.21908	5.40969	4.43076	5.09359	3.74213	2.41977	1.12477	-0.435488	4.47202	5.07495	-1.17331	0.808345	4.28485	3.08912	5.68195	2.08146	4.50407	4.54281	5.08489	2.72956	-4.1715	3.31823	-1.13533	3.58264	-2.62785	5.32106	3.33133	0.412298	3.72992	-1.53462	5.14979	3.79666	3.8658
SRR11604722	PRJNA627876	EAS	Basal	3	-1.14688	4.16898	2.96271	5.3704	4.153	8.24818	2.56958	4.3344	2.87622	3.03093	5.25491	-2.29273	3.2532	3.7213	5.05841	5.18433	4.68097	2.59324	0.838138	0.615414	3.73231	4.99981	-0.446046	1.87046	4.363	3.17735	6.01248	0.980289	4.79684	4.69071	5.07799	2.00049	-3.71447	3.6949	-1.27299	2.73693	-2.59961	4.79455	3.33171	1.19741	3.99403	-1.06979	4.73984	3.80949	4.53528
SRR11604723	PRJNA627876	EAS	LumA	4	-1.55655	3.86754	3.17171	5.15033	4.53478	7.22086	2.81177	4.21287	2.91461	3.52268	4.65815	-1.61341	3.23033	5.10681	4.47761	5.1686	3.72428	2.84488	0.853503	-0.278607	4.37569	5.06626	-1.18404	1.03007	4.35777	2.95482	5.7046	2.31068	4.70979	4.69819	5.0856	2.64537	-4.11154	3.2885	-1.11885	3.30401	-2.62476	5.38545	3.33129	0.306165	3.86848	-1.49281	5.07513	3.71096	3.94511
SRR11604728	PRJNA627876	EAS	Normal	2	-1.55316	3.54443	2.77538	5.08911	4.29382	7.06232	3.38523	4.16318	2.62373	3.48948	4.31153	-1.4933	2.99282	5.63714	3.8377	4.9077	3.49673	3.1251	0.725163	-0.24673	3.73657	5.2066	-1.11581	1.10664	4.34471	2.59265	5.70255	2.77357	4.39589	4.26824	5.09447	2.74467	-3.7989	3.32236	-1.06307	2.82052	-2.61743	5.85359	3.32847	-0.0677771	3.71587	-2.02958	4.96144	3.46374	3.6668
SRR11604729	PRJNA627876	EAS	Basal	3	-1.1617	4.30574	3.14806	5.23859	4.62982	8.18572	2.6818	4.32261	2.57593	3.05315	5.30355	-1.53216	3.18031	3.50789	4.88382	5.18152	4.36807	2.9321	0.260416	0.995448	3.92652	4.92159	-0.606176	1.88396	4.35912	3.20287	5.89368	1.04614	4.90192	4.72413	5.0896	2.19338	-4.06901	3.40194	-1.29049	3.23617	-2.59867	5.32893	3.33128	1.00781	4.07039	-1.08584	4.57597	3.51429	4.35728
SRR11604734	PRJNA627876	EAS	LumB	5	-1.57128	3.7205	3.37907	5.14382	4.30795	7.30117	2.85669	4.20271	2.7166	3.39721	4.55439	-1.87682	3.12571	5.08008	4.51512	5.1023	3.74725	2.92724	0.878439	-0.403882	3.98503	5.03763	-1.13144	0.963419	4.31625	2.98597	5.71079	2.07018	4.24371	4.42475	5.08576	2.53484	-4.30121	3.26537	-1.13622	3.17109	-2.6238	5.2302	3.33184	0.303546	3.67866	-1.50266	4.95164	3.77416	3.67589
SRR11604735	PRJNA627876	EAS	LumB	4	-1.62268	3.70772	3.18413	5.17361	4.52753	7.03206	2.90151	4.19631	2.54541	3.60516	4.58874	-1.44938	3.20896	5.16336	4.51404	5.17713	3.77666	2.8806	0.814856	-0.348725	4.35233	5.00613	-1.26688	0.933524	4.35923	2.88819	5.63518	2.48684	4.40732	4.65318	5.08961	2.59108	-4.18592	3.19209	-1.09993	3.40422	-2.63423	5.50491	3.33141	0.00915247	3.65987	-1.6829	5.03129	3.8156	3.66106
SRR11604736	PRJNA627876	EAS	Basal	2	-1.59283	3.60804	2.7957	5.08914	4.47494	6.78837	3.4786	4.18591	2.48408	3.47773	4.35003	-1.4088	3.13805	5.5135	3.99462	5.0215	3.42258	3.2862	0.319962	0.0166427	3.3125	5.11613	-1.2139	0.999431	4.39416	2.43179	5.68915	3.14729	4.35191	4.39462	5.0971	2.54786	-3.93142	3.18054	-1.04605	2.60273	-2.63676	5.87196	3.32825	-0.455117	3.61181	-2.16437	5.01587	3.64985	3.30171
SRR11604738	PRJNA627876	EAS	Basal	3	-1.3121	4.00875	3.00682	5.13518	4.26167	7.48682	2.94689	4.25218	2.58148	3.09881	4.86149	-1.71484	3.22538	4.16295	4.50903	5.1118	3.89527	3.01647	0.337394	0.662465	3.30816	4.93997	-0.818465	1.45319	4.35857	2.93198	5.77392	2.04089	4.34612	4.34563	5.09207	2.12277	-4.31668	3.27508	-1.20656	3.10071	-2.61943	5.42406	3.32995	0.433389	3.69992	-1.52388	4.79968	3.67844	3.86404
SRR11604740	PRJNA627876	EAS	Her2	3	-1.34924	3.9619	2.93979	5.18224	4.17062	7.25226	3.23319	4.2769	2.54024	3.1598	4.82821	-1.70127	3.19103	4.27049	4.61428	5.1784	3.92352	3.26589	0.29538	0.471147	3.49396	4.96691	-0.883764	1.74591	4.42688	2.69919	5.79528	2.19428	4.52233	4.59135	5.08921	2.21754	-4.1023	3.36775	-1.14629	2.68192	-2.62787	5.31067	3.32961	0.101438	3.79593	-1.42874	4.88152	3.78966	3.67352
SRR11604741	PRJNA627876	EAS	Basal	3	-1.43343	3.85667	2.97628	5.21028	4.24328	7.55848	3.03536	4.25569	2.518	3.1755	4.83895	-1.57177	3.13337	4.49242	4.44051	5.13752	3.9354	2.86649	0.327486	0.482291	3.53301	4.96619	-0.967959	1.72209	4.35423	2.73914	5.80009	2.13772	4.16251	4.32272	5.09106	2.24516	-4.23301	3.39977	-1.16334	2.83011	-2.61409	5.50049	3.32921	0.318389	3.67128	-1.79681	4.86629	3.6691	3.80591
SRR11604742	PRJNA627876	EAS	Basal	2	-1.44535	3.71193	2.89011	5.01748	4.26151	7.15651	3.33562	4.22305	2.49632	3.33254	4.52271	-1.53404	3.0261	4.97469	4.25635	5.01714	3.57458	3.06416	0.406841	0.19695	3.80453	5.11464	-0.939881	1.24492	4.38835	2.73365	5.71677	2.25028	4.26394	4.2137	5.09448	2.55059	-4.18187	3.19018	-1.13711	3.00887	-2.61724	5.65025	3.32879	0.0996758	3.7092	-1.57816	4.84954	3.4702	3.84707
SRR11604745	PRJNA627876	EAS	Basal	3	-1.41453	3.72057	2.69456	5.12315	4.38382	7.11823	3.36536	4.24596	2.49527	3.25343	4.56192	-1.99862	3.25292	4.74552	4.35945	5.11738	3.70746	3.26902	0.411894	0.333846	3.21316	5.01413	-0.954198	1.26201	4.42952	2.64811	5.7608	2.34123	4.45923	4.57077	5.09538	2.28108	-3.83791	3.30949	-1.10627	2.68747	-2.63153	5.65021	3.32875	-0.0717874	3.61221	-1.84504	4.98398	3.79351	3.367
SRR11604748	PRJNA627876	EAS	Basal	3	-1.24622	3.98486	2.7176	5.11773	4.64301	7.51542	2.89438	4.26885	2.51565	3.09439	4.90843	-1.63338	3.08488	4.19492	4.50271	5.22976	3.94112	2.88389	0.0538233	0.657985	3.64853	4.95229	-0.691583	1.65936	4.41087	2.82088	5.78331	1.79729	4.45953	4.37034	5.09309	2.24592	-4.00215	3.25602	-1.21756	3.03558	-2.61476	5.61954	3.32978	0.184838	3.73671	-1.41663	4.77661	3.6396	3.76953
SRR11604749	PRJNA627876	EAS	Basal	3	-1.1292	4.23654	2.8518	5.13709	4.60298	7.87383	2.4688	4.33202	3.00424	3.05956	5.24481	-1.80466	3.26832	3.5626	4.74331	5.22088	4.1242	2.59659	0.4188	1.18462	3.963	4.9436	-0.569794	1.75237	4.37406	3.24992	5.84329	1.19082	4.91916	4.66689	5.08885	2.14516	-4.01981	3.37842	-1.32413	3.54064	-2.59955	5.34475	3.331	1.11431	3.98981	-1.21538	4.71412	3.56156	4.69504
SRR13420323	PRJNA691577	EUR	Basal	2	-0.945668	4.5358	3.26447	5.27872	4.76119	8.53324	2.11451	4.3682	3.50698	3.07315	5.67139	-2.02212	3.41143	2.79603	5.22052	5.2949	4.65201	2.21579	0.865558	1.28714	4.70632	4.95638	-0.279414	1.87267	4.3161	3.78075	5.94931	0.46921	5.25327	4.88927	5.07965	2.14662	-3.95192	3.55514	-1.39427	4.12574	-2.58529	4.86847	3.33333	2.07814	4.23412	-0.622822	4.71209	3.54886	5.31892
SRR13420332	PRJNA691577	EUR	Normal	3	-1.08232	4.44495	3.05166	5.23148	4.83592	7.98942	2.25593	4.37779	3.50544	3.12765	5.47303	-2.53255	3.47504	2.95661	5.12622	5.31693	4.61489	2.48506	1.18116	1.29107	3.8674	4.94954	-0.553818	1.77049	4.29378	3.7214	5.90909	0.779713	5.3275	5.15223	5.0807	2.0637	-3.8787	3.54267	-1.34312	4.04081	-2.60397	4.6463	3.33416	1.98399	4.20925	-0.993829	4.77578	3.81369	4.96975
SRR13420453	PRJNA691577	EUR	LumB	2	-0.927461	4.42786	3.50815	5.47392	4.27826	8.76105	2.55202	4.34623	2.42246	2.9567	5.65428	-1.19955	3.15677	3.17099	5.31375	5.10897	4.79513	2.86853	0.229459	0.762567	5.1316	4.90987	-0.161197	2.3563	4.39699	3.2127	5.99268	0.366179	5.24145	4.91198	5.08521	2.10259	-3.48542	3.49784	-1.3491	2.91205	-2.59127	5.29615	3.33184	1.08131	4.14713	-0.557495	4.48142	3.4855	5.12541
SRR13420494	PRJNA691577	EUR_AMR	Basal	3	-0.99121	4.52184	2.92763	5.29605	4.75614	8.29712	2.32467	4.35824	3.02003	3.06449	5.55033	-1.92121	3.28751	2.96164	5.16061	5.29275	4.72636	2.61862	0.659085	1.14484	4.37647	4.95712	-0.374201	1.93233	4.37692	3.50042	5.93064	0.593599	5.23229	5.00048	5.0812	2.14636	-3.70655	3.49384	-1.36029	3.64772	-2.59503	4.98172	3.33355	1.58837	4.19935	-0.771525	4.61709	3.68147	5.0537
SRR13420582	PRJNA691577	AFR	Basal	2	-1.16044	4.31604	2.86461	5.12952	4.65521	7.73247	2.87421	4.2922	2.86778	3.10375	5.07842	-1.54023	3.18785	3.65429	4.67757	5.18666	4.07928	3.07993	0.276029	0.816545	4.2451	4.95106	-0.680084	1.6748	4.41123	3.1339	5.77326	1.28646	4.95463	4.7264	5.09098	2.36827	-4.03289	3.27089	-1.25534	3.35995	-2.60665	5.5211	3.33104	0.705252	4.02752	-1.10016	4.73093	3.57579	4.3698
SRR13420657	PRJNA691577	EUR	LumA	4	-0.945577	4.63783	2.81516	5.21574	5.11418	8.06322	2.26654	4.36772	3.47817	3.19913	5.56478	-1.82227	3.34413	2.89583	5.20553	5.33248	4.62772	2.53137	0.932978	1.38792	4.67931	5.00285	-0.353584	1.7623	4.38221	3.66924	5.90579	1.00193	5.74145	5.27052	5.0803	2.28325	-3.57824	3.51281	-1.37578	4.06364	-2.59106	4.92607	3.33429	1.94548	4.41065	-0.631346	4.65698	3.58607	5.29954
SRR13420665	PRJNA691577	EUR	Her2	2	-1.28176	4.07602	3.0467	5.21865	4.38252	7.88543	2.69828	4.2609	2.4645	3.08016	5.06046	-1.69061	3.20044	3.9121	4.72044	5.18656	4.16411	2.88757	0.206346	0.39314	4.17561	4.93981	-0.786705	1.62648	4.36789	2.97868	5.7805	1.18588	4.43036	4.50645	5.08968	2.27694	-4.25379	3.2954	-1.25175	3.10626	-2.61479	5.47485	3.33114	0.511679	3.80132	-1.24712	4.78416	3.61381	4.15008
SRR13420719	PRJNA691577	AFR	Normal	2	-0.996698	4.53236	2.9434	5.28881	4.61468	8.22225	2.5429	4.33307	2.88969	3.05894	5.47251	-1.60355	3.25106	3.15911	5.10679	5.21513	4.61356	2.84861	0.50938	0.98105	4.50543	4.96432	-0.38442	1.97821	4.39265	3.34756	5.90424	0.740225	5.42966	5.04953	5.08438	2.21957	-3.67647	3.44143	-1.32765	3.47328	-2.59773	5.16139	3.33277	1.33459	4.25209	-0.769839	4.60349	3.56324	4.99557
SRR13420727	PRJNA691577	EUR	LumB	2	-0.976412	4.38393	3.31909	5.39207	4.3527	8.45958	2.80352	4.33643	2.59293	3.07965	5.52513	-1.23451	3.19052	3.31585	5.07749	5.08612	4.62614	3.07051	0.34272	0.776764	4.84398	4.95456	-0.290345	2.22663	4.41882	3.11456	5.95182	0.813502	5.34247	4.94179	5.08715	2.21433	-3.54938	3.47624	-1.2862	2.93728	-2.59572	5.38301	3.3311	1.01488	4.17582	-0.709472	4.57413	3.48112	4.99928
SRR13420753	PRJNA691577	EUR	Normal	2	-1.0445	4.36188	3.26645	5.25187	4.47212	8.21619	2.68807	4.31264	2.80733	3.04678	5.32794	-1.44597	3.17318	3.36814	4.95376	5.1169	4.34464	2.92662	0.240336	0.783194	4.64876	4.93956	-0.429776	1.95673	4.38769	3.20399	5.86526	0.854259	5.04887	4.76697	5.08785	2.29132	-3.87026	3.35426	-1.30031	3.30261	-2.59963	5.38496	3.33155	0.974205	4.06829	-0.84773	4.62712	3.49974	4.70082
SRR13420765	PRJNA691577	EUR	Basal	3	-0.910954	4.70001	2.84492	5.29824	4.90863	8.36312	2.14477	4.39177	3.24329	3.01182	5.72414	-2.08137	3.40287	2.50335	5.3495	5.35727	4.88756	2.57039	0.698371	1.39632	4.46045	4.91369	-0.315987	2.10007	4.36786	3.68159	5.94626	0.260549	5.65896	5.32136	5.08003	2.07331	-3.64851	3.55196	-1.40857	3.9161	-2.5958	4.82793	3.33461	1.92666	4.3707	-0.656872	4.59443	3.68578	5.24614
SRR13420788	PRJNA691577	EAS	LumA	4	-1.11341	4.36939	2.93931	5.21723	4.83438	7.85273	2.52993	4.30142	3.11601	3.18259	5.26576	-1.63925	3.27592	3.51812	4.87589	5.22239	4.37694	2.82798	0.68499	0.795791	4.41744	4.98313	-0.602323	1.64651	4.38253	3.34542	5.83617	1.35803	5.34429	5.02652	5.08418	2.37186	-3.8354	3.40391	-1.28443	3.61546	-2.60683	5.19618	3.33301	1.21249	4.16802	-0.935357	4.73422	3.63264	4.67813
SRR13420793	PRJNA691577	EUR_AMR	LumB	5	-0.990524	4.50089	2.98736	5.33244	4.87689	8.33063	2.25603	4.33982	3.03278	3.15046	5.56361	-1.81787	3.34491	3.16423	5.20225	5.32763	4.7657	2.56812	0.786249	0.949164	4.69352	4.98875	-0.340416	1.81438	4.34875	3.52364	5.93175	0.822457	5.39167	5.07175	5.07959	2.2042	-3.53874	3.56111	-1.34616	3.66698	-2.59568	4.98243	3.33396	1.65129	4.24099	-0.656004	4.69368	3.61846	5.03674
SRR13420806	PRJNA691577	EUR	Basal	2	-0.863239	4.5588	3.10277	5.38977	4.56841	8.60008	2.45518	4.35941	2.89147	3.06573	5.65262	-1.66598	3.28453	2.94166	5.2661	5.20906	4.84587	2.80841	0.626272	1.01887	4.75406	5.00968	-0.118659	2.18211	4.3935	3.40404	6.00454	0.638755	5.68138	5.17446	5.08128	2.12811	-3.23035	3.62471	-1.34855	3.3149	-2.58924	5.08721	3.33273	1.6216	4.34146	-0.540247	4.59723	3.52598	5.18426
SRR13420809	PRJNA691577	EUR_EAS	LumA	2	-0.906032	4.59482	3.44364	5.467	4.31815	8.76345	2.44748	4.37029	2.67409	2.99386	5.75748	-1.3416	3.24141	2.87222	5.42362	5.15569	4.94646	2.88344	0.35322	0.83956	5.12259	4.8918	-0.198742	2.48202	4.40392	3.39014	5.99921	0.237048	5.57411	5.19221	5.08283	2.09249	-3.45783	3.55137	-1.33765	3.11571	-2.59686	5.14649	3.33247	1.32252	4.28017	-0.533131	4.53357	3.59328	5.11922
SRR13420909	PRJNA691577	EUR	Her2	5	-1.07919	4.29952	3.19216	5.30833	4.56697	8.21784	2.4903	4.31587	2.86673	3.11396	5.36031	-1.57331	3.21194	3.54052	5.07065	5.1932	4.51485	2.64725	0.558722	0.725678	4.68166	4.97768	-0.419354	1.83438	4.37856	3.26616	5.90233	0.969941	5.08428	4.83405	5.08347	2.27225	-3.72297	3.47864	-1.30444	3.35358	-2.59873	5.21433	3.33221	1.16351	4.08613	-0.810162	4.68731	3.57209	4.77045
SRR13420929	PRJNA691577	AFR	Basal	5	-1.11811	4.36211	3.05455	5.20149	4.87878	8.00979	2.356	4.32639	2.9724	3.04754	5.35458	-1.88155	3.29602	3.24927	4.98341	5.30724	4.44102	2.66638	0.56391	1.01477	4.17929	4.91272	-0.589754	1.64801	4.35083	3.42843	5.84135	0.854031	4.98017	4.84765	5.08468	2.21159	-4.0851	3.36868	-1.32748	3.68915	-2.60292	5.11254	3.33323	1.3113	4.06736	-0.960553	4.68691	3.67331	4.63051
SRR13421030	PRJNA691577	EUR	Normal	2	-1.00381	4.37072	3.41495	5.36022	4.20936	8.44277	2.50861	4.33197	2.54697	2.79851	5.51846	-1.60009	3.26026	2.98071	5.23351	5.18656	4.57175	2.85989	0.00123679	0.708296	4.53903	4.79242	-0.345061	2.1672	4.39106	3.18457	5.91247	0.422241	4.78491	4.69055	5.08561	1.99734	-4.16268	3.37559	-1.34563	2.94143	-2.60799	5.21614	3.33173	0.801646	3.92593	-0.684162	4.59686	3.65974	4.60661
SRR13816347	PRJNA705699	EUR	LumA	4	-0.941292	4.63924	3.14188	5.37044	4.80944	8.47059	2.43041	4.3563	3.0348	3.17572	5.65245	-1.46546	3.32177	2.93834	5.28506	5.21196	4.78829	2.76219	0.597595	0.97246	4.97006	4.95729	-0.320076	2.09835	4.37974	3.49505	5.9774	0.718315	5.79016	5.31346	5.0815	2.25069	-3.51693	3.54665	-1.33202	3.5651	-2.59458	5.09824	3.33323	1.5662	4.39218	-0.575228	4.61862	3.56613	5.21621
SRR13816364	PRJNA705699	EUR	LumB	5	-0.905827	4.85185	3.00305	5.45996	5.0532	8.4621	2.24865	4.36457	2.90176	3.1862	5.76791	-1.7644	3.41668	2.69309	5.79629	5.39949	4.99672	2.81155	0.691291	0.917619	5.29747	4.90528	-0.269351	1.96827	4.44827	3.70831	5.96789	0.5102	5.90942	5.67761	5.07759	2.11474	-3.17163	3.53608	-1.34612	3.65878	-2.59895	4.83005	3.33609	1.65745	4.38171	-0.321664	4.68138	3.82427	5.20158
SRR13816441	PRJNA705699	EUR	Basal	3	-0.990003	4.56903	2.92279	5.29626	4.81278	8.24809	2.43463	4.38731	2.94378	2.80927	5.64633	-1.76066	3.38512	2.53707	5.21305	5.30942	4.59413	2.68159	0.215829	1.68193	4.1051	4.80466	-0.438245	2.09069	4.40705	3.35361	5.95512	0.722877	5.11901	4.93396	5.085	1.98911	-4.28634	3.46718	-1.36816	3.35944	-2.59986	5.12456	3.33202	1.41231	4.14098	-0.847599	4.6038	3.64931	4.93775
SRR13816455	PRJNA705699	EUR	LumA	4	-0.825818	4.79505	3.48854	5.42442	4.92192	8.76079	1.96077	4.39036	3.09157	3.09975	5.999	-1.10006	3.32883	2.54517	5.58173	5.23839	5.02395	2.36163	0.513124	1.14148	5.64078	4.89476	-0.130052	2.38242	4.3981	3.68364	6.00223	0.318447	6.08722	5.44102	5.07793	2.19021	-3.51326	3.5069	-1.41977	3.95505	-2.58773	4.95858	3.33469	2.00508	4.54518	-0.200678	4.45756	3.52359	5.7995
SRR13816458	PRJNA705699	EUR	LumB	5	-0.993611	4.63995	3.13346	5.40018	4.73861	8.38967	2.21917	4.35688	2.86504	3.07202	5.68701	-1.77868	3.43427	2.84022	5.57578	5.31121	4.79329	2.74904	0.613535	0.920834	4.85872	4.88553	-0.363356	1.8894	4.409	3.54549	5.94309	0.566492	5.5115	5.31819	5.07993	2.03409	-3.66715	3.49971	-1.35344	3.54693	-2.60175	4.90036	3.33465	1.57421	4.23353	-0.580764	4.64395	3.72019	5.17835
SRR13816584	PRJNA705699	EUR	Normal	2	-1.0009	4.46663	3.03429	5.37622	4.68823	8.44858	2.41363	4.32908	2.83477	3.10805	5.54207	-1.52018	3.25297	3.2543	5.03959	5.21588	4.72735	2.63297	0.524759	0.79605	4.94834	4.98267	-0.368212	2.133	4.35445	3.33027	5.94114	0.701133	5.37965	5.02642	5.08231	2.28524	-3.5068	3.55491	-1.32705	3.37136	-2.5936	5.27736	3.33234	1.32951	4.23676	-0.809173	4.67231	3.53566	5.12807
SRR13816603	PRJNA705699	EUR	LumA	4	-1.02465	4.50057	3.24537	5.45079	4.85426	8.45453	2.32066	4.34785	2.75113	3.13208	5.70026	-1.45819	3.30355	2.94597	5.32594	5.29462	4.84555	2.70986	0.552079	0.949416	4.92977	4.87162	-0.44296	2.24134	4.35443	3.43592	5.93855	0.697125	5.26331	5.17379	5.08301	2.17881	-3.65533	3.53693	-1.34043	3.52679	-2.59611	5.12051	3.33386	1.41093	4.16503	-0.785014	4.61938	3.70465	5.04126
SRR13816659	PRJNA705699	EUR	LumB	5	-0.927188	4.60189	3.21358	5.42663	4.78572	8.68177	2.31322	4.34735	2.63852	3.08298	5.75293	-1.41296	3.19978	2.9197	5.28073	5.26416	4.93415	2.52943	0.412058	0.941608	4.92567	4.94572	-0.23473	2.28507	4.3721	3.44151	6.00588	0.623549	5.31178	4.98368	5.08052	2.15166	-3.6182	3.55866	-1.35583	3.43228	-2.58503	5.05106	3.33346	1.54218	4.2664	-0.497058	4.52216	3.52511	5.14059
SRR13816664	PRJNA705699	EUR	LumB	5	-0.984112	4.54118	3.18327	5.30708	4.72188	8.45362	2.27864	4.35048	3.02605	3.06031	5.62241	-1.57669	3.29522	2.98122	5.27027	5.24877	4.67867	2.69028	0.563029	1.00438	4.78137	4.92538	-0.350738	1.96607	4.37968	3.56538	5.9168	0.459921	5.3464	5.02283	5.08212	2.2054	-3.7855	3.46397	-1.36997	3.68808	-2.59142	5.04797	3.33386	1.64405	4.23965	-0.589612	4.56571	3.57072	5.11973
SRR13816680	PRJNA705699	EUR	Her2	1	-1.08463	4.24778	3.29062	5.27918	4.76552	8.30782	2.32477	4.33647	2.78079	3.04359	5.54312	-1.51435	3.28368	3.23146	4.98094	5.27115	4.4981	2.29187	0.203163	1.01878	4.55032	4.92031	-0.472253	1.98086	4.32182	3.43969	5.92759	0.737538	4.7669	4.63592	5.08232	2.24832	-4.12586	3.42393	-1.32175	3.78647	-2.59845	5.18382	3.33233	1.32578	4.00086	-0.904038	4.61933	3.5066	4.83999
SRR13816694	PRJNA705699	EUR	Her2	3	-1.11457	4.3213	2.89055	5.24608	4.50012	8.09891	2.44205	4.35698	2.85492	2.87678	5.38333	-1.95085	3.27055	3.12996	5.03071	5.29977	4.54759	2.68273	0.327937	1.06304	4.02036	4.87746	-0.552401	1.9555	4.33911	3.32613	5.86881	0.322918	4.79528	4.78148	5.08501	2.09564	-4.04585	3.39518	-1.33377	3.24368	-2.60781	5.12121	3.33221	1.10063	4.01062	-1.15813	4.68258	3.69638	4.66592
SRR13816697	PRJNA705699	EUR	Basal	3	-0.807352	4.7406	2.41425	5.34756	4.85072	8.49281	2.31744	4.4058	2.81317	2.76533	5.8107	-2.06625	3.36367	2.33298	5.25054	5.32784	4.89958	2.63864	0.214383	1.77469	3.82915	4.88838	-0.130063	2.49954	4.36874	3.49533	6.04133	0.210905	5.48172	5.08201	5.08403	1.81154	-3.5146	3.60106	-1.39514	3.49139	-2.59352	5.07175	3.33302	1.67074	4.24957	-0.889403	4.46658	3.63894	5.25684
SRR13816716	PRJNA705699	EUR	LumA	4	-0.956469	4.63721	3.28894	5.3801	4.88048	8.51401	2.29432	4.35536	2.6538	3.13775	5.74441	-1.17334	3.24548	3.03114	5.42894	5.28637	4.78223	2.70445	0.124083	0.936146	5.02481	4.89183	-0.32108	2.21238	4.41956	3.37643	5.95001	0.572994	5.54056	5.19378	5.08349	2.17162	-3.53311	3.42898	-1.3581	3.53502	-2.59665	5.19205	3.33387	1.29149	4.30157	-0.442781	4.50894	3.58139	5.0068
SRR13816725	PRJNA705699	EUR	Basal	2	-0.926166	4.47029	3.01095	5.23903	4.38064	8.22189	2.70625	4.34787	2.62621	2.92199	5.46858	-1.50255	3.12904	2.912	4.92304	5.17804	4.47203	2.90591	0.147028	1.19079	4.64615	4.95433	-0.295134	2.36948	4.38401	3.3129	5.88062	0.553599	5.13953	4.79036	5.0863	2.21775	-3.78269	3.39988	-1.33203	3.45816	-2.59218	5.32577	3.33149	1.17431	4.16516	-0.739154	4.49413	3.42757	5.01214
SRR13816772	PRJNA705699	EUR	LumB	5	-1.05139	4.45799	3.2444	5.34341	4.87283	8.35692	2.05295	4.35051	3.00149	3.055	5.62444	-1.72767	3.25498	3.05487	5.28237	5.32656	4.79022	2.35038	0.890142	0.977411	5.0208	4.91257	-0.425265	1.96428	4.31379	3.71025	5.891	0.391564	5.15598	5.00053	5.07969	2.26075	-3.89523	3.49389	-1.37084	4.00248	-2.59078	4.94845	3.33477	1.75986	4.16654	-0.665104	4.58288	3.67932	5.19082
SRR13816774	PRJNA705699	EUR	LumA	4	-0.927717	4.72776	3.21635	5.37946	4.91623	8.56561	1.86522	4.38446	3.29462	3.12355	5.7797	-1.8111	3.39	2.83749	5.57098	5.37426	5.05878	2.34239	0.875436	0.997019	5.28279	4.91891	-0.270398	1.95563	4.32865	3.82633	5.93345	-0.0683011	5.80884	5.42693	5.07652	2.2384	-3.36184	3.5398	-1.40757	4.07131	-2.59615	4.79836	3.33565	1.95303	4.41278	-0.476829	4.60801	3.70013	5.41461
SRR13816777	PRJNA705699	EUR	Basal	3	-0.857119	4.57451	2.82228	5.26984	4.66356	8.44059	2.49406	4.42984	2.79417	2.70799	5.71232	-2.23957	3.31221	2.32208	5.33019	5.34333	4.72755	2.88251	0.128367	1.67295	3.697	4.83843	-0.194843	2.44832	4.38991	3.41879	5.99197	-0.22509	5.18219	5.01539	5.08621	1.8593	-3.74061	3.47268	-1.37887	3.26346	-2.59512	4.99415	3.33262	1.48019	4.1277	-0.744523	4.48065	3.70563	4.94982
SRR13816779	PRJNA705699	EUR	Her2	1	-1.05474	4.18603	3.38864	5.37055	4.62631	8.5053	2.49803	4.33848	2.84098	2.97967	5.63923	-1.40658	3.33005	3.11986	5.06262	5.27537	4.66521	2.49092	0.272315	0.908089	4.49955	4.91286	-0.405565	2.10965	4.35725	3.28818	5.975	0.935429	4.86817	4.70409	5.08362	2.14574	-4.07325	3.49188	-1.31219	3.31472	-2.59823	5.13546	3.33164	1.31591	3.99287	-0.901432	4.69067	3.49978	4.7605
SRR13816786	PRJNA705699	EUR	LumA	4	-0.974399	4.54349	3.22584	5.40968	4.9196	8.58617	2.01231	4.37664	3.27603	3.27402	5.81489	-1.64964	3.3773	3.05454	5.40747	5.2953	4.94113	2.26371	1.06081	1.0089	5.21924	4.999	-0.305518	2.01378	4.34445	3.6575	5.97556	0.441739	5.73799	5.30691	5.07845	2.29253	-3.46597	3.60461	-1.37482	3.9007	-2.58447	4.87743	3.33451	2.08796	4.39838	-0.588484	4.63417	3.55349	5.62748
SRR13816799	PRJNA705699	EUR	LumB	5	-1.06327	4.55007	3.00734	5.31272	4.8991	8.31416	2.14681	4.32355	3.09519	3.10129	5.46944	-1.79627	3.29605	3.20589	5.198	5.29117	4.64264	2.356	0.64244	0.865146	4.74357	4.93089	-0.479402	1.694	4.34758	3.50985	5.90644	0.578475	5.20417	4.9623	5.08169	2.27799	-3.90448	3.47172	-1.34373	3.78898	-2.59514	5.02309	3.33396	1.51057	4.18568	-0.735707	4.68222	3.59622	5.01428
SRR13816818	PRJNA705699	EUR	Basal	3	-0.701426	4.67776	2.65866	5.32548	4.71897	8.56243	2.50334	4.41893	2.93742	2.58167	5.87347	-2.04335	3.40225	1.80635	5.28102	5.3469	4.85182	2.89056	0.122266	2.0433	3.7404	4.80059	0.0269588	2.52829	4.40966	3.57701	6.01024	0.151759	5.21862	4.97913	5.08628	1.6783	-3.53682	3.53382	-1.41947	3.55436	-2.58533	4.99379	3.33285	1.77639	4.10844	-0.775304	4.39201	3.63653	5.19598
SRR13816828	PRJNA705699	EUR	LumA	4	-1.03867	4.41349	3.15463	5.31324	4.73225	8.34715	2.36746	4.33399	2.92699	3.13453	5.54105	-1.48396	3.28327	3.24958	5.13081	5.22484	4.66003	2.60144	0.494067	0.879275	4.97304	4.93381	-0.43057	2.03455	4.35466	3.39206	5.88916	0.654434	5.30216	5.01539	5.08376	2.30752	-3.693	3.46284	-1.32991	3.59549	-2.59899	5.28024	3.33262	1.38411	4.17278	-0.792424	4.67959	3.57763	5.05711
SRR13816842	PRJNA705699	EUR	LumA	5	-1.01967	4.58508	3.09045	5.41578	4.63032	8.33844	2.20413	4.35	2.94321	3.11736	5.6129	-1.84036	3.32456	3.10676	5.39648	5.28282	4.82101	2.64278	0.904663	0.832251	4.89692	4.93758	-0.383963	2.12152	4.34922	3.55775	5.92645	0.502322	5.46028	5.2277	5.08003	2.16066	-3.47074	3.56452	-1.34837	3.64795	-2.59529	4.9042	3.33462	1.62621	4.26245	-0.676718	4.64613	3.76629	5.30412
SRR15346606	PRJNA752116	EUR	Basal	3	-1.44376	3.85514	2.74273	5.20305	4.35764	7.18083	2.9302	4.26792	2.63326	3.31616	4.74086	-2.13117	3.25592	4.64758	4.57638	5.20111	3.93281	2.9276	0.716397	0.349222	3.16882	5.01982	-0.991417	1.51422	4.3525	2.84479	5.8005	2.12539	4.52711	4.73026	5.08832	2.2195	-3.72781	3.45921	-1.13183	2.89172	-2.6281	5.25629	3.3306	0.320976	3.72796	-1.87564	4.97695	3.92073	3.66024
SRR15346607	PRJNA752116	EUR	LumA	4	-1.36535	4.0934	3.41861	5.30198	4.77159	7.66718	2.19398	4.2972	3.32336	3.47101	5.17449	-1.98603	3.39816	4.2556	5.07415	5.31203	4.3351	2.28392	1.26207	0.251602	4.85	4.95959	-0.887687	1.50796	4.28305	3.49421	5.79238	1.44922	5.23088	5.14488	5.0818	2.38275	-3.85914	3.47154	-1.23702	3.97214	-2.62007	4.96174	3.33374	1.16815	4.03674	-1.17239	5.04467	3.89519	4.45695
SRR15346610	PRJNA752116	EUR	Normal	2	-1.61206	3.68123	3.0011	5.14996	4.17308	7.16331	3.24586	4.18221	2.41333	3.50055	4.52998	-1.44172	3.10236	5.40596	4.10813	5.00769	3.51857	2.98552	0.504524	-0.257498	3.56403	5.09941	-1.23206	1.23246	4.37992	2.47424	5.72702	2.87009	4.1176	4.17804	5.09443	2.5334	-4.38702	3.23219	-1.07108	2.61889	-2.62399	5.68665	3.32818	-0.214863	3.62923	-1.90923	5.03304	3.59041	3.60531
SRR15346615	PRJNA752116	EUR	LumA	1	-1.69191	3.39545	3.31243	5.11405	4.3206	7.0472	2.99589	4.16369	2.77235	3.65095	4.34407	-1.64227	3.14413	5.92781	4.07599	5.02804	3.44706	2.47548	0.991636	-0.593881	3.99951	5.16294	-1.24433	0.747715	4.29035	2.73257	5.68689	2.83185	4.11583	4.22246	5.09028	2.74549	-4.16439	3.27981	-1.03121	3.19973	-2.62495	5.64088	3.32874	-0.0271055	3.56971	-1.93775	5.19321	3.58719	3.60345
SRR15346616	PRJNA752116	EUR	Basal	3	-1.3445	4.15208	2.47863	5.28767	4.3429	7.52546	2.98106	4.24075	2.50614	3.29582	4.73594	-1.93444	3.09874	4.46377	4.56377	5.13725	4.25984	2.99939	0.712556	0.170578	3.73185	5.08518	-0.878246	1.56905	4.39189	2.75011	5.86443	2.05199	4.84953	4.86393	5.08512	2.34991	-3.43071	3.6074	-1.13241	2.56989	-2.61859	5.36134	3.33048	0.339688	3.97008	-1.63697	4.94886	3.7471	3.93207
SRR15346619	PRJNA752116	EUR	Basal	3	-1.27339	4.015	2.55934	5.14636	4.45953	7.45318	3.05585	4.24612	2.68419	3.24639	4.82287	-1.57786	3.08737	4.42427	4.52016	5.08609	3.93751	3.06036	0.450474	0.355717	4.19625	5.06467	-0.745179	1.54138	4.42312	2.95737	5.77304	1.79457	4.8255	4.64345	5.08926	2.48444	-3.7352	3.3262	-1.18848	3.08104	-2.60915	5.54432	3.33087	0.443351	3.90233	-1.37389	4.77712	3.59357	4.32908
SRR15346625	PRJNA752116	EUR	LumA	4	-1.68016	3.4706	3.12467	5.03608	4.40769	6.9974	3.02086	4.15513	2.82621	3.56893	4.25413	-1.65233	3.03368	5.78323	4.05389	5.01062	3.42725	2.79713	0.821146	-0.572955	4.23738	5.13384	-1.28949	0.653957	4.32403	2.76368	5.61303	2.53795	4.20022	4.24994	5.09152	2.81349	-4.23886	3.15867	-1.09796	3.17663	-2.62748	5.72689	3.32973	-0.134182	3.61482	-1.89316	5.10104	3.59664	3.55435
SRR15346628	PRJNA752116	EUR	Basal	3	-1.45112	3.84234	2.77651	5.0413	4.40106	7.18923	3.07527	4.24125	2.57748	3.22902	4.59573	-1.84378	3.15335	4.61041	4.27178	5.1156	3.61862	2.84984	0.242734	0.463302	3.53422	4.99453	-1.02101	1.20446	4.37409	2.80762	5.74708	2.17216	4.14789	4.19343	5.09174	2.36206	-4.49746	3.27158	-1.16926	3.02883	-2.62264	5.59333	3.32889	0.0621327	3.68493	-1.61103	4.91308	3.63991	3.71821
SRR15346630	PRJNA752116	AMR	Basal	3	-1.45205	3.65923	2.69108	5.08488	4.2237	7.13986	3.26279	4.23614	2.4524	3.25039	4.55696	-1.98112	3.16419	4.89614	4.29821	5.12109	3.57229	2.91113	0.341933	0.366502	3.35851	5.00543	-0.948348	1.33116	4.39889	2.5707	5.76005	2.61605	4.09421	4.1889	5.09379	2.2539	-4.22207	3.3346	-1.13775	2.67839	-2.62279	5.61367	3.32767	-0.107206	3.54979	-1.73976	4.99628	3.66349	3.48271
SRR15346635	PRJNA752116	EUR	LumA	4	-1.56055	3.61278	3.31948	5.09534	4.37514	7.17233	3.05429	4.17687	2.83533	3.56356	4.48529	-1.2964	3.09857	5.49877	4.16017	4.98018	3.575	2.75004	0.76021	-0.40561	4.28894	5.11752	-1.12508	0.948742	4.34938	2.75577	5.69121	2.69491	4.52583	4.41485	5.0903	2.7559	-4.09343	3.22392	-1.08441	3.16342	-2.62566	5.68418	3.32906	0.069335	3.73792	-1.70755	5.06408	3.53462	3.77851
SRR15346643	PRJNA752116	AMR	Basal	2	-1.53042	3.57688	2.66379	5.07592	4.38188	7.13866	3.18724	4.18796	2.50308	3.51783	4.39255	-1.78054	3.05025	5.51163	3.97556	5.04242	3.57716	2.82688	0.731399	-0.16625	3.87846	5.19446	-1.05507	1.00694	4.33723	2.68182	5.70685	2.57631	4.27798	4.24542	5.09259	2.62358	-3.84093	3.3062	-1.09739	2.92732	-2.61763	5.7497	3.32873	0.0344166	3.65972	-1.88881	5.0387	3.50397	3.765
SRR15346645	PRJNA752116	AMR	Basal	3	-1.41663	3.91273	2.58942	5.19913	4.29456	7.28014	2.9134	4.26207	2.77157	3.21251	4.68683	-2.14689	3.19488	4.55451	4.44285	5.17479	3.94542	2.73208	0.776042	0.456064	3.40324	5.0257	-0.957795	1.52164	4.32652	2.89966	5.81625	2.04813	4.45413	4.5398	5.08645	2.3085	-3.99666	3.51145	-1.13709	3.09228	-2.62118	5.28215	3.33007	0.442219	3.76102	-1.77404	4.96625	3.84065	3.8923
SRR15346646	PRJNA752116	AMR	Basal	3	-1.1226	4.3209	2.51577	5.23864	4.51054	7.89179	2.65047	4.30975	3.3075	3.17543	5.09545	-2.55588	3.27119	3.77689	4.76893	5.19649	4.3611	2.5817	1.15282	0.984219	3.57061	5.0931	-0.488713	1.61929	4.33949	3.3624	5.90477	1.39075	5.00993	4.79013	5.08404	2.10918	-3.36175	3.60976	-1.25418	3.423	-2.59258	4.99208	3.33182	1.47757	4.05171	-1.32903	4.88271	3.70863	4.69547
SRR15346648	PRJNA752116	EUR	Basal	3	-1.31044	4.06438	2.88702	5.21841	4.29811	7.58271	2.9382	4.28141	2.9842	3.23051	4.90506	-2.03269	3.19568	4.13108	4.57052	5.13137	4.10479	2.83872	0.871035	0.802059	3.43029	5.04278	-0.765925	1.55273	4.3461	3.04868	5.87726	2.15622	4.49721	4.51608	5.08573	2.16852	-3.927	3.54916	-1.23801	3.09151	-2.60406	5.05725	3.33056	0.875736	3.90934	-1.50704	4.83093	3.67089	4.1826
SRR15346658	PRJNA752116	EUR	Basal	2	-1.34443	3.84081	2.88082	5.17617	4.54385	7.5497	3.02746	4.23209	2.46625	3.25981	4.77013	-1.45295	3.11368	4.70328	4.31185	5.08236	3.94982	2.99484	0.33836	0.223962	3.89033	5.05773	-0.830918	1.44001	4.35146	2.78864	5.77928	1.93159	4.67397	4.51893	5.09115	2.496	-3.78059	3.33114	-1.15153	2.9458	-2.61633	5.68994	3.32998	0.26139	3.81299	-1.56562	4.79579	3.56563	3.92831
SRR15346659	PRJNA752116	EUR	Basal	3	-1.42382	3.81257	2.75389	5.07422	4.50413	7.16625	3.23615	4.2473	2.70217	3.31009	4.50041	-1.91755	3.10488	4.87378	4.37397	5.11898	3.63051	3.22687	0.599721	0.363901	3.3658	5.06294	-0.949725	1.18063	4.38818	2.75097	5.72345	2.08162	4.59612	4.5657	5.0932	2.47679	-3.84267	3.28088	-1.09794	2.91915	-2.61997	5.681	3.32924	0.071481	3.75508	-1.74052	4.9176	3.75158	3.63193
SRR15346661	PRJNA752116	EUR	Her2	1	-1.65725	3.65851	3.23595	5.09878	4.70586	7.11824	2.92079	4.19179	2.96373	3.63126	4.49267	-1.74076	3.24915	5.41329	4.1991	5.12462	3.58368	2.6066	1.14046	-0.231994	3.87652	5.13203	-1.31034	0.632419	4.31394	3.02566	5.69565	2.74703	4.32068	4.46388	5.09031	2.72352	-4.31261	3.26449	-1.0569	3.42379	-2.62305	5.50347	3.33015	0.388999	3.69947	-1.83395	5.16573	3.6482	3.53662
SRR15346662	PRJNA752116	EUR	Basal	3	-1.51676	3.71795	2.38193	5.12389	4.49998	6.88311	3.34465	4.17747	2.22495	3.43487	4.34635	-1.64551	3.05317	5.29963	4.08646	5.05825	3.59006	3.21804	0.457071	-0.169672	3.54499	5.08839	-1.1158	1.12283	4.39911	2.52622	5.69228	2.6946	4.4555	4.48334	5.09572	2.56058	-3.78266	3.27575	-1.03874	2.64634	-2.63227	5.90862	3.32888	-0.478057	3.65547	-1.95926	4.97441	3.68728	3.3577
SRR15346667	PRJNA752116	EUR	Basal	3	-1.34488	4.06385	2.96288	5.16537	4.4607	7.54357	3.07017	4.24793	2.40694	3.25614	4.83922	-1.44409	3.10312	4.41211	4.47877	5.04935	3.89198	3.12158	0.285597	0.408261	3.66688	4.99787	-0.871544	1.44642	4.39539	2.77551	5.80522	2.07108	4.63068	4.48056	5.0927	2.34765	-4.20792	3.28646	-1.17747	2.85022	-2.61508	5.58369	3.32969	0.225494	3.88802	-1.39226	4.7387	3.55578	3.99521
SRR15346670	PRJNA752116	EUR	LumA	1	-1.48347	3.75735	3.40334	5.18036	4.57576	7.51759	2.74232	4.23244	2.78416	3.53719	4.81891	-1.44358	3.21326	4.98748	4.4757	5.10922	3.8543	2.47957	0.769668	-0.0240791	4.25523	5.06324	-1.01411	1.20308	4.32005	3.00646	5.76251	2.10492	4.63039	4.60725	5.08958	2.57051	-3.99619	3.30487	-1.13176	3.45396	-2.61713	5.49988	3.33021	0.506546	3.80784	-1.59496	4.9983	3.57223	4.01045
SRR15346673	PRJNA752116	EUR	Her2	5	-1.5152	3.5955	3.04515	4.9837	4.1717	6.92587	3.35707	4.2104	2.74008	3.29155	4.31799	-1.96042	3.06723	5.17592	4.15825	5.05027	3.53487	3.21445	0.636755	-0.0197098	3.4793	5.10923	-1.05612	0.996525	4.32732	2.84501	5.63517	2.08059	4.11872	4.28654	5.09305	2.58484	-3.96627	3.11353	-1.11814	3.11991	-2.62898	5.4729	3.32981	0.038796	3.58699	-1.79371	4.94544	3.706	3.4699
SRR15346675	PRJNA752116	EUR_AMR	Her2	1	-1.58062	3.65379	3.19225	5.14059	4.29597	7.39946	2.9247	4.20287	2.57046	3.40395	4.6202	-1.55922	3.18896	5.01921	4.36067	5.05895	3.74337	2.84043	0.584207	-0.264319	4.02479	5.04478	-1.18063	0.938439	4.36673	2.837	5.72218	2.02214	4.2418	4.39429	5.09004	2.55958	-4.4287	3.23007	-1.14973	3.05989	-2.62686	5.56997	3.33003	0.149841	3.68494	-1.72288	4.97278	3.60271	3.78596
SRR15346683	PRJNA752116	EUR	LumB	2	-1.45624	3.71324	3.05567	5.10466	4.29956	7.19522	3.11149	4.22309	2.57815	3.26437	4.56678	-1.71156	3.0308	4.89896	4.17665	5.04966	3.62678	2.91972	0.593703	0.19749	3.78903	5.03981	-0.973764	1.3624	4.30018	2.89885	5.71708	2.17004	4.08102	4.11608	5.09155	2.49515	-4.2896	3.25111	-1.16021	3.1922	-2.61508	5.53035	3.3296	0.112166	3.64449	-1.62263	4.83212	3.63156	3.8579
SRR15346685	PRJNA752116	EUR	LumA	1	-1.34212	3.9758	3.34397	5.30797	4.49545	7.85975	2.75381	4.25042	2.89745	3.49287	5.00568	-1.42837	3.28676	4.68813	4.74066	5.07868	4.13834	2.63455	0.94677	-0.0234585	4.61263	5.09405	-0.777673	1.34198	4.33395	3.08645	5.86654	2.00128	5.03596	4.83401	5.08518	2.50862	-3.6555	3.46909	-1.17183	3.28447	-2.60963	5.3193	3.33112	0.847426	3.99308	-1.2665	4.9298	3.54852	4.48465
SRR15346687	PRJNA752116	EUR	Basal	3	-1.01183	4.41665	2.59787	5.25812	4.72213	7.97857	2.61237	4.32532	2.89242	2.97884	5.23693	-2.04166	3.19716	3.45984	5.03567	5.24883	4.4883	2.95449	0.603198	0.863729	4.11222	4.97999	-0.379558	1.91973	4.40584	3.2893	5.89707	0.827402	5.43269	5.08104	5.08331	2.23738	-3.41058	3.50938	-1.2835	3.23978	-2.60122	5.14877	3.33307	1.13966	4.17281	-0.8398	4.64074	3.75383	4.61244
SRR15346689	PRJNA752116	AMR_AFR	LumB	4	-1.23456	4.35318	3.33947	5.33412	4.78779	7.97886	2.36466	4.2879	3.1799	3.3688	5.28949	-1.69267	3.38281	4.01728	5.15516	5.20895	4.49193	2.6155	1.09195	0.322656	4.61024	4.97126	-0.68344	1.49984	4.3268	3.4717	5.8774	1.41325	5.44328	5.17799	5.07884	2.39491	-3.71908	3.52357	-1.23594	3.54477	-2.60894	4.92285	3.33394	1.33211	4.19088	-0.898974	4.8541	3.78209	4.63603
SRR15346693	PRJNA752116	EUR	LumB	2	-1.47024	3.71834	2.92375	5.05901	4.45776	7.1044	2.99565	4.22098	2.63609	3.38985	4.6084	-1.51445	3.0522	4.93252	4.24127	5.07661	3.60396	2.85342	0.516341	0.134449	4.0014	5.07703	-1.0337	1.26169	4.36514	2.86634	5.69981	2.27169	4.36762	4.34129	5.09179	2.60547	-4.22781	3.21782	-1.16638	3.34123	-2.61775	5.61867	3.3301	0.168913	3.74462	-1.60428	4.83526	3.57503	3.87937
SRR15346700	PRJNA752116	EUR	Basal	3	-1.42086	3.82665	2.58908	4.99679	4.69454	7.15902	3.01904	4.23398	3.02657	3.37055	4.53967	-2.15326	3.18918	4.73712	4.16311	5.15483	3.62239	2.86623	0.685855	0.505151	3.45781	5.11659	-0.975759	0.908047	4.35961	3.09748	5.70256	2.08062	4.3199	4.31761	5.09305	2.49166	-4.06514	3.27124	-1.16082	3.39055	-2.61592	5.58909	3.32998	0.395901	3.70878	-1.71706	5.00253	3.65068	3.64893
SRR6768657	PRJNA435751	EUR	Normal	2	-1.22547	4.04166	2.98856	5.14226	4.61322	7.76575	2.69929	4.29961	2.97722	3.26483	5.04552	-1.86778	3.26654	4.11882	4.5992	5.19673	4.00384	2.63654	0.662034	0.719278	4.03155	5.04975	-0.658186	1.46502	4.34951	3.18122	5.83864	1.65607	4.79161	4.57037	5.08728	2.3076	-3.88378	3.40899	-1.23201	3.42682	-2.60537	5.39125	3.3304	0.958381	3.92254	-1.25053	4.87366	3.58047	4.40702
SRR6768658	PRJNA435751	EUR	Normal	2	-1.22826	4.0495	2.9776	5.15869	4.69497	7.78857	2.72004	4.29794	2.93392	3.28973	5.07573	-1.85901	3.28435	4.13771	4.60489	5.19525	4.02765	2.65051	0.650687	0.747878	3.96582	5.03796	-0.657854	1.48178	4.34157	3.18676	5.8494	1.71104	4.85101	4.61802	5.08863	2.27623	-3.82831	3.41322	-1.22744	3.43352	-2.60492	5.40665	3.33041	0.955163	3.92773	-1.32105	4.86514	3.55213	4.36476
SRR6768659	PRJNA435751	EUR	LumB	2	-1.12838	4.24926	3.09105	5.23384	4.54636	8.00487	2.68947	4.29895	2.84583	3.30277	5.18143	-1.74117	3.14596	3.88056	4.82951	5.12224	4.32224	2.67458	0.724764	0.661466	4.59879	5.07253	-0.508287	1.76791	4.35692	3.32396	5.87364	1.16427	4.93457	4.71225	5.08451	2.40606	-3.61783	3.47271	-1.28	3.60224	-2.59563	5.25387	3.33199	1.15291	4.06109	-0.912306	4.70093	3.55076	4.7653
SRR6768660	PRJNA435751	EUR	Her2	5	-1.07925	4.4888	3.15329	5.37409	5.0506	8.13948	2.45651	4.32289	2.72542	3.32731	5.49703	-1.54193	3.3286	3.3204	5.24613	5.2758	4.62458	2.68267	0.585619	0.990329	4.67514	4.93287	-0.493611	1.72424	4.39877	3.45235	5.91905	1.25831	5.21966	5.0546	5.08396	2.18778	-3.71963	3.47737	-1.31522	3.74557	-2.60013	5.16211	3.33373	1.23401	4.14449	-0.703159	4.64186	3.71598	4.74897
SRR6768661	PRJNA435751	EUR	LumA	4	-1.1369	4.34548	3.13602	5.24267	4.5207	8.04521	2.55902	4.30996	2.87476	3.13377	5.24815	-1.61309	3.24545	3.58891	4.92424	5.20384	4.4454	2.78281	0.495366	0.609354	4.52303	4.97651	-0.595277	1.74421	4.37935	3.27894	5.85219	0.944171	5.24118	4.9713	5.0844	2.32586	-3.80428	3.4111	-1.26736	3.41429	-2.61114	5.29089	3.33184	0.968477	4.15503	-0.978324	4.75643	3.62076	4.52278
SRR6768662	PRJNA435751	EUR	LumA	4	-1.19256	4.26143	3.03849	5.27218	4.61896	7.92296	2.53837	4.27852	2.77711	3.25409	5.18955	-1.53991	3.21284	3.85545	4.85266	5.21011	4.41358	2.74868	0.560138	0.425113	4.49521	5.01935	-0.664979	1.69601	4.38253	3.16897	5.84344	1.40644	5.14595	4.9282	5.08404	2.37758	-3.75259	3.43697	-1.251	3.36645	-2.61273	5.31986	3.33224	0.872387	4.09994	-1.04154	4.78649	3.64025	4.38481
SRR6768663	PRJNA435751	EUR	LumB	5	-1.19779	4.26883	3.24894	5.34673	4.93951	8.21258	2.23713	4.33078	3.04283	3.20491	5.39597	-2.10152	3.52452	3.60538	5.25739	5.34708	4.59434	2.53819	0.940638	0.713499	4.27045	4.88752	-0.641875	1.35168	4.31541	3.4834	5.90187	0.850105	5.23658	5.13925	5.08238	2.17612	-3.89045	3.5136	-1.2908	3.59315	-2.60698	4.97501	3.3336	1.37747	4.06135	-0.950411	4.8219	3.79704	4.56195
SRR6768664	PRJNA435751	EUR	Her2	5	-1.23996	4.27866	3.17731	5.35221	4.94692	8.11148	2.08851	4.32776	3.16364	3.18823	5.3616	-2.32389	3.56049	3.6538	5.33488	5.38844	4.61023	2.35969	1.14462	0.683781	4.267	4.86789	-0.698033	1.30473	4.28828	3.60573	5.89189	0.837322	5.20136	5.17702	5.08027	2.16469	-3.94024	3.55168	-1.29904	3.77902	-2.60895	4.81113	3.33438	1.49855	4.04392	-0.987139	4.85823	3.89073	4.53716
SRR6768665	PRJNA435751	EUR	Normal	2	-1.06817	4.27395	2.83107	5.21864	4.48825	8.03595	2.77661	4.30243	2.92005	3.19464	5.20164	-1.55719	3.11781	3.72247	4.67591	5.10028	4.36101	2.80247	0.533548	0.720861	4.56112	5.10471	-0.457532	1.89282	4.38769	3.16474	5.88571	1.18909	5.24876	4.82615	5.0857	2.42224	-3.50493	3.47053	-1.27346	3.34268	-2.5979	5.41371	3.33098	1.07688	4.18186	-1.06471	4.69992	3.41184	4.87516
SRR6768666	PRJNA435751	EUR	LumB	5	-1.0931	4.39002	3.21403	5.3267	4.79065	8.19116	2.33573	4.32685	3.03628	3.27599	5.44412	-1.86637	3.37957	3.33774	5.17577	5.27159	4.53897	2.63815	0.910176	0.824121	4.66128	4.96501	-0.503257	1.65776	4.35252	3.4794	5.8832	1.05969	5.2211	5.08182	5.08237	2.20919	-3.67318	3.50373	-1.30184	3.80577	-2.5987	5.07777	3.33343	1.5028	4.10846	-0.880674	4.75895	3.68524	4.90467
SRR6768667	PRJNA435751	EUR	Normal	2	-1.08503	4.24617	2.91423	5.17525	4.51852	7.97115	2.66302	4.31062	3.07091	3.16031	5.17172	-1.81531	3.18959	3.631	4.66523	5.12267	4.34168	2.73133	0.613144	0.736377	4.262	5.06659	-0.503233	1.77795	4.36151	3.27603	5.8764	1.03725	5.22989	4.83341	5.08514	2.37108	-3.6758	3.45713	-1.27756	3.50991	-2.60411	5.2801	3.33142	1.1698	4.1591	-1.09034	4.73333	3.51121	4.72872
SRR6768668	PRJNA435751	EUR	Basal	3	-1.07894	4.25445	2.57319	5.09398	4.57181	7.79029	2.75159	4.31863	3.04449	2.94986	5.07966	-2.11674	3.15528	3.47373	4.57998	5.20842	4.15191	2.82037	0.431258	1.06726	3.69752	5.02873	-0.506344	1.76987	4.36403	3.2816	5.84603	1.08863	4.79101	4.55729	5.08748	2.24662	-3.87549	3.40687	-1.29504	3.43405	-2.60265	5.27334	3.3313	1.05691	3.99896	-1.20288	4.69648	3.55376	4.40258
SRR6768669	PRJNA435751	EUR	LumB	5	-1.03052	4.44627	2.99877	5.32555	4.74657	8.24715	2.53565	4.33271	2.73803	3.078	5.48802	-1.68347	3.24083	3.16096	5.21351	5.22913	4.61514	2.94899	0.553157	0.859651	4.46188	4.93784	-0.422709	1.94398	4.3991	3.36108	5.89836	0.622017	5.29827	5.08228	5.08465	2.22827	-3.66276	3.42546	-1.29889	3.36006	-2.59563	5.13307	3.33364	1.33923	4.17423	-0.758538	4.58336	3.65487	4.95756
SRR6768670	PRJNA435751	EUR	LumB	5	-0.975358	4.57474	3.09508	5.29293	4.79611	8.28094	2.48463	4.33157	2.83494	3.0568	5.57572	-1.52723	3.23964	2.93552	5.19614	5.21723	4.62469	2.89237	0.502141	0.957217	4.7467	4.92224	-0.377814	2.0273	4.39713	3.47121	5.88836	0.677553	5.36803	5.05444	5.0835	2.24848	-3.78869	3.39912	-1.3305	3.59339	-2.59219	5.09046	3.33391	1.51711	4.24585	-0.601381	4.54271	3.56373	5.11155
SRR6768671	PRJNA435751	EUR	LumA	5	-1.03399	4.44672	3.06151	5.27793	4.6216	8.18577	2.49201	4.31848	2.99918	3.04807	5.38783	-1.83327	3.2292	3.22536	5.14301	5.1735	4.50839	2.90049	0.690558	0.755648	4.6715	4.96042	-0.422635	1.87278	4.37894	3.45771	5.88607	0.779164	5.28735	5.00068	5.08305	2.25583	-3.75317	3.44795	-1.3363	3.47517	-2.59654	5.06144	3.3337	1.40191	4.1901	-0.67322	4.64024	3.61656	4.96839
SRR6768672	PRJNA435751	EUR	LumA	5	-1.05022	4.47483	3.02755	5.29329	4.76931	8.17568	2.35715	4.31917	3.18822	3.06584	5.42331	-1.98319	3.29577	3.16262	5.16767	5.2217	4.50758	2.75493	0.827683	0.817065	4.6981	4.93673	-0.45885	1.84167	4.3468	3.56601	5.88845	0.732608	5.25945	5.00723	5.08181	2.24399	-3.80459	3.49697	-1.35597	3.68519	-2.59209	4.96153	3.33444	1.58101	4.19249	-0.721866	4.66887	3.6647	5.07595
SRR6768673	PRJNA435751	EUR	LumA	5	-0.838429	4.64161	2.98926	5.36121	4.8504	8.65206	2.22023	4.37159	3.33514	3.04689	5.72419	-2.01641	3.29452	2.68348	5.3787	5.24019	4.92972	2.63764	1.02061	1.08848	5.16245	5.01894	-0.108024	2.05316	4.34591	3.77478	5.9914	0.143705	5.75329	5.23332	5.07745	2.24265	-3.34504	3.63086	-1.41505	3.73944	-2.57801	4.8054	3.33514	2.185	4.43951	-0.367638	4.571	3.53488	5.71384
SRR6768674	PRJNA435751	EUR	Basal	3	-1.05214	4.24779	2.70377	5.39795	4.251	8.17393	2.71192	4.32177	2.20623	2.71605	5.4459	-1.67429	3.17457	3.04138	5.06246	5.21846	4.67692	2.90537	0.0295013	0.847448	3.9403	4.85164	-0.411742	2.42693	4.38114	3.02484	5.95042	0.749944	4.74341	4.71074	5.08458	2.01049	-4.02159	3.50341	-1.27766	2.56888	-2.60612	5.13811	3.33181	0.76939	3.93355	-1.05457	4.53015	3.68306	4.57308
SRR6768675	PRJNA435751	EUR	Basal	3	-0.857155	4.51835	3.01184	5.36487	4.38852	8.5306	2.70663	4.37149	2.3269	2.63716	5.73741	-1.23011	3.16235	2.38893	5.29598	5.21336	4.75207	3.0966	-0.311834	1.23977	4.51336	4.79774	-0.172423	2.66925	4.42155	3.1289	5.94752	0.211615	5.09374	4.86607	5.08715	2.0183	-3.9439	3.35692	-1.3411	2.77823	-2.59774	5.25396	3.33187	1.02879	4.09146	-0.635824	4.37845	3.50855	5.03474
SRR6768676	PRJNA435751	EUR	LumA	4	-1.1572	4.47725	3.08218	5.19611	4.86734	7.90246	2.32796	4.31449	3.25968	3.36628	5.34532	-1.41341	3.35131	3.65358	5.11082	5.21064	4.38702	2.48222	0.645982	0.812673	4.75661	4.95518	-0.656282	1.59661	4.41449	3.36725	5.81967	1.27954	5.57427	5.21942	5.08414	2.38652	-3.76547	3.37075	-1.2915	3.88233	-2.60815	5.23793	3.33278	1.32701	4.26085	-0.87532	4.791	3.62575	4.87828
SRR6768677	PRJNA435751	EUR	Normal	2	-1.20415	4.01779	3.23825	5.21901	4.06164	7.91788	2.97274	4.27462	2.54996	3.15409	4.97144	-1.51463	3.12378	4.24282	4.47574	5.0234	4.06851	3.04217	0.14708	0.286905	4.21949	5.03425	-0.6348	1.81106	4.38243	2.81582	5.83369	1.26825	4.84317	4.57222	5.09166	2.32076	-3.73951	3.35303	-1.20098	2.76102	-2.61668	5.71556	3.32853	0.189705	3.92007	-1.33461	4.82403	3.4948	4.16719
SRR7767247	PRJNA488462	EUR	Normal	4	-1.44734	3.94308	2.76848	5.04342	4.59924	7.00768	2.79384	4.23822	3.00897	3.34349	4.62438	-1.92312	3.27886	4.45214	4.45586	5.19646	3.82579	2.7703	0.747933	0.233736	3.60028	4.99836	-1.07311	0.967078	4.37731	3.00025	5.70096	2.30726	4.66596	4.6346	5.08636	2.45723	-4.42187	3.24841	-1.16186	3.37989	-2.63202	5.28971	3.33103	0.391939	3.84432	-1.50265	4.99318	3.84377	3.78833
SRR7767248	PRJNA488462	EUR_SAS	Basal	3	-1.43111	3.92118	2.66986	5.01078	4.56709	7.1876	2.74319	4.24429	2.81196	3.27696	4.66646	-1.96697	3.15412	4.59315	4.41321	5.20844	3.85988	2.65466	0.394404	0.374691	3.48815	5.02744	-1.0068	1.10604	4.38102	3.01204	5.72604	1.81004	4.38362	4.45637	5.08795	2.44052	-4.22776	3.25682	-1.20066	3.32311	-2.62479	5.37135	3.3311	0.366239	3.76391	-1.6079	4.88532	3.75353	3.6498
SRR7767249	PRJNA488462	EUR_SAS	LumA	2	-1.14019	4.25492	3.5356	5.33945	4.15894	8.14917	2.67277	4.32129	2.63073	3.06703	5.312	-1.28371	3.22677	3.78575	5.03162	5.14536	4.3563	2.82878	0.167529	0.543627	4.6794	4.85423	-0.518482	2.04904	4.43141	2.97451	5.87565	1.13446	4.87601	4.74227	5.08914	2.09738	-3.77718	3.37076	-1.26143	2.80419	-2.6139	5.43169	3.32984	0.457294	3.90602	-1.0129	4.7769	3.68941	4.33035
SRR7767252	PRJNA488462	EUR	LumA	4	-1.45495	4.04264	2.91906	5.09254	4.52574	7.22371	2.72592	4.2365	2.81485	3.36725	4.66	-1.83112	3.24321	4.5871	4.54726	5.17515	3.95646	2.7574	0.623868	0.156125	3.71405	5.02242	-1.05711	0.977129	4.37376	2.94372	5.73475	2.10866	4.70619	4.65632	5.08598	2.40627	-4.28997	3.28958	-1.17884	3.25472	-2.63112	5.30783	3.33107	0.340059	3.90171	-1.41783	4.96158	3.79292	3.75373
SRR7767253	PRJNA488462	EUR_SAS	Basal	2	-1.40478	3.76549	2.82147	5.07193	4.51233	7.20129	3.1281	4.23003	2.86422	3.38183	4.55734	-1.62173	3.1069	4.96548	4.27452	5.08108	3.74192	3.03938	0.66302	0.217564	3.77675	5.11173	-0.906298	1.08995	4.40801	2.79487	5.75508	2.44495	4.6891	4.50184	5.08982	2.53775	-3.77489	3.35107	-1.14079	2.96724	-2.61829	5.56428	3.32961	0.271153	3.83967	-1.61341	4.92999	3.62762	3.72874
SRR7767254	PRJNA488462	EUR	Normal	2	-1.2442	3.98398	3.3464	5.27294	4.17163	7.77145	3.03798	4.28411	2.59931	3.23687	5.01544	-1.34964	3.1972	4.23246	4.70565	5.10353	4.10132	3.1866	0.401537	0.383485	4.19573	5.00512	-0.669532	1.68705	4.4183	2.76868	5.83857	1.77112	4.83347	4.68469	5.09063	2.26072	-3.7324	3.38566	-1.1952	2.82035	-2.61672	5.53132	3.32931	0.300793	3.89698	-1.28092	4.81947	3.58429	4.07382
SRR7767257	PRJNA488462	EUR	LumB	2	-1.40846	3.78979	3.36536	5.16733	4.05153	7.46555	3.1167	4.23572	2.4084	3.2571	4.66673	-1.67774	3.10982	4.68759	4.48927	5.02591	3.80199	2.98929	0.470649	0.049527	3.86869	5.00826	-0.895967	1.31998	4.361	2.71439	5.76271	2.12488	4.32937	4.35871	5.09261	2.35083	-4.29408	3.27042	-1.15049	2.72309	-2.62358	5.47054	3.329	0.0389065	3.68503	-1.37073	4.89209	3.59886	3.62414
SRR7767258	PRJNA488462	EUR_SAS	Normal	2	-1.21311	4.0964	3.49411	5.15386	4.33146	7.63097	2.96581	4.27418	2.97643	3.27004	4.9588	-1.54703	3.10375	4.10204	4.58196	5.0109	3.89254	3.10184	0.634078	0.41634	4.509	5.0387	-0.669906	1.65031	4.34349	3.12589	5.76201	1.72993	4.97433	4.61313	5.09026	2.43672	-4.06427	3.21288	-1.24384	3.43319	-2.60747	5.38742	3.33085	0.67488	4.01268	-1.09191	4.72727	3.49697	4.54562
SRR7767259	PRJNA488462	EUR	LumB	2	-1.14214	4.00024	3.69092	5.36623	4.18016	8.07446	2.83906	4.31673	2.48461	3.04421	5.29939	-1.33575	3.09755	3.80376	5.01207	5.04318	4.34123	3.03412	0.397012	0.574275	4.30326	4.88413	-0.435919	2.13552	4.33656	2.95128	5.87888	1.30255	4.8776	4.68237	5.09008	2.08611	-3.86134	3.32142	-1.26833	2.8719	-2.60435	5.19435	3.33105	0.68112	3.88281	-1.08632	4.55037	3.59048	4.60164
SRR7767260	PRJNA488462	EUR_SAS	LumB	2	-1.30413	3.88211	3.53709	5.32929	4.18816	7.75986	3.18106	4.29487	2.56749	3.12541	5.044	-1.25466	3.09328	4.27821	4.75311	5.02019	4.06096	3.37021	0.486519	0.457818	4.02455	4.93028	-0.724122	1.96375	4.36998	2.70479	5.83489	1.79494	4.64164	4.57804	5.09323	2.25079	-3.96102	3.34004	-1.19224	2.56865	-2.60948	5.41383	3.3299	0.349445	3.82664	-1.34599	4.6714	3.61273	4.21969
SRR7767261	PRJNA488462	EUR	LumA	5	-1.54875	3.68716	2.96115	4.94012	4.59218	6.8684	3.10866	4.20157	2.78206	3.34258	4.4459	-1.62471	3.06252	4.95705	4.1541	5.088	3.49074	2.91239	0.492309	0.168199	3.72384	5.06186	-1.15739	0.838273	4.37564	2.87335	5.63001	2.55748	4.13157	4.19293	5.09243	2.59275	-4.62538	3.05977	-1.13995	3.40502	-2.62852	5.5422	3.33023	0.135127	3.64216	-1.66505	4.91708	3.56595	3.58956
SRR7826778	PRJNA490741	EUR	Normal	2	-2.18621	2.60607	2.26658	4.57527	4.28442	5.1994	4.13425	3.9765	3.06404	4.01763	2.62043	-2.34872	2.82248	8.2369	2.75451	4.77028	2.09131	3.13135	1.6423	-1.73495	3.17041	5.52587	-2.0145	-1.06185	4.28079	2.29936	5.31941	4.71518	3.53146	3.73501	5.10093	3.58057	-4.22282	2.94468	-0.760248	2.91082	-2.66209	6.27236	3.3258	-1.32015	3.17843	-2.97671	5.67459	3.57596	1.94534
SRR7826780	PRJNA490741	EUR	LumA	4	-1.70111	3.52545	3.00365	5.01237	4.32604	6.67676	3.26522	4.15406	2.92747	3.68822	4.00011	-1.93757	3.01516	6.07206	4.04018	4.96173	3.35491	2.84553	1.13867	-0.716001	4.14587	5.18217	-1.31289	0.571884	4.30427	2.7829	5.6075	2.85543	4.41453	4.46592	5.09436	2.81556	-3.77657	3.23054	-1.02109	3.17468	-2.63671	5.66845	3.32904	-0.281336	3.64367	-2.02291	5.21563	3.64945	3.21029
SRR7826781	PRJNA490741	AFR	LumA	2	-1.95461	2.99112	2.36793	4.70277	4.42393	5.73357	3.73319	4.03969	3.22409	3.86046	3.15144	-2.19354	2.9154	7.29504	3.17132	4.84948	2.52001	2.98624	1.45764	-1.24792	3.53687	5.43633	-1.70827	-0.54462	4.31217	2.56676	5.4203	3.97385	3.9242	3.99574	5.09711	3.38447	-4.06743	3.02928	-0.871718	3.1708	-2.64906	6.07933	3.32747	-0.775974	3.37702	-2.56947	5.48227	3.59393	2.58286
SRR7826792	PRJNA490741	AFR	Normal	2	-2.25094	2.34299	2.23578	4.52464	4.17099	4.92326	4.31324	3.96041	3.13408	4.0522	2.39928	-2.37024	2.80698	8.65751	2.52393	4.72329	1.84605	3.1305	1.59886	-1.8633	2.83247	5.55677	-2.06793	-1.19142	4.2865	2.08915	5.29931	5.1919	3.37259	3.59332	5.10366	3.59066	-4.13325	2.91895	-0.717126	2.71924	-2.66887	6.38378	3.32439	-1.64974	3.03217	-3.2772	5.75794	3.58076	1.62403
SRR7826797	PRJNA490741	AFR_EUR	Basal	3	-1.38387	3.89978	3.24632	5.13322	4.23071	7.34533	2.90735	4.28988	2.76245	3.20186	4.72691	-1.73654	3.05293	4.45371	4.54549	5.12119	3.81139	2.76488	0.575247	0.374399	3.60548	5.00187	-0.877397	1.46042	4.34814	2.86921	5.81935	1.98228	4.43948	4.37355	5.08992	2.32591	-4.35741	3.29959	-1.1713	2.93008	-2.61913	5.28769	3.32918	0.230894	3.80628	-1.39705	4.8158	3.71982	3.78584
SRR7826799	PRJNA490741	EUR	LumB	5	-1.41688	3.83255	3.43473	5.28084	4.50595	7.69694	2.54536	4.2609	2.84698	3.34216	4.86402	-1.76433	3.20327	4.64258	4.69948	5.12677	4.14494	2.58837	0.992426	-0.0460603	4.33117	4.98342	-0.897728	1.23258	4.30348	3.10493	5.81231	1.77974	4.78455	4.74339	5.08671	2.41575	-3.95829	3.39508	-1.18515	3.15422	-2.61824	5.25609	3.33124	0.561064	3.8539	-1.39572	4.88427	3.74162	3.95476
SRR7826800	PRJNA490741	AFR	LumA	4	-1.59878	3.49918	3.01196	5.04227	4.38919	6.81746	3.05769	4.1755	2.96832	3.59299	4.15527	-1.99056	3.05018	5.8251	4.09218	4.98845	3.48283	2.70722	1.20291	-0.518981	4.24755	5.1955	-1.138	0.645943	4.26735	2.87345	5.6394	2.67328	4.55123	4.47425	5.09213	2.78013	-3.72609	3.25622	-1.07155	3.24903	-2.63221	5.63066	3.32955	-0.0118977	3.67958	-1.85294	5.12777	3.60538	3.53806
SRR7826809	PRJNA490741	EUR	Her2	2	-1.67578	3.33983	2.48544	4.94881	4.28544	6.64548	3.40915	4.14186	3.12272	3.68495	3.8914	-2.2064	3.01196	6.16149	3.82482	4.97662	3.30513	2.72561	1.38499	-0.664319	3.92532	5.36486	-1.25271	0.372505	4.31933	2.74823	5.63249	3.05732	4.37403	4.37434	5.09117	2.9961	-3.62222	3.3118	-0.999248	3.05215	-2.62645	5.67597	3.32828	0.0158624	3.64422	-2.17459	5.30441	3.52221	3.4481
SRR7826875	PRJNA490741	EUR	LumB	5	-1.89723	3.10552	2.60811	4.87774	4.40838	6.0664	3.48907	4.08217	3.10783	3.84293	3.47602	-2.19635	2.97063	6.95202	3.53372	4.93279	2.93976	2.83272	1.68876	-1.04904	3.7884	5.36026	-1.57247	-0.149506	4.26339	2.70577	5.50089	3.74524	4.0202	4.16746	5.09328	3.17006	-3.90341	3.20623	-0.929211	3.19114	-2.64058	5.78059	3.32863	-0.395659	3.44683	-2.40941	5.39362	3.67942	2.86867
SRR7826892	PRJNA490741	EAS	Basal	2	-2.11465	2.61887	2.20764	4.6229	4.16582	5.33679	4.08374	3.99364	3.06109	3.98435	2.74817	-2.36013	2.81408	8.0498	2.7827	4.79209	2.2158	3.00701	1.54362	-1.67312	3.22813	5.52992	-1.88966	-0.746409	4.28833	2.27111	5.35822	4.56949	3.495	3.71364	5.09988	3.49697	-4.01835	3.01618	-0.782602	2.86042	-2.65766	6.23602	3.32559	-1.26606	3.16975	-2.96997	5.65603	3.55736	2.08712
SRR7826894	PRJNA490741	AFR	Basal	2	-1.9968	2.80891	2.33046	4.73858	4.21642	5.70027	3.87278	4.03902	3.05594	3.86162	3.0674	-2.27947	2.89628	7.5471	3.08732	4.81944	2.53367	2.95374	1.49302	-1.35506	3.3433	5.4597	-1.70339	-0.469685	4.28242	2.41029	5.45923	4.20844	3.75927	3.86714	5.09646	3.31836	-4.0034	3.11238	-0.852988	2.87453	-2.65086	6.03757	3.32649	-0.921372	3.30573	-2.72201	5.50387	3.59235	2.49143
SRR7826898	PRJNA490741	EUR	Basal	2	-1.76808	3.18055	2.54345	4.95461	4.20978	6.4812	3.54585	4.11108	2.90575	3.75592	3.68232	-2.14392	2.93029	6.67916	3.61101	4.93039	3.14242	2.69444	1.48007	-0.852147	3.69692	5.40159	-1.32313	0.259818	4.28856	2.56431	5.62214	3.56354	4.04424	4.09204	5.09295	2.99599	-3.65056	3.32611	-0.949147	2.8347	-2.62785	5.79028	3.32712	-0.280246	3.52066	-2.31196	5.35779	3.53405	3.14643
SRR791043	PRJNA193673	EUR	LumB	5	-1.38412	4.19808	3.21891	5.25786	4.82716	7.52854	2.3003	4.27991	3.07009	3.36228	5.05608	-1.93541	3.31879	4.14461	5.07129	5.38689	4.32235	2.46964	1.17037	0.465601	4.51497	4.92918	-0.947539	1.33387	4.34692	3.31943	5.7283	1.64467	4.93833	5.08484	5.08413	2.35066	-3.91679	3.40064	-1.23195	3.81283	-2.61519	5.05599	3.33349	1.02998	3.94278	-1.23401	5.00008	3.92769	4.15795
SRR791044	PRJNA193673	EUR	LumA	4	-1.45508	3.89702	3.09475	5.1504	4.51023	7.27111	2.8004	4.23743	2.88943	3.44538	4.70526	-1.64128	3.2212	4.83862	4.47115	5.14752	3.88976	2.77664	0.723458	0.0675228	4.23743	5.06291	-1.03265	1.24229	4.33745	2.87029	5.71785	2.18133	4.87202	4.73349	5.0884	2.52175	-3.98804	3.34131	-1.14506	3.31187	-2.6311	5.52621	3.33031	0.325366	3.90837	-1.54704	5.05289	3.68191	3.91322
SRR791045	PRJNA193673	EUR	LumA	4	-1.3681	4.10412	3.14406	5.19452	4.79454	7.45454	2.61402	4.24599	2.83516	3.37346	4.9714	-1.22672	3.24824	4.38541	4.62893	5.21175	4.04491	2.75887	0.502521	0.283464	4.34024	4.98642	-0.945822	1.35173	4.37287	3.0277	5.74427	2.03525	4.9166	4.80745	5.08808	2.4814	-4.01722	3.2805	-1.1882	3.49675	-2.62282	5.48369	3.33167	0.49517	3.95061	-1.38095	4.87039	3.66033	4.04831
SRR791046	PRJNA193673	EUR	Normal	2	-1.45354	3.83982	2.75861	5.09709	4.45555	7.14495	3.1846	4.19978	2.59169	3.43201	4.52569	-1.61166	3.03271	4.95413	4.32902	5.06263	3.7338	3.23258	0.552042	-0.172786	4.14124	5.09203	-1.02889	1.20427	4.39978	2.85059	5.68456	2.18373	4.61872	4.58001	5.09083	2.6436	-3.92962	3.21952	-1.11598	3.0245	-2.62252	5.62007	3.33076	-0.00334949	3.80616	-1.53397	4.91632	3.68673	3.77218
SRR791047	PRJNA193673	EUR	LumA	4	-1.47106	3.85842	3.07647	5.17388	4.36259	7.30543	3.01615	4.22811	2.71539	3.50074	4.63946	-1.54614	3.16523	5.05649	4.47319	5.04305	3.91667	2.94478	0.84142	0.037052	4.13844	5.07746	-1.01819	1.18141	4.36558	2.89135	5.74641	2.18355	4.83646	4.72237	5.08997	2.55438	-3.78146	3.36205	-1.14136	3.18984	-2.62371	5.52339	3.33021	0.297073	3.89824	-1.58402	4.92927	3.6945	3.90527
SRR791048	PRJNA193673	EUR	LumA	4	-1.51372	3.66383	3.11073	5.11132	4.39035	7.25668	2.94873	4.21204	2.68945	3.47246	4.59649	-1.6744	3.16392	5.1165	4.30844	5.09653	3.72006	2.74131	0.632125	-0.155153	4.18952	5.08564	-1.07215	1.03648	4.35496	2.87509	5.71063	2.25219	4.38296	4.40901	5.09013	2.5717	-4.15189	3.25441	-1.13325	3.1971	-2.6268	5.59985	3.32978	0.12298	3.69109	-1.6027	5.03741	3.64459	3.75309
SRR791049	PRJNA193673	EUR	LumA	4	-1.42325	3.8717	3.29315	5.11594	4.32634	7.327	3.159	4.21616	2.64927	3.43624	4.58202	-1.35313	3.0463	4.93882	4.31005	4.99064	3.70715	3.10499	0.569791	-0.0272179	4.20974	5.07745	-0.967061	1.1898	4.37004	2.78833	5.71539	2.26855	4.53843	4.4397	5.0933	2.61635	-4.01897	3.21848	-1.12746	3.04552	-2.62078	5.68648	3.32925	0.0441546	3.80721	-1.41764	4.90445	3.57415	3.79742
SRR791050	PRJNA193673	EUR	Normal	2	-1.23138	3.91544	3.21823	5.31865	3.9231	7.87219	3.32362	4.23956	1.89076	3.2633	4.9432	-0.92578	2.96102	4.47407	4.54653	4.88873	4.05455	3.46218	-0.033541	-0.0320273	4.30187	5.05007	-0.613271	1.96203	4.45452	2.4708	5.8583	1.88605	4.82374	4.59058	5.09501	2.34471	-3.54841	3.2963	-1.14754	2.22954	-2.61151	5.84944	3.32837	-0.177294	3.87782	-1.32717	4.64566	3.4168	4.20959
SRR791051	PRJNA193673	EUR	Basal	3	-1.21553	4.00055	2.977	5.08157	4.17779	7.69071	3.01297	4.29096	2.61011	2.97574	4.87715	-1.97727	3.13587	3.9148	4.52457	5.09199	3.91081	3.0468	0.288428	0.793185	3.61507	4.95491	-0.67256	1.67845	4.38703	2.96231	5.78719	1.13534	4.42218	4.33258	5.09374	2.21621	-4.27595	3.29624	-1.24549	3.11959	-2.6079	5.54149	3.32913	0.50115	3.7844	-1.27854	4.72066	3.58782	4.08265
SRR791053	PRJNA193673	EUR	Basal	3	-1.13677	4.10816	2.58099	5.1077	4.59985	7.61461	2.85591	4.31598	2.73594	2.76871	5.05355	-1.92436	3.19045	3.37065	4.72588	5.25338	4.17119	3.0199	0.103411	1.07036	3.38616	4.83859	-0.5925	1.79917	4.38365	3.05317	5.82232	1.179	4.70236	4.57229	5.08972	2.12762	-4.27595	3.33817	-1.27059	3.01127	-2.61709	5.29065	3.33096	0.635986	3.8838	-1.27709	4.65782	3.69394	3.98366
SRR791054	PRJNA193673	EUR	LumA	4	-1.20743	4.23458	3.15203	5.33309	4.61736	8.04063	2.52205	4.29286	2.93331	3.36079	5.2418	-1.48003	3.22804	4.06679	4.91342	5.11782	4.47998	2.62537	0.863824	0.375608	4.745	5.07389	-0.632399	1.64724	4.3634	3.28763	5.91185	1.3283	5.26813	4.99066	5.08196	2.44203	-3.57913	3.50325	-1.26388	3.40689	-2.60171	5.13553	3.3329	1.20599	4.17455	-1.06288	4.72459	3.60279	4.85954
SRR791056	PRJNA193673	EUR_AFR	Her2	1	-1.22667	4.02525	3.12273	5.25005	4.61605	8.04288	2.46226	4.28645	3.01937	3.32565	5.15367	-1.69421	3.21223	4.19584	4.84004	5.14935	4.36246	2.38936	0.923533	0.411095	4.46235	5.09619	-0.578468	1.37717	4.36261	3.22278	5.89368	1.53529	5.07859	4.78481	5.08144	2.40161	-3.69981	3.47295	-1.25354	3.40152	-2.59784	5.12538	3.33202	1.32295	4.05528	-1.09808	4.79867	3.53468	4.73855
SRR791057	PRJNA193673	EUR	LumA	4	-1.25917	4.04247	3.04618	5.23545	4.40476	7.8679	2.77244	4.25982	2.84514	3.38515	4.9766	-1.64199	3.15453	4.39328	4.66592	5.07104	4.24049	2.7505	0.967696	0.19012	4.57737	5.12824	-0.673071	1.48915	4.35926	3.1038	5.85211	1.75309	5.08299	4.75668	5.08396	2.50144	-3.66105	3.49888	-1.20863	3.22832	-2.60231	5.29892	3.33119	1.01206	4.08689	-1.14405	4.83231	3.5177	4.54269
SRR791058	PRJNA193673	EUR	Her2	1	-1.14518	4.16883	3.22614	5.27699	4.46754	8.17633	2.42737	4.32466	2.984	3.15297	5.38155	-1.7865	3.27345	3.67802	4.95285	5.19529	4.47654	2.37189	0.747899	0.818878	4.16974	5.02944	-0.487267	1.8098	4.3401	3.35713	5.9452	1.19178	4.92604	4.73075	5.08063	2.21457	-3.86349	3.54737	-1.29805	3.54402	-2.59486	4.93883	3.33226	1.53363	4.04956	-1.00999	4.69773	3.53551	4.7874
SRR791059	PRJNA193673	EUR	Basal	3	-0.936854	4.49844	2.56248	5.26264	4.83848	8.17751	2.49458	4.35605	3.0954	2.94917	5.51466	-2.12326	3.31376	2.87702	4.98783	5.30816	4.53556	2.58567	0.483869	1.59005	3.68842	4.95428	-0.262131	2.05804	4.36828	3.45987	5.94796	0.958203	5.02044	4.75659	5.08568	1.92093	-3.60553	3.53658	-1.3558	3.65787	-2.58929	5.07098	3.33254	1.55894	4.06818	-1.05795	4.62329	3.61295	4.91684
SRR791060	PRJNA193673	EUR	Basal	3	-1.03605	4.39887	2.5984	5.21758	4.75402	8.07679	2.5788	4.3358	3.01288	2.89781	5.38321	-2.22042	3.36013	2.97745	4.96192	5.28905	4.37683	2.67472	0.317581	1.49598	3.38495	4.88742	-0.424653	1.88555	4.36843	3.4472	5.90376	0.835056	4.65234	4.58849	5.088	1.93737	-4.02397	3.45426	-1.32829	3.6327	-2.59686	5.16469	3.33206	1.29003	3.89375	-1.17406	4.64797	3.71022	4.55489
SRR791061	PRJNA193673	AFR	Her2	5	-1.2103	4.25705	3.31473	5.36875	4.67063	8.16954	2.31095	4.35388	3.16989	3.09277	5.40404	-2.00136	3.4106	3.47335	5.20899	5.25283	4.52889	2.58976	0.947401	0.831469	4.1055	4.91276	-0.663605	1.72728	4.32463	3.40493	5.95629	0.850335	5.09271	5.03674	5.07913	2.23782	-4.06726	3.59692	-1.28292	3.32698	-2.60065	4.83036	3.33327	1.44435	4.10319	-0.987347	4.72393	3.82125	4.75474
SRR791062	PRJNA193673	EUR	Her2	3	-1.20657	4.1165	3.04959	5.22904	4.42269	7.97039	2.84158	4.29896	2.84883	3.18411	5.12804	-1.90839	3.20122	3.902	4.88725	5.15427	4.2949	2.78116	0.734073	0.615597	4.06831	5.02957	-0.568001	1.51278	4.35917	3.24975	5.87985	1.25539	4.57632	4.52402	5.0839	2.29077	-3.97536	3.41154	-1.25068	3.17899	-2.59996	5.09214	3.33157	1.0432	3.90328	-1.05273	4.74492	3.62248	4.57339
SRR791063	PRJNA193673	EUR	Basal	3	-1.18326	4.07957	2.60264	5.10978	4.45071	7.56056	3.08975	4.26671	2.58478	2.95364	4.9206	-1.60471	3.1476	3.83542	4.43626	5.15829	3.96575	3.18277	0.089602	0.72736	3.75873	4.96452	-0.681374	1.75116	4.38159	2.85366	5.76628	1.54761	4.66248	4.47949	5.09298	2.33159	-4.07371	3.28547	-1.22055	2.95481	-2.61254	5.6264	3.32978	0.393942	3.87146	-1.36166	4.72691	3.51502	4.10323
SRR791064	PRJNA193673	EUR	LumB	5	-1.22616	4.49055	3.31741	5.3163	4.49864	7.92949	2.47913	4.29158	2.86951	3.17092	5.24424	-2.0982	3.40832	3.4101	5.23967	5.28917	4.35008	2.9935	0.651422	0.282886	4.6483	4.84799	-0.79225	1.66718	4.33986	3.40866	5.81717	1.01006	5.05182	5.09786	5.08244	2.14928	-4.07747	3.41748	-1.2729	3.43456	-2.6199	4.95662	3.33392	0.869041	4.06699	-0.820602	4.89774	3.85328	4.36122
SRR9005725	PRJNA540926	EUR	LumB	5	-1.30366	4.23679	3.18287	5.33003	4.85375	7.79172	2.14746	4.3122	3.1171	3.2721	5.32985	-1.9745	3.41558	3.65414	5.13083	5.42227	4.47371	2.1821	0.952315	0.813397	4.34064	4.88691	-0.815867	1.61572	4.31733	3.50947	5.83306	1.49822	4.72158	4.90545	5.08135	2.149	-4.08307	3.48696	-1.28337	3.96024	-2.61172	4.86905	3.33375	1.27772	3.90279	-1.27498	4.90814	3.88819	4.31924
SRR9005726	PRJNA540926	EUR	LumB	5	-1.41893	3.87337	2.85562	5.14983	4.55056	7.33563	2.9401	4.22787	2.91651	3.42884	4.76002	-1.64243	3.19922	4.73247	4.40591	5.14126	3.88076	2.76616	0.678941	0.197456	4.12956	5.08238	-0.969034	1.27369	4.3681	2.99635	5.74757	2.26839	4.61644	4.61011	5.08769	2.54394	-3.85209	3.32841	-1.15543	3.33453	-2.61846	5.47073	3.33055	0.441885	3.80515	-1.65092	4.97791	3.642	3.99636
SRR9005727	PRJNA540926	EUR	LumA	4	-1.39685	3.91805	2.87132	5.22304	4.57792	7.46636	2.74719	4.23201	2.98004	3.48368	4.8126	-1.85784	3.25325	4.76186	4.51473	5.18173	4.03238	2.57803	0.937727	0.184445	4.04798	5.11611	-0.894259	1.17064	4.35793	3.07479	5.79958	2.25394	4.71605	4.68086	5.08509	2.45623	-3.64966	3.44757	-1.16124	3.38554	-2.61769	5.34354	3.33107	0.61866	3.83725	-1.60335	5.02998	3.70244	4.00464
SRR9005728	PRJNA540926	EUR	LumB	5	-1.41919	3.85466	3.07091	5.10989	4.47747	7.34261	2.90803	4.24791	2.68947	3.27873	4.75007	-1.78954	3.2062	4.64622	4.47749	5.08836	3.74714	2.87746	0.530741	0.335743	3.74162	4.98689	-0.961152	1.2824	4.33357	2.97581	5.76242	1.79148	4.50163	4.45832	5.09138	2.41014	-4.22377	3.27924	-1.19804	3.30923	-2.61907	5.42992	3.33065	0.393971	3.77108	-1.51634	4.81594	3.65943	4.01195
SRR9005729	PRJNA540926	EUR	LumA	2	-1.43249	3.73322	3.03294	5.20625	4.33434	7.55085	2.82692	4.24065	2.81116	3.47896	4.70777	-1.91115	3.20055	5.14145	4.41322	5.04071	3.94925	2.49195	1.04479	0.0129839	4.01966	5.15767	-0.849457	1.20283	4.31123	2.97092	5.84435	2.06645	4.65282	4.50922	5.08496	2.49953	-3.71144	3.51129	-1.14285	3.18566	-2.61131	5.36159	3.32997	0.682449	3.84333	-1.54189	4.97472	3.64019	4.25531
SRR9005730	PRJNA540926	EUR	Normal	2	-1.29755	3.87289	2.69538	5.19155	4.42355	7.65534	3.12039	4.2531	2.739	3.38667	4.78327	-1.67324	3.14428	4.81873	4.37725	5.0462	4.01647	2.90901	0.710234	0.225191	4.0671	5.19253	-0.693948	1.45642	4.34964	2.87585	5.85597	1.88843	4.931	4.57193	5.08693	2.54755	-3.49956	3.48393	-1.14997	2.91346	-2.6073	5.55205	3.32951	0.577618	3.99399	-1.42056	4.87554	3.50908	4.39833
SRR9005731	PRJNA540926	EUR	LumB	5	-1.37064	3.95852	2.82201	5.20324	4.23234	7.3654	3.07603	4.24704	2.41055	3.2511	4.68424	-1.8935	3.05038	4.59606	4.65263	5.16634	4.03218	3.16266	0.660656	0.0294049	3.82712	5.01132	-0.856514	1.46745	4.40476	2.72032	5.75189	1.945	4.55433	4.62179	5.08869	2.33965	-3.87947	3.33199	-1.1496	2.61812	-2.6184	5.3091	3.33076	0.141225	3.80011	-1.28506	4.87184	3.83464	3.78921
SRR9005732	PRJNA540926	EUR	Her2	2	-1.45213	3.92053	2.91443	4.98465	4.54561	7.04864	3.39006	4.20218	2.5852	3.25995	4.49426	-1.40045	3.10656	4.61178	4.15408	5.04318	3.39718	3.4244	0.153479	0.171261	3.64872	4.97033	-1.14181	1.07831	4.42499	2.66841	5.61737	2.32534	4.34734	4.39637	5.1003	2.59703	-4.49473	3.02194	-1.08909	2.91616	-2.62725	5.96926	3.32851	-0.293789	3.67194	-1.65488	4.9394	3.56865	3.42976
SRR9005733	PRJNA540926	EUR	Basal	2	-1.49575	3.61595	2.90274	5.07216	4.2034	7.19166	3.44654	4.1833	2.36484	3.31637	4.38433	-1.48995	2.9781	5.27646	3.98394	4.9552	3.49669	3.26982	0.384524	-0.164633	3.44151	5.11331	-1.03031	1.11489	4.39141	2.44718	5.71536	2.57565	4.21457	4.16123	5.09593	2.58539	-4.13859	3.20091	-1.06871	2.41501	-2.62027	5.87954	3.32757	-0.314051	3.64678	-1.8108	4.93249	3.51288	3.51987
[truncated: 92 more columns]

## Sheet: Kruskal-Wallis
Clusters					Subtypes
Drug	p_value	p_adj	significant_fdr	significance	Drug	p_value	p_adj	significant_fdr	significance
GDC0941	6.83257e-24	9.36063e-22	1	***	GDC0941	5.19737e-20	3.5602e-18	1	***
WO2009093972	2.26077e-23	1.54862e-21	1	***	WO2009093972	8.74727e-20	3.99459e-18	1	***
XMD8.85	7.49207e-23	3.42138e-21	1	***	XMD8.85	1.0271e-20	1.40713e-18	1	***
Tipifarnib	2.70983e-22	9.28117e-21	1	***	Tipifarnib	9.28446e-18	3.17993e-16	1	***
Sorafenib	6.92951e-21	1.89869e-19	1	***	Sorafenib	9.97183e-17	2.29392e-15	1	***
Epothilone.B	1.54261e-18	3.0191e-17	1	***	Epothilone.B	1.00464e-16	2.29392e-15	1	***
PAC.1	1.33407e-18	3.0191e-17	1	***	PAC.1	2.27062e-09	1.7282e-08	1	***
Sunitinib	1.10305e-17	1.88897e-16	1	***	Sunitinib	1.31322e-15	2.24889e-14	1	***
Midostaurin	2.79508e-17	4.25473e-16	1	***	Midostaurin	1.5219e-12	2.08501e-11	1	***
DMOG	1.53707e-16	2.10579e-15	1	***	DMOG	4.73081e-07	2.81792e-06	1	***
BAY.61.3606	1.94108e-16	2.41753e-15	1	***	BAY.61.3606	8.64472e-16	1.69189e-14	1	***
ABT.263	7.75178e-16	8.84995e-15	1	***	ABT.263	4.55621e-15	6.93556e-14	1	***
JNK.9L	9.66037e-15	1.01805e-13	1	***	JNK.9L	6.07316e-12	7.56385e-11	1	***
Doxorubicin	3.17433e-14	3.10631e-13	1	***	Doxorubicin	0.000173974	0.000627224	1	***
Rapamycin	3.90268e-14	3.56445e-13	1	***	Rapamycin	4.90623e-10	4.20096e-09	1	***
Parthenolide	4.72127e-14	3.80479e-13	1	***	Parthenolide	1.54377e-10	1.51069e-09	1	***
VX.680	4.59026e-14	3.80479e-13	1	***	VX.680	3.82458e-11	4.3664e-10	1	***
Obatoclax.Mesylate	5.52605e-14	4.20594e-13	1	***	Obatoclax.Mesylate	4.20754e-11	4.43411e-10	1	***
PD.0325901	3.6374e-13	2.62276e-12	1	***	PD.0325901	0.0211751	0.0439543	1	*
Imatinib	4.88113e-13	3.34357e-12	1	***	Imatinib	1.48408e-08	1.01659e-07	1	***
Gemcitabine	6.84862e-13	4.46791e-12	1	***	Gemcitabine	5.12568e-08	3.3439e-07	1	***
PD.0332991	3.61395e-12	2.2505e-11	1	***	PD.0332991	4.62616e-07	2.81792e-06	1	***
CI.1040	3.88714e-12	2.31539e-11	1	***	CI.1040	0.00114972	0.00342417	1	**
GSK269962A	6.77576e-12	3.81488e-11	1	***	GSK269962A	1.93495e-09	1.55934e-08	1	***
Salubrinal	6.96146e-12	3.81488e-11	1	***	Salubrinal	2.38833e-10	2.18134e-09	1	***
Mitomycin.C	2.72659e-11	1.4367e-10	1	***	Mitomycin.C	0.000638339	0.00198756	1	**
BMS.754807	5.23973e-11	2.65868e-10	1	***	BMS.754807	3.56436e-05	0.000143623	1	***
PF.4708671	5.52318e-11	2.70241e-10	1	***	PF.4708671	0.000105073	0.000389056	1	***
Etoposide	5.99149e-11	2.83046e-10	1	***	Etoposide	0.00217357	0.00633573	1	**
BX.795	1.25328e-10	5.72329e-10	1	***	BX.795	1.11601e-05	4.93206e-05	1	***
AS601245	1.78791e-10	7.90141e-10	1	***	AS601245	3.21387e-06	1.5725e-05	1	***
PD.173074	3.48496e-10	1.492e-09	1	***	PD.173074	0.00247972	0.00707753	1	**
QS11	4.2293e-10	1.7558e-09	1	***	QS11	1.0865e-08	7.83423e-08	1	***
EHT.1864	4.3711e-10	1.7613e-09	1	***	EHT.1864	4.44037e-06	2.09769e-05	1	***
AZD6482	5.28494e-10	2.06868e-09	1	***	AZD6482	4.64637e-06	2.12184e-05	1	***
CCT018159	8.2677e-10	3.14632e-09	1	***	CCT018159	0.000888228	0.00270416	1	**
AZD.2281	1.42442e-09	5.2742e-09	1	***	AZD.2281	0.0497834	0.08744	0	ns
AUY922	2.20501e-09	7.94964e-09	1	***	AUY922	2.95731e-05	0.000122773	1	***
MS.275	2.9848e-09	1.04851e-08	1	***	MS.275	0.0120266	0.0270106	1	*
CCT007093	4.93504e-09	1.69025e-08	1	***	CCT007093	0.00884825	0.0216466	1	*
PF.562271	5.64449e-09	1.88609e-08	1	***	PF.562271	1.22132e-06	6.97168e-06	1	***
KIN001.135	2.30404e-08	7.51557e-08	1	***	KIN001.135	7.22987e-05	0.000275137	1	***
Nutlin.3a	2.41105e-08	7.68171e-08	1	***	Nutlin.3a	1.6182e-06	8.86775e-06	1	***
BMS.708163	2.49187e-08	7.75878e-08	1	***	BMS.708163	0.000284078	0.000972966	1	***
GDC.0449	3.86531e-08	1.17677e-07	1	***	GDC.0449	0.00266595	0.00745378	1	**
AZD7762	6.719e-08	2.00109e-07	1	***	AZD7762	2.84355e-06	1.44284e-05	1	***
Vinorelbine	9.94873e-08	2.89995e-07	1	***	Vinorelbine	0.0101779	0.0236334	1	*
RDEA119	1.36733e-07	3.90258e-07	1	***	RDEA119	0.0126102	0.0276599	1	*
IPA.3	1.41542e-07	3.95739e-07	1	***	IPA.3	0.00679146	0.0169169	1	*
Cyclopamine	1.76123e-07	4.82577e-07	1	***	Cyclopamine	0.000179573	0.000630806	1	***
AKT.inhibitor.VIII	2.02144e-07	5.43015e-07	1	***	AKT.inhibitor.VIII	0.00490013	0.0133322	1	*
AG.014699	2.1171e-07	5.57776e-07	1	***	AG.014699	0.0360664	0.0676862	0	ns
TW.37	4.13734e-07	1.06946e-06	1	***	TW.37	0.113953	0.18153	0	ns
Axitinib	4.91033e-07	1.24577e-06	1	***	Axitinib	0.0302178	0.0599977	0	ns
NSC.87877	7.76041e-07	1.89853e-06	1	***	NSC.87877	0.000409679	0.00130526	1	**
OSI.906	7.6917e-07	1.89853e-06	1	***	OSI.906	0.0130456	0.0279258	1	*
NVP.TAE684	8.05424e-07	1.93584e-06	1	***	NVP.TAE684	0.0100446	0.0236334	1	*
BMS.536924	8.99091e-07	2.12372e-06	1	***	BMS.536924	0.0053598	0.014121	1	*
PF.02341066	1.23118e-06	2.85884e-06	1	***	PF.02341066	1.77254e-05	7.58868e-05	1	***
AZD8055	1.5346e-06	3.504e-06	1	***	AZD8055	0.00648874	0.0167728	1	*
KU.55933	1.81733e-06	4.08154e-06	1	***	KU.55933	1.71753e-06	9.05006e-06	1	***
Bexarotene	2.29594e-06	5.00945e-06	1	***	Bexarotene	0.0049631	0.0133322	1	*
BI.D1870	2.30361e-06	5.00945e-06	1	***	BI.D1870	0.0309395	0.060553	0	ns
Roscovitine	3.21606e-06	6.88437e-06	1	***	Roscovitine	0.0115757	0.0264312	1	*
Shikonin	6.07299e-06	1.28e-05	1	***	Shikonin	0.000318746	0.00106508	1	**
SB590885	8.90034e-06	1.84749e-05	1	***	SB590885	0.0520538	0.0902706	0	ns
CMK	1.09808e-05	2.24533e-05	1	***	CMK	0.0321317	0.0611395	0	ns
VX.702	1.64493e-05	3.31405e-05	1	***	VX.702	0.00916864	0.0220369	1	*
AZD.0530	2.72715e-05	5.38848e-05	1	***	AZD.0530	0.0678421	0.113346	0	ns
GNF.2	2.75324e-05	5.38848e-05	1	***	GNF.2	6.37197e-05	0.000249417	1	***
Methotrexate	3.04122e-05	5.86828e-05	1	***	Methotrexate	0.0732797	0.119516	0	ns
Elesclomol	3.59713e-05	6.84454e-05	1	***	Elesclomol	0.0465707	0.0828596	0	ns
Thapsigargin	4.02888e-05	7.56106e-05	1	***	Thapsigargin	0.0396533	0.0734121	0	ns
X17.AAG	5.3541e-05	9.91232e-05	1	***	X17.AAG	0.0313948	0.0605787	0	ns
NVP.BEZ235	7.55213e-05	0.000137952	1	***	NVP.BEZ235	0.338541	0.459209	0	ns
Gefitinib	0.0001048	0.000188916	1	***	Gefitinib	0.0670583	0.113346	0	ns
AP.24534	0.000115985	0.000206362	1	***	AP.24534	0.00662987	0.0168202	1	*
SB.216763	0.00014201	0.000249428	1	***	SB.216763	0.0621392	0.106413	0	ns
PHA.665752	0.000201292	0.000349075	1	***	PHA.665752	0.823608	0.848378	0	ns
CEP.701	0.000206901	0.000354319	1	***	CEP.701	0.292987	0.413807	0	ns
AMG.706	0.000371667	0.000622706	1	***	AMG.706	0.423951	0.55548	0	ns
SL.0101.1	0.000372715	0.000622706	1	***	SL.0101.1	0.129851	0.199883	0	ns
Lapatinib	0.000471602	0.000778427	1	***	Lapatinib	0.447603	0.578506	0	ns
AZ628	0.000486941	0.000794177	1	***	AZ628	0.494601	0.605003	0	ns
Pazopanib	0.000538285	0.000867588	1	***	Pazopanib	0.00039223	0.00127942	1	**
LFM.A13	0.000571838	0.000910951	1	***	LFM.A13	0.382683	0.513996	0	ns
Temsirolimus	0.000587494	0.000925135	1	***	Temsirolimus	0.465633	0.585245	0	ns
FH535	0.000626686	0.000975635	1	***	FH535	0.208691	0.304156	0	ns
BMS.509744	0.000677265	0.00104253	1	**	BMS.509744	0.0195438	0.0411924	1	*
Paclitaxel	0.000690696	0.00105139	1	**	Paclitaxel	0.725906	0.770924	0	ns
Cytarabine	0.000707179	0.00106465	1	**	Cytarabine	0.0688659	0.11367	0	ns
ZM.447439	0.000781544	0.00116382	1	**	ZM.447439	0.314402	0.435081	0	ns
GSK.650394	0.00100444	0.00147966	1	**	GSK.650394	0.0271945	0.0547889	0	ns
Docetaxel	0.00112439	0.00163873	1	**	Docetaxel	0.192918	0.28419	0	ns
AZD6244	0.00129188	0.00186303	1	**	AZD6244	0.53173	0.644664	0	ns
CGP.60474	0.00140722	0.00200822	1	**	CGP.60474	0.124141	0.193265	0	ns
BIBW2992	0.00160269	0.00226359	1	**	BIBW2992	0.177481	0.267197	0	ns
A.770041	0.00182895	0.00255679	1	**	A.770041	0.838838	0.857618	0	ns
Bryostatin.1	0.00200206	0.00277053	1	**	Bryostatin.1	0.76375	0.802112	0	ns
ABT.888	0.00204361	0.00279975	1	**	ABT.888	0.0413176	0.0754735	0	ns
Bleomycin	0.0022564	0.00300123	1	**	Bleomycin	0.766983	0.802112	0	ns
CHIR.99021	0.00224173	0.00300123	1	**	CHIR.99021	0.226423	0.326526	0	ns
Lenalidomide	0.00223044	0.00300123	1	**	Lenalidomide	0.396083	0.526829	0	ns
WH.4.023	0.00257496	0.00339202	1	**	WH.4.023	0.602611	0.699641	0	ns
GW843682X	0.0028396	0.00367005	1	**	GW843682X	0.586162	0.686732	0	ns
S.Trityl.L.cysteine	0.00281927	0.00367005	1	**	S.Trityl.L.cysteine	0.66346	0.724052	0	ns
Bosutinib	0.00351602	0.00450182	1	**	Bosutinib	0.694288	0.743105	0	ns
Bicalutamide	0.00365792	0.00464014	1	**	Bicalutamide	0.045232	0.0815366	0	ns
CGP.082996	0.00505585	0.0063546	1	**	CGP.082996	0.124107	0.193265	0	ns
PLX4720	0.00594679	0.00740645	1	**	PLX4720	0.557266	0.663874	0	ns
Dasatinib	0.00628589	0.00775826	1	**	Dasatinib	0.0127195	0.0276599	1	*
MK.2206	0.00662809	0.00810757	1	**	MK.2206	0.452444	0.579297	0	ns
BIRB.0796	0.00786772	0.00953874	1	**	BIRB.0796	0.627251	0.718558	0	ns
ATRA	0.0083504	0.0100351	1	*	ATRA	0.665916	0.724052	0	ns
A.443654	0.0104343	0.0123559	1	*	A.443654	0.662484	0.724052	0	ns
Vinblastine	0.0104619	0.0123559	1	*	Vinblastine	0.629394	0.718558	0	ns
Nilotinib	0.0148057	0.0173366	1	*	Nilotinib	0.425733	0.55548	0	ns
JNJ.26854165	0.0165152	0.0191744	1	*	JNJ.26854165	0.46139	0.585245	0	ns
BI.2536	0.0188564	0.0217086	1	*	BI.2536	0.688459	0.742668	0	ns
RO.3306	0.0254711	0.0290795	1	*	RO.3306	0.545539	0.655603	0	ns
Cisplatin	0.0314972	0.0356621	1	*	Cisplatin	0.308678	0.431519	0	ns
Metformin	0.0319111	0.0356659	1	*	Metformin	0.586479	0.686732	0	ns
Vorinostat	0.0320212	0.0356659	1	*	Vorinostat	0.852123	0.864747	0	ns
AICAR	0.0390562	0.0431508	1	*	AICAR	0.659535	0.724052	0	ns
X681640	0.039374	0.0431539	1	*	X681640	0.2701	0.385455	0	ns
WZ.1.84	0.0405102	0.0440468	1	*	WZ.1.84	0.185253	0.275867	0	ns
Bortezomib	0.0451986	0.0487575	1	*	Bortezomib	0.0264661	0.0541172	0	ns
NU.7441	0.0488374	0.0519681	0	ns	NU.7441	0.139745	0.212723	0	ns
Z.LLNle.CHO	0.0489334	0.0519681	0	ns	Z.LLNle.CHO	0.984995	0.984995	0	ns
Camptothecin	0.0515919	0.0543699	0	ns	Camptothecin	0.780088	0.809636	0	ns
MG.132	0.053786	0.0562495	0	ns	MG.132	0.335852	0.459209	0	ns
JW.7.52.1	0.0645435	0.0669884	0	ns	JW.7.52.1	0.926439	0.933252	0	ns
JNK.Inhibitor.VIII	0.120923	0.124559	0	ns	JNK.Inhibitor.VIII	0.471336	0.587027	0	ns
GW.441756	0.126783	0.129621	0	ns	GW.441756	0.0854215	0.137679	0	ns
FTI.277	0.207682	0.210759	0	ns	FTI.277	0.640853	0.724052	0	ns
Embelin	0.456345	0.4597	0	ns	Embelin	0.656937	0.724052	0	ns
Pyrimethamine	0.825585	0.825585	0	ns	Pyrimethamine	0.478634	0.590747	0	ns

## Sheet: DunnTestClusters
Drug	group1	group2	n1	n2	statistic	p	p_adj	p.adj.signif	significance
GDC0941	1	2	13	58	3.57437	0.000351074	0.000585124	***	***
GDC0941	1	3	13	56	6.48841	8.67446e-11	2.89149e-10	****	***
GDC0941	1	4	13	42	0.229715	0.818313	0.818313	ns	ns
GDC0941	1	5	13	35	1.44586	0.148218	0.164686	ns	ns
GDC0941	2	3	58	56	4.80774	1.5265e-06	3.05299e-06	****	***
GDC0941	2	4	58	42	-5.0537	4.33334e-07	1.08334e-06	****	***
GDC0941	2	5	58	35	-2.93042	0.00338499	0.0048357	**	**
GDC0941	3	4	56	42	-9.42878	4.14897e-21	4.14897e-20	****	***
GDC0941	3	5	56	35	-7.09108	1.33068e-12	6.65339e-12	****	***
GDC0941	4	5	42	35	1.73333	0.0830371	0.103796	ns	ns
WO2009093972	1	2	13	58	5.14389	2.69103e-07	5.38206e-07	****	***
WO2009093972	1	3	13	56	6.54381	5.99692e-11	1.99897e-10	****	***
WO2009093972	1	4	13	42	1.06275	0.287896	0.319885	ns	ns
WO2009093972	1	5	13	35	1.52873	0.126332	0.157915	ns	ns
WO2009093972	2	3	58	56	2.32798	0.0199131	0.0284473	*	*
WO2009093972	2	4	58	42	-6.12589	9.01797e-10	2.25449e-09	****	***
WO2009093972	2	5	58	35	-5.05485	4.30725e-07	7.17875e-07	****	***
WO2009093972	3	4	56	42	-8.21708	2.0851e-16	2.0851e-15	****	***
WO2009093972	3	5	56	35	-7.04532	1.85041e-12	9.25203e-12	****	***
WO2009093972	4	5	42	35	0.695728	0.486599	0.486599	ns	ns
XMD8.85	1	2	13	58	0.426315	0.669878	0.744309	ns	ns
XMD8.85	1	3	13	56	-3.92564	8.64999e-05	0.00021625	***	***
XMD8.85	1	4	13	42	2.67554	0.00746088	0.0106584	*	*
XMD8.85	1	5	13	35	-0.0843626	0.932768	0.932768	ns	ns
XMD8.85	2	3	58	56	-7.14925	8.72557e-13	4.36279e-12	****	***
XMD8.85	2	4	58	42	3.5455	0.000391874	0.000653123	***	***
XMD8.85	2	5	58	35	-0.739214	0.459777	0.574721	ns	ns
XMD8.85	3	4	56	42	10.0808	6.71707e-24	6.71707e-23	****	***
XMD8.85	3	5	56	35	5.48172	4.21214e-08	1.40405e-07	****	***
XMD8.85	4	5	42	35	-3.83003	0.000128127	0.000256254	***	***
Tipifarnib	1	2	13	58	0.733953	0.462977	0.548651	ns	ns
Tipifarnib	1	3	13	56	-2.45757	0.0139881	0.0199831	*	*
Tipifarnib	1	4	13	42	4.25715	2.07048e-05	3.45081e-05	****	***
Tipifarnib	1	5	13	35	0.6843	0.493786	0.548651	ns	ns
Tipifarnib	2	3	58	56	-5.24067	1.59993e-07	5.33309e-07	****	***
Tipifarnib	2	4	58	42	5.55712	2.74263e-08	1.37132e-07	****	***
Tipifarnib	2	5	58	35	-0.01384	0.988958	0.988958	ns	ns
Tipifarnib	3	4	56	42	10.3258	5.38594e-25	5.38594e-24	****	***
Tipifarnib	3	5	56	35	4.54283	5.55042e-06	1.11008e-05	****	***
Tipifarnib	4	5	42	35	-4.93248	8.11912e-07	2.02978e-06	****	***
Sorafenib	1	2	13	58	2.37083	0.0177481	0.0295801	*	*
Sorafenib	1	3	13	56	6.18315	6.28368e-10	1.57092e-09	****	***
Sorafenib	1	4	13	42	0.247799	0.80429	0.80429	ns	ns
Sorafenib	1	5	13	35	1.66742	0.0954304	0.119288	ns	ns
Sorafenib	2	3	58	56	6.27742	3.44248e-10	1.14749e-09	****	***
Sorafenib	2	4	58	42	-3.20256	0.00136211	0.00272423	**	**
Sorafenib	2	5	58	35	-0.868726	0.384997	0.427775	ns	ns
Sorafenib	3	4	56	42	-8.94025	3.88301e-19	3.88301e-18	****	***
Sorafenib	3	5	56	35	-6.32093	2.59986e-10	1.14749e-09	****	***
Sorafenib	4	5	42	35	2.02269	0.0431054	0.0615791	ns	ns
PAC.1	1	2	13	58	-2.87453	0.00404626	0.00505782	**	**
PAC.1	1	3	13	56	-7.23069	4.80554e-13	3.64723e-12	****	***
PAC.1	1	4	13	42	-2.83331	0.00460685	0.00511873	**	**
PAC.1	1	5	13	35	-4.93349	8.07713e-07	2.01928e-06	****	***
PAC.1	2	3	58	56	-7.1738	7.29445e-13	3.64723e-12	****	***
PAC.1	2	4	58	42	-0.0847042	0.932497	0.932497	ns	ns
PAC.1	2	5	58	35	-3.36531	0.000764566	0.00152913	**	**
PAC.1	3	4	56	42	6.50007	8.02842e-11	2.67614e-10	****	***
PAC.1	3	5	56	35	2.89444	0.00379836	0.00505782	**	**
PAC.1	4	5	42	35	-3.07227	0.00212436	0.0035406	**	**
Epothilone.B	1	2	13	58	-0.85629	0.391837	0.489796	ns	ns
Epothilone.B	1	3	13	56	-4.45137	8.53222e-06	2.13306e-05	****	***
Epothilone.B	1	4	13	42	1.4387	0.150236	0.214623	ns	ns
Epothilone.B	1	5	13	35	-0.318194	0.750338	0.750338	ns	ns
Epothilone.B	2	3	58	56	-5.91235	3.37266e-09	1.36418e-08	****	***
Epothilone.B	2	4	58	42	3.55058	0.000384389	0.000768777	***	***
Epothilone.B	2	5	58	35	0.744789	0.456399	0.50711	ns	ns
Epothilone.B	3	4	56	42	8.95062	3.5349e-19	3.5349e-18	****	***
Epothilone.B	3	5	56	35	5.88041	4.09254e-09	1.36418e-08	****	***
Epothilone.B	4	5	42	35	-2.44668	0.0144179	0.0240298	*	*
Sunitinib	1	2	13	58	-1.34454	0.178773	0.198637	ns	ns
Sunitinib	1	3	13	56	-2.32712	0.0199591	0.0288838	*	*
Sunitinib	1	4	13	42	2.53537	0.011233	0.022466	*	*
Sunitinib	1	5	13	35	2.32226	0.0202187	0.0288838	*	*
Sunitinib	2	3	58	56	-1.62184	0.104837	0.131046	ns	ns
Sunitinib	2	4	58	42	6.00796	1.87872e-09	6.2624e-09	****	***
Sunitinib	2	5	58	35	5.45161	4.9915e-08	1.24788e-07	****	***
Sunitinib	3	4	56	42	7.45193	9.19811e-14	9.19811e-13	****	***
Sunitinib	3	5	56	35	6.82547	8.76349e-12	4.38175e-11	****	***
Sunitinib	4	5	42	35	-0.220279	0.825654	0.825654	ns	ns
Midostaurin	1	2	13	58	-2.69838	0.0069677	0.0116128	*	*
Midostaurin	1	3	13	56	-5.1257	2.96431e-07	9.88104e-07	****	***
Midostaurin	1	4	13	42	0.360799	0.71825	0.71825	ns	ns
Midostaurin	1	5	13	35	-0.946558	0.343864	0.382071	ns	ns
Midostaurin	2	3	58	56	-4.00322	6.24869e-05	0.000124974	***	***
Midostaurin	2	4	58	42	4.65201	3.28722e-06	8.21804e-06	****	***
Midostaurin	2	5	58	35	2.43222	0.0150065	0.0214379	*	*
Midostaurin	3	4	56	42	8.29167	1.11667e-16	1.11667e-15	****	***
Midostaurin	3	5	56	35	5.89669	3.70857e-09	1.85429e-08	****	***
Midostaurin	4	5	42	35	-1.84365	0.0652349	0.0815436	ns	ns
DMOG	1	2	13	58	-3.86407	0.000111514	0.000223027	***	***
DMOG	1	3	13	56	-0.826924	0.40828	0.453645	ns	ns
DMOG	1	4	13	42	0.0324533	0.974111	0.974111	ns	ns
DMOG	1	5	13	35	1.89931	0.0575243	0.0821776	ns	ns
DMOG	2	3	58	56	4.97025	6.68653e-07	2.22884e-06	****	***
DMOG	2	4	58	42	5.90314	3.56639e-09	1.7832e-08	****	***
DMOG	2	5	58	35	8.42196	3.7024e-17	3.7024e-16	****	***
DMOG	3	4	56	42	1.29764	0.19441	0.243013	ns	ns
DMOG	3	5	56	35	4.04447	5.24425e-05	0.000131106	***	***
DMOG	4	5	42	35	2.65039	0.00803979	0.0133997	*	*
BAY.61.3606	1	2	13	58	-0.884477	0.376439	0.418265	ns	ns
BAY.61.3606	1	3	13	56	-3.62906	0.000284453	0.000568907	***	***
BAY.61.3606	1	4	13	42	1.61367	0.106598	0.152284	ns	ns
BAY.61.3606	1	5	13	35	1.07964	0.280305	0.350381	ns	ns
BAY.61.3606	2	3	58	56	-4.51488	6.33527e-06	2.11176e-05	****	***
BAY.61.3606	2	4	58	42	3.86736	0.00011002	0.000275051	***	***
BAY.61.3606	2	5	58	35	2.90637	0.00365649	0.00609414	**	**
BAY.61.3606	3	4	56	42	7.98245	1.43455e-15	1.43455e-14	****	***
BAY.61.3606	3	5	56	35	6.81256	9.58773e-12	4.79387e-11	****	***
BAY.61.3606	4	5	42	35	-0.705597	0.480439	0.480439	ns	ns
ABT.263	1	2	13	58	-4.26615	1.98874e-05	4.97185e-05	****	***
ABT.263	1	3	13	56	-6.52598	6.75595e-11	3.37797e-10	****	***
ABT.263	1	4	13	42	-1.9731	0.0484839	0.053871	ns	ns
ABT.263	1	5	13	35	-2.30679	0.0210665	0.0263331	*	*
ABT.263	2	3	58	56	-3.73636	0.000186702	0.000373404	***	***
ABT.263	2	4	58	42	3.37046	0.000750429	0.00125071	**	**
ABT.263	2	5	58	35	2.61577	0.00890269	0.0127181	*	*
ABT.263	3	4	56	42	6.77471	1.24655e-11	1.24655e-10	****	***
ABT.263	3	5	56	35	5.847	5.00524e-09	1.66841e-08	****	***
ABT.263	4	5	42	35	-0.53748	0.590936	0.590936	ns	ns
JNK.9L	1	2	13	58	-1.43489	0.151319	0.21617	ns	ns
JNK.9L	1	3	13	56	-4.05405	5.03386e-05	0.000100677	***	***
JNK.9L	1	4	13	42	1.35805	0.174447	0.218058	ns	ns
JNK.9L	1	5	13	35	-0.879045	0.379377	0.42153	ns	ns
JNK.9L	2	3	58	56	-4.31172	1.61991e-05	4.2592e-05	****	***
JNK.9L	2	4	58	42	4.30056	1.70368e-05	4.2592e-05	****	***
JNK.9L	2	5	58	35	0.72323	0.469539	0.469539	ns	ns
JNK.9L	3	4	56	42	8.22598	1.93608e-16	1.93608e-15	****	***
JNK.9L	3	5	56	35	4.4673	7.9212e-06	3.9606e-05	****	***
JNK.9L	4	5	42	35	-3.13078	0.00174344	0.00290573	**	**
Doxorubicin	1	2	13	58	0.209167	0.834318	0.834318	ns	ns
Doxorubicin	1	3	13	56	-4.15238	3.29036e-05	8.2259e-05	****	***
Doxorubicin	1	4	13	42	-0.535773	0.592116	0.657906	ns	ns
Doxorubicin	1	5	13	35	-3.1409	0.00168428	0.00280713	**	**
Doxorubicin	2	3	58	56	-7.16617	7.71241e-13	7.71241e-12	****	***
Doxorubicin	2	4	58	42	-1.15607	0.247653	0.309566	ns	ns
Doxorubicin	2	5	58	35	-5.06612	4.06008e-07	1.35336e-06	****	***
Doxorubicin	3	4	56	42	5.42965	5.64653e-08	2.82327e-07	****	***
Doxorubicin	3	5	56	35	1.19832	0.230793	0.309566	ns	ns
Doxorubicin	4	5	42	35	-3.71443	0.000203663	0.000407327	***	***
Rapamycin	1	2	13	58	5.51559	3.47609e-08	1.73805e-07	****	***
Rapamycin	1	3	13	56	3.30898	0.000936368	0.00133767	**	**
Rapamycin	1	4	13	42	3.64464	0.000267762	0.000535525	***	***
Rapamycin	1	5	13	35	0.369889	0.711465	0.711465	ns	ns
Rapamycin	2	3	58	56	-3.59662	0.000322385	0.000537308	***	***
Rapamycin	2	4	58	42	-2.64436	0.00818444	0.0102306	*	*
Rapamycin	2	5	58	35	-7.34626	2.03835e-13	2.03835e-12	****	***
Rapamycin	3	4	56	42	0.676236	0.498891	0.554323	ns	ns
Rapamycin	3	5	56	35	-4.17025	3.04266e-05	7.60664e-05	****	***
Rapamycin	4	5	42	35	-4.52928	5.91839e-06	1.9728e-05	****	***
VX.680	1	2	13	58	2.15449	0.0312018	0.0390022	*	*
VX.680	1	3	13	56	-0.168544	0.866155	0.866155	ns	ns
VX.680	1	4	13	42	4.92401	8.47893e-07	4.23947e-06	****	***
VX.680	1	5	13	35	2.39092	0.016806	0.0240086	*	*
VX.680	2	3	58	56	-3.8059	0.000141289	0.000282577	***	***
VX.680	2	4	58	42	4.45027	8.57635e-06	2.85878e-05	****	***
VX.680	2	5	58	35	0.539333	0.589657	0.655175	ns	ns
VX.680	3	4	56	42	7.91033	2.56701e-15	2.56701e-14	****	***
VX.680	3	5	56	35	3.84484	0.000120631	0.000282577	***	***
VX.680	4	5	42	35	-3.43529	0.000591917	0.000986528	***	***
Parthenolide	1	2	13	58	-0.375432	0.707339	0.707339	ns	ns
Parthenolide	1	3	13	56	-1.15283	0.248982	0.276647	ns	ns
Parthenolide	1	4	13	42	3.71033	0.000206987	0.000517468	***	***
Parthenolide	1	5	13	35	1.76176	0.0781103	0.111586	ns	ns
Parthenolide	2	3	58	56	-1.27949	0.200724	0.250905	ns	ns
Parthenolide	2	4	58	42	6.38075	1.76217e-10	8.81086e-10	****	***
Parthenolide	2	5	58	35	3.21167	0.00131966	0.00263932	**	**
Parthenolide	3	4	56	42	7.50775	6.0151e-14	6.0151e-13	****	***
Parthenolide	3	5	56	35	4.30277	1.68674e-05	5.62246e-05	****	***
Parthenolide	4	5	42	35	-2.64511	0.0081665	0.0136108	*	*
Obatoclax.Mesylate	1	2	13	58	-3.30736	0.000941786	0.00156964	**	**
Obatoclax.Mesylate	1	3	13	56	-5.44624	5.14463e-08	2.57232e-07	****	***
Obatoclax.Mesylate	1	4	13	42	-0.74975	0.453405	0.453405	ns	ns
Obatoclax.Mesylate	1	5	13	35	-1.64209	0.100571	0.125714	ns	ns
Obatoclax.Mesylate	2	3	58	56	-3.53248	0.000411687	0.000823374	***	***
Obatoclax.Mesylate	2	4	58	42	3.83469	0.000125725	0.000314312	***	***
Obatoclax.Mesylate	2	5	58	35	2.24985	0.0244588	0.0349411	*	*
Obatoclax.Mesylate	3	4	56	42	7.04837	1.8103e-12	1.8103e-11	****	***
Obatoclax.Mesylate	3	5	56	35	5.30624	1.11911e-07	3.73036e-07	****	***
Obatoclax.Mesylate	4	5	42	35	-1.29066	0.196823	0.218692	ns	ns
PD.0325901	1	2	13	58	0.801674	0.422741	0.452113	ns	ns
PD.0325901	1	3	13	56	4.51925	6.20603e-06	1.55151e-05	****	***
PD.0325901	1	4	13	42	3.23429	0.00121948	0.00203246	**	**
PD.0325901	1	5	13	35	4.78242	1.73196e-06	5.77321e-06	****	***
PD.0325901	2	3	58	56	6.11334	9.75683e-10	5.04864e-09	****	***
PD.0325901	2	4	58	42	3.85226	0.000117034	0.000234067	***	***
PD.0325901	2	5	58	35	6.10786	1.00973e-09	5.04864e-09	****	***
PD.0325901	3	4	56	42	-1.78716	0.0739116	0.0923895	ns	ns
PD.0325901	3	5	56	35	0.751897	0.452113	0.452113	ns	ns
PD.0325901	4	5	42	35	2.30182	0.021345	0.0304929	*	*
Imatinib	1	2	13	58	0.694125	0.487604	0.487604	ns	ns
Imatinib	1	3	13	56	3.88845	0.000100885	0.000336284	***	***
Imatinib	1	4	13	42	-1.12189	0.26191	0.327388	ns	ns
Imatinib	1	5	13	35	1.28813	0.197699	0.282427	ns	ns
Imatinib	2	3	58	56	5.25292	1.49706e-07	7.48529e-07	****	***
Imatinib	2	4	58	42	-2.80869	0.0049743	0.00829049	**	**
Imatinib	2	5	58	35	0.959563	0.337275	0.37475	ns	ns
Imatinib	3	4	56	42	-7.60902	2.76192e-14	2.76192e-13	****	***
Imatinib	3	5	56	35	-3.61405	0.000301453	0.000753632	***	***
Imatinib	4	5	42	35	3.38383	0.000714811	0.00142962	**	**
Gemcitabine	1	2	13	58	0.828031	0.407653	0.407653	ns	ns
Gemcitabine	1	3	13	56	-2.8199	0.00480387	0.00960774	**	**
Gemcitabine	1	4	13	42	1.6863	0.0917377	0.142348	ns	ns
Gemcitabine	1	5	13	35	-1.581	0.113879	0.142348	ns	ns
Gemcitabine	2	3	58	56	-5.99018	2.09605e-09	1.04803e-08	****	***
Gemcitabine	2	4	58	42	1.38746	0.165301	0.183668	ns	ns
Gemcitabine	2	5	58	35	-3.58625	0.00033547	0.000838676	***	***
Gemcitabine	3	4	56	42	6.87499	6.19962e-12	6.19962e-11	****	***
Gemcitabine	3	5	56	35	1.64586	0.0997919	0.142348	ns	ns
Gemcitabine	4	5	42	35	-4.58215	4.60218e-06	1.53406e-05	****	***
PD.0332991	1	2	13	58	-0.314813	0.752904	0.752904	ns	ns
PD.0332991	1	3	13	56	3.53436	0.000408764	0.00102191	**	**
PD.0332991	1	4	13	42	-0.643494	0.519903	0.649879	ns	ns
PD.0332991	1	5	13	35	1.97862	0.0478583	0.068369	ns	ns
PD.0332991	2	3	58	56	6.32363	2.55495e-10	1.27747e-09	****	***
PD.0332991	2	4	58	42	-0.53122	0.595266	0.661407	ns	ns
PD.0332991	2	5	58	35	3.45385	0.000552642	0.00110528	**	**
PD.0332991	3	4	56	42	-6.33113	2.4337e-10	1.27747e-09	****	***
PD.0332991	3	5	56	35	-2.0673	0.0387062	0.0645104	ns	ns
PD.0332991	4	5	42	35	3.70033	0.000215319	0.000717729	***	***
CI.1040	1	2	13	58	-0.833888	0.404344	0.449272	ns	ns
CI.1040	1	3	13	56	3.00976	0.00261457	0.00522913	**	**
CI.1040	1	4	13	42	2.12843	0.0333015	0.0555026	ns	ns
CI.1040	1	5	13	35	3.30619	0.00094574	0.00236435	**	**
CI.1040	2	3	58	56	6.31177	2.75866e-10	2.60606e-09	****	***
CI.1040	2	4	58	42	4.59709	4.28428e-06	1.42809e-05	****	***
CI.1040	2	5	58	35	6.21258	5.21212e-10	2.60606e-09	****	***
CI.1040	3	4	56	42	-1.22997	0.218709	0.273386	ns	ns
CI.1040	3	5	56	35	0.68339	0.494361	0.494361	ns	ns
CI.1040	4	5	42	35	1.74038	0.0817926	0.116847	ns	ns
GSK269962A	1	2	13	58	4.05647	4.98197e-05	0.000124549	***	***
GSK269962A	1	3	13	56	4.23219	2.31425e-05	7.71415e-05	****	***
GSK269962A	1	4	13	42	1.54339	0.122736	0.15342	ns	ns
GSK269962A	1	5	13	35	0.117145	0.906745	0.906745	ns	ns
GSK269962A	2	3	58	56	0.310449	0.756219	0.840244	ns	ns
GSK269962A	2	4	58	42	-3.72603	0.000194523	0.000324205	***	***
GSK269962A	2	5	58	35	-5.63789	1.72148e-08	8.60742e-08	****	***
GSK269962A	3	4	56	42	-3.98332	6.79584e-05	0.000135917	***	***
GSK269962A	3	5	56	35	-5.8703	4.35003e-09	4.35003e-08	****	***
GSK269962A	4	5	42	35	-1.97405	0.048376	0.0691086	ns	ns
Salubrinal	1	2	13	58	0.476612	0.633639	0.704043	ns	ns
Salubrinal	1	3	13	56	-2.58915	0.00962124	0.0160354	*	*
Salubrinal	1	4	13	42	2.25863	0.0239062	0.0341517	*	*
Salubrinal	1	5	13	35	-0.0876867	0.930126	0.930126	ns	ns
Salubrinal	2	3	58	56	-5.03539	4.76865e-07	2.38433e-06	****	***
Salubrinal	2	4	58	42	2.81624	0.00485887	0.00971774	**	**
Salubrinal	2	5	58	35	-0.816368	0.41429	0.517862	ns	ns
Salubrinal	3	4	56	42	7.41686	1.19926e-13	1.19926e-12	****	***
Salubrinal	3	5	56	35	3.56716	0.000360871	0.0012029	**	**
Salubrinal	4	5	42	35	-3.2566	0.00112755	0.00281887	**	**
Mitomycin.C	1	2	13	58	1.08442	0.278179	0.309687	ns	ns
Mitomycin.C	1	3	13	56	-2.99978	0.00270174	0.00540349	**	**
Mitomycin.C	1	4	13	42	0.026295	0.979022	0.979022	ns	ns
Mitomycin.C	1	5	13	35	-2.12477	0.0336059	0.0560098	ns	ns
Mitomycin.C	2	3	58	56	-6.70573	2.00401e-11	2.00401e-10	****	***
Mitomycin.C	2	4	58	42	-1.60121	0.10933	0.156186	ns	ns
Mitomycin.C	2	5	58	35	-4.77899	1.76181e-06	8.80904e-06	****	***
Mitomycin.C	3	4	56	42	4.56521	4.98991e-06	1.6633e-05	****	***
Mitomycin.C	3	5	56	35	1.0832	0.278718	0.309687	ns	ns
Mitomycin.C	4	5	42	35	-3.05183	0.00227451	0.00540349	**	**
BMS.754807	1	2	13	58	-0.565272	0.571889	0.635432	ns	ns
BMS.754807	1	3	13	56	-3.73918	0.00018462	0.00046155	***	***
BMS.754807	1	4	13	42	0.400974	0.688439	0.688439	ns	ns
BMS.754807	1	5	13	35	-2.62464	0.00867405	0.0144567	*	*
BMS.754807	2	3	58	56	-5.21868	1.80203e-07	9.01013e-07	****	***
BMS.754807	2	4	58	42	1.48425	0.137744	0.196777	ns	ns
BMS.754807	2	5	58	35	-3.17241	0.00151179	0.00302358	**	**
BMS.754807	3	4	56	42	6.26296	3.77727e-10	3.77727e-09	****	***
BMS.754807	3	5	56	35	1.38615	0.1657	0.207125	ns	ns
BMS.754807	4	5	42	35	-4.28081	1.86215e-05	6.20716e-05	****	***
PF.4708671	1	2	13	58	4.01254	6.00679e-05	0.000200226	***	***
PF.4708671	1	3	13	56	1.81045	0.0702261	0.100323	ns	ns
PF.4708671	1	4	13	42	0.0615831	0.950895	0.950895	ns	ns
PF.4708671	1	5	13	35	-0.0858527	0.931583	0.950895	ns	ns
PF.4708671	2	3	58	56	-3.59723	0.000321627	0.000804068	***	***
PF.4708671	2	4	58	42	-5.98071	2.22168e-09	2.01504e-08	****	***
PF.4708671	2	5	58	35	-5.88295	4.03007e-09	2.01504e-08	****	***
PF.4708671	3	4	56	42	-2.6348	0.00841864	0.0140311	*	*
PF.4708671	3	5	56	35	-2.71615	0.00660457	0.0132091	*	*
PF.4708671	4	5	42	35	-0.207238	0.835824	0.950895	ns	ns
Etoposide	1	2	13	58	0.323525	0.746298	0.932872	ns	ns
Etoposide	1	3	13	56	-3.21821	0.00128995	0.00257989	**	**
Etoposide	1	4	13	42	-0.0362656	0.971071	0.971071	ns	ns
Etoposide	1	5	13	35	-2.9841	0.00284415	0.00474025	**	**
Etoposide	2	3	58	56	-5.81837	5.94255e-09	5.94255e-08	****	***
Etoposide	2	4	58	42	-0.546802	0.584515	0.835021	ns	ns
Etoposide	2	5	58	35	-4.99212	5.97191e-07	2.98595e-06	****	***
Etoposide	3	4	56	42	4.79737	1.60759e-06	5.35863e-06	****	***
Etoposide	3	5	56	35	0.0999535	0.920381	0.971071	ns	ns
Etoposide	4	5	42	35	-4.18459	2.85679e-05	7.14198e-05	****	***
BX.795	1	2	13	58	-2.91194	0.00359187	0.00635386	**	**
BX.795	1	3	13	56	-2.89329	0.00381232	0.00635386	**	**
BX.795	1	4	13	42	0.11085	0.911736	0.987962	ns	ns
BX.795	1	5	13	35	0.784825	0.432556	0.540696	ns	ns
BX.795	2	3	58	56	0.0150882	0.987962	0.987962	ns	ns
BX.795	2	4	58	42	4.58391	4.56354e-06	1.43282e-05	****	***
BX.795	2	5	58	35	5.36573	8.0624e-08	5.27729e-07	****	***
BX.795	3	4	56	42	4.53607	5.73128e-06	1.43282e-05	****	***
BX.795	3	5	56	35	5.31691	1.05546e-07	5.27729e-07	****	***
BX.795	4	5	42	35	0.960063	0.337024	0.481462	ns	ns
AS601245	1	2	13	58	-0.961863	0.336119	0.373465	ns	ns
AS601245	1	3	13	56	-3.5392	0.000401347	0.00100337	**	**
AS601245	1	4	13	42	0.882789	0.37735	0.37735	ns	ns
AS601245	1	5	13	35	-2.14712	0.0317837	0.0529728	ns	ns
AS601245	2	3	58	56	-4.24045	2.2307e-05	7.43565e-05	****	***
AS601245	2	4	58	42	2.83965	0.00451629	0.00903258	**	**
AS601245	2	5	58	35	-1.87921	0.0602165	0.0859068	ns	ns
AS601245	3	4	56	42	6.7105	1.93965e-11	1.93965e-10	****	***
AS601245	3	5	56	35	1.82022	0.0687255	0.0859068	ns	ns
AS601245	4	5	42	35	-4.27129	1.94343e-05	7.43565e-05	****	***
PD.173074	1	2	13	58	-0.973577	0.330267	0.412834	ns	ns
PD.173074	1	3	13	56	2.39778	0.0164946	0.027491	*	*
PD.173074	1	4	13	42	0.00449654	0.996412	0.996412	ns	ns
PD.173074	1	5	13	35	2.85148	0.00435163	0.00870325	**	**
PD.173074	2	3	58	56	5.53492	3.1137e-08	1.55685e-07	****	***
PD.173074	2	4	58	42	1.48157	0.138455	0.197793	ns	ns
PD.173074	2	5	58	35	5.72284	1.04759e-08	1.04759e-07	****	***
PD.173074	3	4	56	42	-3.60939	0.000306915	0.000767289	***	***
PD.173074	3	5	56	35	0.872347	0.383019	0.425577	ns	ns
PD.173074	4	5	42	35	4.04044	5.33507e-05	0.000177836	***	***
QS11	1	2	13	58	-0.868297	0.385232	0.481539	ns	ns
QS11	1	3	13	56	-3.09947	0.00193867	0.00484667	**	**
QS11	1	4	13	42	0.990999	0.321686	0.459552	ns	ns
QS11	1	5	13	35	0.677308	0.49821	0.553567	ns	ns
QS11	2	3	58	56	-3.67111	0.0002415	0.000804999	***	***
QS11	2	4	58	42	2.86745	0.00413793	0.00827585	**	**
QS11	2	5	58	35	2.27265	0.0230471	0.0384119	*	*
QS11	3	4	56	42	6.21554	5.11471e-10	5.11471e-09	****	***
QS11	3	5	56	35	5.44943	5.05315e-08	2.52658e-07	****	***
QS11	4	5	42	35	-0.413067	0.679558	0.679558	ns	ns
EHT.1864	1	2	13	58	3.62833	0.000285265	0.000950883	***	***
EHT.1864	1	3	13	56	1.92004	0.0548527	0.078361	ns	ns
EHT.1864	1	4	13	42	0.0999015	0.920423	0.920423	ns	ns
EHT.1864	1	5	13	35	-0.490472	0.6238	0.693111	ns	ns
EHT.1864	2	3	58	56	-2.78781	0.00530657	0.010224	*	*
EHT.1864	2	4	58	42	-5.33877	9.35797e-08	4.67898e-07	****	***
EHT.1864	2	5	58	35	-5.94611	2.74587e-09	2.74587e-08	****	***
EHT.1864	3	4	56	42	-2.74051	0.00613439	0.010224	*	*
EHT.1864	3	5	56	35	-3.48265	0.000496479	0.0012412	**	**
EHT.1864	4	5	42	35	-0.834592	0.403947	0.504934	ns	ns
AZD6482	1	2	13	58	5.18592	2.14955e-07	2.14955e-06	****	***
AZD6482	1	3	13	56	4.73964	2.141e-06	1.0705e-05	****	***
AZD6482	1	4	13	42	2.24465	0.0247903	0.0354147	*	*
AZD6482	1	5	13	35	2.1117	0.034712	0.04339	*	*
AZD6482	2	3	58	56	-0.705638	0.480413	0.533793	ns	ns
AZD6482	2	4	58	42	-4.33811	1.43716e-05	4.79053e-05	****	***
AZD6482	2	5	58	35	-4.23045	2.33221e-05	5.83053e-05	****	***
AZD6482	3	4	56	42	-3.65829	0.000253899	0.000507799	***	***
AZD6482	3	5	56	35	-3.58878	0.00033223	0.000553717	***	***
AZD6482	4	5	42	35	-0.115955	0.907688	0.907688	ns	ns
CCT018159	1	2	13	58	-1.44433	0.148646	0.185807	ns	ns
CCT018159	1	3	13	56	-0.261054	0.794051	0.794051	ns	ns
CCT018159	1	4	13	42	1.18591	0.235656	0.26184	ns	ns
CCT018159	1	5	13	35	2.96186	0.00305785	0.00764462	**	**
CCT018159	2	3	58	56	1.93675	0.0527764	0.0753949	ns	ns
CCT018159	2	4	58	42	4.04521	5.22761e-05	0.000174254	***	***
CCT018159	2	5	58	35	6.56525	5.1946e-11	5.1946e-10	****	***
CCT018159	3	4	56	42	2.23766	0.0252436	0.0420726	*	*
CCT018159	3	5	56	35	4.83764	1.31392e-06	6.56962e-06	****	***
CCT018159	4	5	42	35	2.55876	0.0105047	0.0210094	*	*
AZD.2281	1	2	13	58	-1.6647	0.0959726	0.134025	ns	ns
AZD.2281	1	3	13	56	1.46165	0.143838	0.15982	ns	ns
AZD.2281	1	4	13	42	0.381815	0.702598	0.702598	ns	ns
AZD.2281	1	5	13	35	2.57249	0.0100971	0.0201941	*	*
AZD.2281	2	3	58	56	5.1286	2.9191e-07	1.45955e-06	****	***
AZD.2281	2	4	58	42	3.11937	0.0018124	0.004531	**	**
AZD.2281	2	5	58	35	6.29032	3.16813e-10	3.16813e-09	****	***
AZD.2281	3	4	56	42	-1.61082	0.10722	0.134025	ns	ns
AZD.2281	3	5	56	35	1.78934	0.0735608	0.122601	ns	ns
AZD.2281	4	5	42	35	3.12126	0.00180078	0.004531	**	**
AUY922	1	2	13	58	-0.948684	0.342781	0.428476	ns	ns
AUY922	1	3	13	56	-4.12751	3.66707e-05	0.000122236	***	***
AUY922	1	4	13	42	-0.673993	0.500316	0.555907	ns	ns
AUY922	1	5	13	35	-3.00427	0.00266217	0.00443695	**	**
AUY922	2	3	58	56	-5.22881	1.70602e-07	1.12601e-06	****	***
AUY922	2	4	58	42	0.381032	0.70318	0.70318	ns	ns
AUY922	2	5	58	35	-3.1988	0.00137999	0.00275997	**	**
AUY922	3	4	56	42	5.17723	2.25201e-07	1.12601e-06	****	***
AUY922	3	5	56	35	1.36874	0.171079	0.244399	ns	ns
AUY922	4	5	42	35	-3.32885	0.000872045	0.00218011	**	**
MS.275	1	2	13	58	3.03765	0.00238431	0.00397385	**	**
MS.275	1	3	13	56	1.1467	0.251504	0.31438	ns	ns
MS.275	1	4	13	42	0.701852	0.482772	0.523343	ns	ns
MS.275	1	5	13	35	-1.46041	0.144176	0.205966	ns	ns
MS.275	2	3	58	56	-3.09113	0.00199395	0.00397385	**	**
MS.275	2	4	58	42	-3.50122	0.000463129	0.00154376	**	**
MS.275	2	5	58	35	-6.57114	4.99329e-11	4.99329e-10	****	***
MS.275	3	4	56	42	-0.638201	0.523343	0.523343	ns	ns
MS.275	3	5	56	35	-3.83979	0.000123142	0.000615708	***	***
MS.275	4	5	42	35	-3.04584	0.00232032	0.00397385	**	**
CCT007093	1	2	13	58	2.04518	0.0408367	0.0583381	ns	ns
CCT007093	1	3	13	56	-0.204142	0.838242	0.93138	ns	ns
CCT007093	1	4	13	42	0.0672526	0.946381	0.946381	ns	ns
CCT007093	1	5	13	35	-2.42176	0.0154456	0.0257427	*	*
CCT007093	2	3	58	56	-3.68536	0.000228377	0.00114189	**	**
CCT007093	2	4	58	42	-2.99217	0.00276999	0.00553997	**	**
CCT007093	2	5	58	35	-6.60708	3.91972e-11	3.91972e-10	****	***
CCT007093	3	4	56	42	0.41246	0.680003	0.850003	ns	ns
CCT007093	3	5	56	35	-3.35883	0.000782732	0.00195683	**	**
CCT007093	4	5	42	35	-3.5301	0.000415404	0.00138468	**	**
PF.562271	1	2	13	58	-0.950295	0.341962	0.427453	ns	ns
PF.562271	1	3	13	56	-3.02654	0.00247373	0.00494747	**	**
PF.562271	1	4	13	42	1.26284	0.206645	0.295207	ns	ns
PF.562271	1	5	13	35	-0.746082	0.455618	0.506242	ns	ns
PF.562271	2	3	58	56	-3.41695	0.000633272	0.00211091	**	**
PF.562271	2	4	58	42	3.41748	0.000632038	0.00211091	**	**
PF.562271	2	5	58	35	0.230252	0.817896	0.817896	ns	ns
PF.562271	3	4	56	42	6.52822	6.65546e-11	6.65546e-10	****	***
PF.562271	3	5	56	35	3.19963	0.00137602	0.00344005	**	**
PF.562271	4	5	42	35	-2.81005	0.00495335	0.00825558	**	**
KIN001.135	1	2	13	58	0.929869	0.352439	0.440549	ns	ns
KIN001.135	1	3	13	56	0.238758	0.811293	0.811293	ns	ns
KIN001.135	1	4	13	42	-2.07007	0.0384456	0.0640761	ns	ns
KIN001.135	1	5	13	35	-2.58234	0.00981315	0.0196263	*	*
KIN001.135	2	3	58	56	-1.13072	0.258171	0.368816	ns	ns
KIN001.135	2	4	58	42	-4.65104	3.30257e-06	1.65129e-05	****	***
KIN001.135	2	5	58	35	-5.25177	1.50644e-07	1.50644e-06	****	***
KIN001.135	3	4	56	42	-3.57877	0.00034522	0.00086305	***	***
KIN001.135	3	5	56	35	-4.2337	2.29874e-05	7.66246e-05	****	***
KIN001.135	4	5	42	35	-0.794061	0.42716	0.474622	ns	ns
Nutlin.3a	1	2	13	58	2.19359	0.0282652	0.0403789	*	*
Nutlin.3a	1	3	13	56	3.82096	0.000132933	0.000443111	***	***
Nutlin.3a	1	4	13	42	0.342324	0.732107	0.813452	ns	ns
Nutlin.3a	1	5	13	35	0.389146	0.697168	0.813452	ns	ns
Nutlin.3a	2	3	58	56	2.68598	0.00723178	0.0144636	*	*
Nutlin.3a	2	4	58	42	-2.78604	0.0053356	0.013339	*	*
Nutlin.3a	2	5	58	35	-2.55437	0.0106382	0.0177303	*	*
Nutlin.3a	3	4	56	42	-5.23058	1.68979e-07	1.68979e-06	****	***
Nutlin.3a	3	5	56	35	-4.87273	1.10065e-06	5.50327e-06	****	***
Nutlin.3a	4	5	42	35	0.0775381	0.938195	0.938195	ns	ns
BMS.708163	1	2	13	58	2.55152	0.0107254	0.0214508	*	*
BMS.708163	1	3	13	56	1.68234	0.0925027	0.132147	ns	ns
BMS.708163	1	4	13	42	-0.0420329	0.966472	0.966472	ns	ns
BMS.708163	1	5	13	35	-1.38763	0.16525	0.183612	ns	ns
BMS.708163	2	3	58	56	-1.41467	0.157165	0.183612	ns	ns
BMS.708163	2	4	58	42	-3.93024	8.48628e-05	0.000282876	***	***
BMS.708163	2	5	58	35	-5.76374	8.22725e-09	8.22725e-08	****	***
BMS.708163	3	4	56	42	-2.60269	0.00924944	0.0214508	*	*
BMS.708163	3	5	56	35	-4.49538	6.94459e-06	3.4723e-05	****	***
BMS.708163	4	5	42	35	-1.91096	0.0560094	0.093349	ns	ns
GDC.0449	1	2	13	58	-3.43095	0.000601481	0.0015037	**	**
GDC.0449	1	3	13	56	-1.92405	0.0543487	0.0776411	ns	ns
GDC.0449	1	4	13	42	-0.91358	0.360937	0.401042	ns	ns
GDC.0449	1	5	13	35	0.603835	0.545954	0.545954	ns	ns
GDC.0449	2	3	58	56	2.45793	0.0139741	0.0279481	*	*
GDC.0449	2	4	58	42	3.76522	0.000166403	0.000832013	***	***
GDC.0449	2	5	58	35	5.83516	5.37398e-09	5.37398e-08	****	***
GDC.0449	3	4	56	42	1.4814	0.138501	0.173126	ns	ns
GDC.0449	3	5	56	35	3.65925	0.000252953	0.000843175	***	***
GDC.0449	4	5	42	35	2.12384	0.0336835	0.0561392	ns	ns
AZD7762	1	2	13	58	-1.9014	0.0572502	0.0954171	ns	ns
AZD7762	1	3	13	56	-2.84922	0.00438259	0.00876519	**	**
AZD7762	1	4	13	42	0.667932	0.504177	0.560197	ns	ns
AZD7762	1	5	13	35	0.14282	0.886432	0.886432	ns	ns
AZD7762	2	3	58	56	-1.56773	0.116945	0.167065	ns	ns
AZD7762	2	4	58	42	3.92605	8.63529e-05	0.000287843	***	***
AZD7762	2	5	58	35	2.94271	0.00325358	0.00813395	**	**
AZD7762	3	4	56	42	5.33579	9.51269e-08	9.51269e-07	****	***
AZD7762	3	5	56	35	4.28621	1.81749e-05	9.08747e-05	****	***
AZD7762	4	5	42	35	-0.723572	0.469329	0.560197	ns	ns
Vinorelbine	1	2	13	58	0.248848	0.803478	0.803478	ns	ns
Vinorelbine	1	3	13	56	-2.65649	0.00789576	0.0157915	*	*
Vinorelbine	1	4	13	42	0.438706	0.660874	0.803478	ns	ns
Vinorelbine	1	5	13	35	-2.17154	0.0298907	0.0498179	*	*
Vinorelbine	2	3	58	56	-4.77299	1.81507e-06	1.37471e-05	****	***
Vinorelbine	2	4	58	42	0.310331	0.75631	0.803478	ns	ns
Vinorelbine	2	5	58	35	-3.65202	0.000260188	0.000650471	***	***
Vinorelbine	3	4	56	42	4.6887	2.74943e-06	1.37471e-05	****	***
Vinorelbine	3	5	56	35	0.522229	0.601511	0.803478	ns	ns
Vinorelbine	4	5	42	35	-3.69011	0.000224157	0.000650471	***	***
RDEA119	1	2	13	58	-0.782493	0.433925	0.482139	ns	ns
RDEA119	1	3	13	56	2.3377	0.019403	0.0388059	*	*
RDEA119	1	4	13	42	1.5515	0.120781	0.201302	ns	ns
RDEA119	1	5	13	35	2.48961	0.0127882	0.0319704	*	*
RDEA119	2	3	58	56	5.1232	3.004e-07	3.004e-06	****	***
RDEA119	2	4	58	42	3.61551	0.000299755	0.000999183	***	***
RDEA119	2	5	58	35	4.89977	9.59512e-07	4.79756e-06	****	***
RDEA119	3	4	56	42	-1.11339	0.265539	0.331924	ns	ns
RDEA119	3	5	56	35	0.412729	0.679805	0.679805	ns	ns
RDEA119	4	5	42	35	1.38159	0.167098	0.238712	ns	ns
IPA.3	1	2	13	58	0.337362	0.735844	0.735844	ns	ns
IPA.3	1	3	13	56	-1.76729	0.0771791	0.110256	ns	ns
IPA.3	1	4	13	42	-0.530885	0.595498	0.661665	ns	ns
IPA.3	1	5	13	35	-3.43365	0.000595511	0.00148878	**	**
IPA.3	2	3	58	56	-3.45676	0.000546718	0.00148878	**	**
IPA.3	2	4	58	42	-1.34257	0.179412	0.224264	ns	ns
IPA.3	2	5	58	35	-5.69414	1.23992e-08	1.23992e-07	****	***
IPA.3	3	4	56	42	1.84001	0.0657661	0.10961	ns	ns
IPA.3	3	5	56	35	-2.65073	0.00803174	0.0160635	*	*
IPA.3	4	5	42	35	-4.13666	3.52399e-05	0.0001762	***	***
Cyclopamine	1	2	13	58	-1.06048	0.288927	0.321029	ns	ns
Cyclopamine	1	3	13	56	-0.102336	0.91849	0.91849	ns	ns
Cyclopamine	1	4	13	42	1.27888	0.200941	0.251176	ns	ns
Cyclopamine	1	5	13	35	2.73605	0.00621808	0.0155452	*	*
Cyclopamine	2	3	58	56	1.56884	0.116685	0.166694	ns	ns
Cyclopamine	2	4	58	42	3.60947	0.000306822	0.00102274	**	**
Cyclopamine	2	5	58	35	5.67227	1.40915e-08	1.40915e-07	****	***
Cyclopamine	3	4	56	42	2.14281	0.032128	0.058185	ns	ns
Cyclopamine	3	5	56	35	4.27048	1.95049e-05	9.75245e-05	****	***
Cyclopamine	4	5	42	35	2.10939	0.034911	0.058185	ns	ns
AKT.inhibitor.VIII	1	2	13	58	2.33489	0.0195494	0.0488736	*	*
AKT.inhibitor.VIII	1	3	13	56	1.37473	0.169215	0.188017	ns	ns
AKT.inhibitor.VIII	1	4	13	42	0.0363633	0.970993	0.970993	ns	ns
AKT.inhibitor.VIII	1	5	13	35	-1.51566	0.129605	0.162006	ns	ns
AKT.inhibitor.VIII	2	3	58	56	-1.56533	0.117505	0.162006	ns	ns
AKT.inhibitor.VIII	2	4	58	42	-3.47933	0.000502677	0.00167559	**	**
AKT.inhibitor.VIII	2	5	58	35	-5.64744	1.62855e-08	1.62855e-07	****	***
AKT.inhibitor.VIII	3	4	56	42	-2.01685	0.0437108	0.0728514	ns	ns
AKT.inhibitor.VIII	3	5	56	35	-4.24887	2.14856e-05	0.000107428	***	***
AKT.inhibitor.VIII	4	5	42	35	-2.20138	0.0277093	0.0554186	ns	ns
AG.014699	1	2	13	58	-2.33386	0.019603	0.0392061	*	*
AG.014699	1	3	13	56	-1.24466	0.213258	0.236954	ns	ns
AG.014699	1	4	13	42	0.421795	0.673174	0.673174	ns	ns
AG.014699	1	5	13	35	1.34075	0.180003	0.234465	ns	ns
AG.014699	2	3	58	56	1.7774	0.0755023	0.125837	ns	ns
AG.014699	2	4	58	42	4.19547	2.72309e-05	0.000136154	***	***
AG.014699	2	5	58	35	5.38054	7.42622e-08	7.42622e-07	****	***
AG.014699	3	4	56	42	2.53305	0.0113076	0.0282691	*	*
AG.014699	3	5	56	35	3.79936	0.000145073	0.000483577	***	***
AG.014699	4	5	42	35	1.3178	0.187572	0.234465	ns	ns
TW.37	1	2	13	58	0.201114	0.840609	0.840609	ns	ns
TW.37	1	3	13	56	2.64455	0.00817988	0.0136331	*	*
TW.37	1	4	13	42	0.682595	0.494863	0.549848	ns	ns
TW.37	1	5	13	35	3.35043	0.000806849	0.00201712	**	**
TW.37	2	3	58	56	4.01636	5.91048e-05	0.000295524	***	***
TW.37	2	4	58	42	0.764672	0.444467	0.549848	ns	ns
TW.37	2	5	58	35	4.79587	1.61972e-06	1.61972e-05	****	***
TW.37	3	4	56	42	-2.92723	0.00341998	0.00683995	**	**
TW.37	3	5	56	35	1.27188	0.203416	0.290594	ns	ns
TW.37	4	5	42	35	3.80818	0.000139994	0.000466646	***	***
Axitinib	1	2	13	58	-3.55262	0.000381408	0.00127136	**	**
Axitinib	1	3	13	56	-1.66095	0.0967231	0.161205	ns	ns
Axitinib	1	4	13	42	-1.01387	0.310643	0.388304	ns	ns
Axitinib	1	5	13	35	0.115425	0.908108	0.908108	ns	ns
Axitinib	2	3	58	56	3.08957	0.00200444	0.0050111	**	**
Axitinib	2	4	58	42	3.7924	0.000149197	0.000745985	***	***
Axitinib	2	5	58	35	5.26846	1.37576e-07	1.37576e-06	****	***
Axitinib	3	4	56	42	0.928652	0.35307	0.3923	ns	ns
Axitinib	3	5	56	35	2.54713	0.0108613	0.0217226	*	*
Axitinib	4	5	42	35	1.56979	0.116463	0.166376	ns	ns
OSI.906	1	2	13	58	-0.822832	0.410603	0.513254	ns	ns
OSI.906	1	3	13	56	-3.0053	0.00265321	0.00470133	**	**
OSI.906	1	4	13	42	-0.0950139	0.924304	0.924304	ns	ns
OSI.906	1	5	13	35	-2.98662	0.0028208	0.00470133	**	**
OSI.906	2	3	58	56	-3.59082	0.000329633	0.00109878	**	**
OSI.906	2	4	58	42	1.09738	0.272475	0.389251	ns	ns
OSI.906	2	5	58	35	-3.35245	0.000801001	0.0020025	**	**
OSI.906	3	4	56	42	4.38491	1.16031e-05	0.000116031	***	***
OSI.906	3	5	56	35	-0.208049	0.835191	0.924304	ns	ns
OSI.906	4	5	42	35	-4.1067	4.0135e-05	0.000200675	***	***
NSC.87877	1	2	13	58	-1.31614	0.188128	0.268755	ns	ns
NSC.87877	1	3	13	56	-1.01421	0.310482	0.388102	ns	ns
NSC.87877	1	4	13	42	0.798136	0.424791	0.47199	ns	ns
NSC.87877	1	5	13	35	2.11331	0.0345745	0.069149	ns	ns
NSC.87877	2	3	58	56	0.489114	0.624761	0.624761	ns	ns
NSC.87877	2	4	58	42	3.24361	0.00118026	0.00393418	**	**
NSC.87877	2	5	58	35	5.0938	3.50959e-07	3.50959e-06	****	***
NSC.87877	3	4	56	42	2.77064	0.00559459	0.0139865	*	*
NSC.87877	3	5	56	35	4.63464	3.57558e-06	1.78779e-05	****	***
NSC.87877	4	5	42	35	1.89228	0.0584533	0.0974222	ns	ns
NVP.TAE684	1	2	13	58	0.244016	0.807218	0.807218	ns	ns
NVP.TAE684	1	3	13	56	-1.93372	0.0531475	0.0885791	ns	ns
NVP.TAE684	1	4	13	42	0.786211	0.431744	0.479716	ns	ns
NVP.TAE684	1	5	13	35	-2.40491	0.0161765	0.0323531	*	*
NVP.TAE684	2	3	58	56	-3.57735	0.000347094	0.000867734	***	***
NVP.TAE684	2	4	58	42	0.862006	0.388684	0.479716	ns	ns
NVP.TAE684	2	5	58	35	-3.99923	6.35497e-05	0.000211832	***	***
NVP.TAE684	3	4	56	42	4.13892	3.48943e-05	0.000174472	***	***
NVP.TAE684	3	5	56	35	-0.862239	0.388556	0.479716	ns	ns
NVP.TAE684	4	5	42	35	-4.5032	6.69369e-06	6.69369e-05	****	***
BMS.536924	1	2	13	58	-0.256023	0.797933	0.797933	ns	ns
BMS.536924	1	3	13	56	0.449022	0.653416	0.726017	ns	ns
BMS.536924	1	4	13	42	2.31533	0.0205949	0.0343249	*	*
BMS.536924	1	5	13	35	2.93252	0.00336225	0.00693837	**	**
BMS.536924	2	3	58	56	1.15723	0.24718	0.353114	ns	ns
BMS.536924	2	4	58	42	4.01466	5.95303e-05	0.000297651	***	***
BMS.536924	2	5	58	35	4.81708	1.45677e-06	1.45677e-05	****	***
BMS.536924	3	4	56	42	2.92278	0.00346919	0.00693837	**	**
BMS.536924	3	5	56	35	3.77886	0.000157548	0.000525162	***	***
BMS.536924	4	5	42	35	0.950899	0.341655	0.427069	ns	ns
PF.02341066	1	2	13	58	-0.465996	0.641218	0.712465	ns	ns
PF.02341066	1	3	13	56	-1.89835	0.0576501	0.0960835	ns	ns
PF.02341066	1	4	13	42	1.78757	0.0738452	0.105493	ns	ns
PF.02341066	1	5	13	35	0.214689	0.83001	0.83001	ns	ns
PF.02341066	2	3	58	56	-2.35626	0.0184598	0.0461494	*	*
PF.02341066	2	4	58	42	3.50596	0.000454965	0.00227483	**	**
PF.02341066	2	5	58	35	0.993871	0.320286	0.400357	ns	ns
PF.02341066	3	4	56	42	5.64255	1.67554e-08	1.67554e-07	****	***
PF.02341066	3	5	56	35	3.03595	0.00239782	0.00799273	**	**
PF.02341066	4	5	42	35	-2.17424	0.0296872	0.0593743	ns	ns
AZD8055	1	2	13	58	0.347685	0.728077	0.808974	ns	ns
AZD8055	1	3	13	56	2.8784	0.003997	0.007994	**	**
AZD8055	1	4	13	42	-0.157379	0.874946	0.874946	ns	ns
AZD8055	1	5	13	35	2.23137	0.0256567	0.0427612	*	*
AZD8055	2	3	58	56	4.16056	3.17472e-05	0.000158736	***	***
AZD8055	2	4	58	42	-0.773115	0.439454	0.567254	ns	ns
AZD8055	2	5	58	35	2.88758	0.00388219	0.007994	**	**
AZD8055	3	4	56	42	-4.58596	4.51909e-06	4.51909e-05	****	***
AZD8055	3	5	56	35	-0.74909	0.453803	0.567254	ns	ns
AZD8055	4	5	42	35	3.38489	0.000712064	0.00237355	**	**
KU.55933	1	2	13	58	-2.38401	0.0171251	0.0285419	*	*
KU.55933	1	3	13	56	-2.50866	0.012119	0.024238	*	*
KU.55933	1	4	13	42	-0.133332	0.893931	0.893931	ns	ns
KU.55933	1	5	13	35	0.456315	0.648164	0.810205	ns	ns
KU.55933	2	3	58	56	-0.217582	0.827755	0.893931	ns	ns
KU.55933	2	4	58	42	3.40183	0.000669365	0.00167341	**	**
KU.55933	2	5	58	35	4.11034	3.95082e-05	0.000197541	***	***
KU.55933	3	4	56	42	3.5763	0.000348496	0.00116165	**	**
KU.55933	3	5	56	35	4.27217	1.93581e-05	0.000193581	***	***
KU.55933	4	5	42	35	0.832478	0.405139	0.578771	ns	ns
Bexarotene	1	2	13	58	0.300902	0.763489	0.877643	ns	ns
Bexarotene	1	3	13	56	-2.03999	0.0413516	0.0689194	ns	ns
Bexarotene	1	4	13	42	0.12082	0.903833	0.903833	ns	ns
Bexarotene	1	5	13	35	-2.62819	0.00858396	0.0171679	*	*
Bexarotene	2	3	58	56	-3.84515	0.000120477	0.000401591	***	***
Bexarotene	2	4	58	42	-0.266468	0.789879	0.877643	ns	ns
Bexarotene	2	5	58	35	-4.41961	9.88776e-06	9.88776e-05	****	***
Bexarotene	3	4	56	42	3.26461	0.00109617	0.00274042	**	**
Bexarotene	3	5	56	35	-1.04698	0.295107	0.421581	ns	ns
Bexarotene	4	5	42	35	-3.89735	9.72518e-05	0.000401591	***	***
BI.D1870	1	2	13	58	-1.73125	0.0834072	0.139012	ns	ns
BI.D1870	1	3	13	56	-0.725117	0.46838	0.520423	ns	ns
BI.D1870	1	4	13	42	0.156304	0.875794	0.875794	ns	ns
BI.D1870	1	5	13	35	1.95501	0.0505816	0.101163	ns	ns
BI.D1870	2	3	58	56	1.64411	0.100153	0.143076	ns	ns
BI.D1870	2	4	58	42	2.8669	0.00414511	0.013817	*	*
BI.D1870	2	5	58	35	5.44873	5.07314e-08	5.07314e-07	****	***
BI.D1870	3	4	56	42	1.33667	0.181332	0.226665	ns	ns
BI.D1870	3	5	56	35	3.98298	6.80572e-05	0.000340286	***	***
BI.D1870	4	5	42	35	2.5577	0.0105367	0.0263417	*	*
Roscovitine	1	2	13	58	0.623402	0.53302	0.566993	ns	ns
Roscovitine	1	3	13	56	-1.74794	0.0804736	0.160947	ns	ns
Roscovitine	1	4	13	42	1.35082	0.176753	0.287995	ns	ns
Roscovitine	1	5	13	35	-1.27702	0.201596	0.287995	ns	ns
Roscovitine	2	3	58	56	-3.89348	9.88165e-05	0.000494083	***	***
Roscovitine	2	4	58	42	1.17186	0.241255	0.301568	ns	ns
Roscovitine	2	5	58	35	-2.8316	0.00463165	0.0115791	*	*
Roscovitine	3	4	56	42	4.73662	2.17315e-06	2.17315e-05	****	***
Roscovitine	3	5	56	35	0.572486	0.566993	0.566993	ns	ns
Roscovitine	4	5	42	35	-3.68553	0.000228229	0.000760763	***	***
Shikonin	1	2	13	58	-2.13977	0.032373	0.064746	ns	ns
Shikonin	1	3	13	56	-4.03349	5.49541e-05	0.000274771	***	***
Shikonin	1	4	13	42	-1.81162	0.0700452	0.116742	ns	ns
Shikonin	1	5	13	35	-0.883401	0.37702	0.418911	ns	ns
Shikonin	2	3	58	56	-3.12337	0.00178793	0.00446984	**	**
Shikonin	2	4	58	42	0.402929	0.687001	0.687001	ns	ns
Shikonin	2	5	58	35	1.7272	0.084132	0.120189	ns	ns
Shikonin	3	4	56	42	3.26658	0.00108855	0.00362848	**	**
Shikonin	3	5	56	35	4.43136	9.36387e-06	9.36387e-05	****	***
Shikonin	4	5	42	35	1.25858	0.20818	0.260225	ns	ns
SB590885	1	2	13	58	-0.385682	0.699732	0.836688	ns	ns
SB590885	1	3	13	56	1.98164	0.0475197	0.0791995	ns	ns
SB590885	1	4	13	42	-0.31466	0.75302	0.836688	ns	ns
SB590885	1	5	13	35	2.21154	0.0269985	0.0539971	ns	ns
SB590885	2	3	58	56	3.88813	0.000101018	0.000505088	***	***
SB590885	2	4	58	42	0.0912252	0.927314	0.927314	ns	ns
SB590885	2	5	58	35	3.9089	9.27188e-05	0.000505088	***	***
SB590885	3	4	56	42	-3.478	0.000505174	0.00126294	**	**
SB590885	3	5	56	35	0.502294	0.615461	0.836688	ns	ns
SB590885	4	5	42	35	3.57486	0.000350415	0.00116805	**	**
CMK	1	2	13	58	-0.474196	0.63536	0.63536	ns	ns
CMK	1	3	13	56	0.566776	0.570866	0.634296	ns	ns
CMK	1	4	13	42	1.29285	0.196062	0.280088	ns	ns
CMK	1	5	13	35	2.91487	0.00355841	0.0118614	*	*
CMK	2	3	58	56	1.70808	0.0876207	0.146034	ns	ns
CMK	2	4	58	42	2.74342	0.00608038	0.0152009	*	*
CMK	2	5	58	35	5.10308	3.34174e-07	3.34174e-06	****	***
CMK	3	4	56	42	1.15538	0.247934	0.309918	ns	ns
CMK	3	5	56	35	3.58401	0.000338364	0.00169182	**	**
CMK	4	5	42	35	2.34377	0.0190901	0.0381803	*	*
VX.702	1	2	13	58	0.362035	0.717326	0.717326	ns	ns
VX.702	1	3	13	56	2.27255	0.0230535	0.046107	*	*
VX.702	1	4	13	42	-0.71583	0.474096	0.59262	ns	ns
VX.702	1	5	13	35	1.91191	0.0558872	0.0931454	ns	ns
VX.702	2	3	58	56	3.14146	0.00168106	0.00560352	**	**
VX.702	2	4	58	42	-1.66965	0.094989	0.135699	ns	ns
VX.702	2	5	58	35	2.38224	0.0172076	0.043019	*	*
VX.702	3	4	56	42	-4.54051	5.61174e-06	5.61174e-05	****	***
VX.702	3	5	56	35	-0.364999	0.715112	0.717326	ns	ns
VX.702	4	5	42	35	3.70597	0.000210583	0.00105292	**	**
AZD.0530	1	2	13	58	-0.559122	0.576078	0.640087	ns	ns
AZD.0530	1	3	13	56	0.596101	0.551107	0.640087	ns	ns
AZD.0530	1	4	13	42	0.80537	0.420606	0.600866	ns	ns
AZD.0530	1	5	13	35	2.80334	0.00505766	0.0126442	*	*
AZD.0530	2	3	58	56	1.89538	0.0580422	0.0967371	ns	ns
AZD.0530	2	4	58	42	2.10841	0.0349957	0.0699915	ns	ns
AZD.0530	2	5	58	35	5.05559	4.29056e-07	4.29056e-06	****	***
AZD.0530	3	4	56	42	0.353184	0.723951	0.723951	ns	ns
AZD.0530	3	5	56	35	3.37399	0.000740867	0.00370433	**	**
AZD.0530	4	5	42	35	2.86151	0.00421629	0.0126442	*	*
GNF.2	1	2	13	58	3.13876	0.00169667	0.00565556	**	**
GNF.2	1	3	13	56	4.23302	2.3057e-05	0.00023057	***	***
GNF.2	1	4	13	42	1.79168	0.0731847	0.0914809	ns	ns
GNF.2	1	5	13	35	2.0098	0.0444521	0.0858577	ns	ns
GNF.2	2	3	58	56	1.81498	0.0695266	0.0914809	ns	ns
GNF.2	2	4	58	42	-1.94717	0.0515146	0.0858577	ns	ns
GNF.2	2	5	58	35	-1.45012	0.147024	0.16336	ns	ns
GNF.2	3	4	56	42	-3.59852	0.000320027	0.00160014	**	**
GNF.2	3	5	56	35	-3.01854	0.00253997	0.00634992	**	**
GNF.2	4	5	42	35	0.367601	0.713171	0.713171	ns	ns
Methotrexate	1	2	13	58	-0.163776	0.869908	0.869908	ns	ns
Methotrexate	1	3	13	56	1.07845	0.280831	0.401187	ns	ns
Methotrexate	1	4	13	42	0.751607	0.452287	0.565359	ns	ns
Methotrexate	1	5	13	35	3.10594	0.00189673	0.00474183	**	**
Methotrexate	2	3	58	56	2.04047	0.0413035	0.082607	ns	ns
Methotrexate	2	4	58	42	1.42542	0.154036	0.256726	ns	ns
Methotrexate	2	5	58	35	4.94799	7.49833e-07	7.49833e-06	****	***
Methotrexate	3	4	56	42	-0.457904	0.647021	0.718912	ns	ns
Methotrexate	3	5	56	35	3.14095	0.00168399	0.00474183	**	**
Methotrexate	4	5	42	35	3.36551	0.000764031	0.00382015	**	**
Elesclomol	1	2	13	58	-2.13436	0.0328136	0.0656272	ns	ns
Elesclomol	1	3	13	56	-1.71915	0.0855873	0.142646	ns	ns
Elesclomol	1	4	13	42	-0.183967	0.854039	0.854039	ns	ns
Elesclomol	1	5	13	35	0.86827	0.385246	0.481558	ns	ns
Elesclomol	2	3	58	56	0.670896	0.502287	0.558096	ns	ns
Elesclomol	2	4	58	42	2.9444	0.00323583	0.0107861	*	*
Elesclomol	2	5	58	35	4.37755	1.20022e-05	0.000120022	***	***
Elesclomol	3	4	56	42	2.30681	0.0210654	0.0526635	ns	ns
Elesclomol	3	5	56	35	3.7651	0.000166481	0.000832407	***	***
Elesclomol	4	5	42	35	1.48732	0.13693	0.195614	ns	ns
Thapsigargin	1	2	13	58	0.0218173	0.982594	0.982594	ns	ns
Thapsigargin	1	3	13	56	-1.87311	0.0610538	0.122108	ns	ns
Thapsigargin	1	4	13	42	0.914265	0.360578	0.450722	ns	ns
Thapsigargin	1	5	13	35	-1.71453	0.0864309	0.144052	ns	ns
Thapsigargin	2	3	58	56	-3.11379	0.00184699	0.00615664	**	**
Thapsigargin	2	4	58	42	1.39913	0.161774	0.231106	ns	ns
Thapsigargin	2	5	58	35	-2.63304	0.00846246	0.0211562	*	*
Thapsigargin	3	4	56	42	4.24661	2.17034e-05	0.000217034	***	***
Thapsigargin	3	5	56	35	0.0918112	0.926848	0.982594	ns	ns
Thapsigargin	4	5	42	35	-3.70104	0.000214721	0.00107361	**	**
X17.AAG	1	2	13	58	-0.604294	0.545648	0.606276	ns	ns
X17.AAG	1	3	13	56	1.21873	0.222946	0.278683	ns	ns
X17.AAG	1	4	13	42	-1.36793	0.171335	0.278683	ns	ns
X17.AAG	1	5	13	35	1.41502	0.157062	0.278683	ns	ns
X17.AAG	2	3	58	56	2.99253	0.00276675	0.00691688	**	**
X17.AAG	2	4	58	42	-1.22759	0.2196	0.278683	ns	ns
X17.AAG	2	5	58	35	3.01362	0.0025815	0.00691688	**	**
X17.AAG	3	4	56	42	-3.96505	7.33818e-05	0.000470928	***	***
X17.AAG	3	5	56	35	0.391672	0.695301	0.695301	ns	ns
X17.AAG	4	5	42	35	3.9051	9.41857e-05	0.000470928	***	***
NVP.BEZ235	1	2	13	58	-0.62267	0.533501	0.592779	ns	ns
NVP.BEZ235	1	3	13	56	1.35969	0.173928	0.248469	ns	ns
NVP.BEZ235	1	4	13	42	-0.0312803	0.975046	0.975046	ns	ns
NVP.BEZ235	1	5	13	35	2.28157	0.0225145	0.0562863	ns	ns
NVP.BEZ235	2	3	58	56	3.25426	0.00113687	0.00378956	**	**
NVP.BEZ235	2	4	58	42	0.894062	0.371289	0.464111	ns	ns
NVP.BEZ235	2	5	58	35	4.35494	1.33106e-05	0.000133106	***	***
NVP.BEZ235	3	4	56	42	-2.09935	0.0357865	0.0715729	ns	ns
NVP.BEZ235	3	5	56	35	1.49649	0.134525	0.224208	ns	ns
NVP.BEZ235	4	5	42	35	3.28127	0.0010334	0.00378956	**	**
Gefitinib	1	2	13	58	-0.435027	0.663543	0.73727	ns	ns
Gefitinib	1	3	13	56	0.814151	0.415559	0.519448	ns	ns
Gefitinib	1	4	13	42	0.263634	0.792062	0.792062	ns	ns
Gefitinib	1	5	13	35	2.67977	0.00736718	0.018418	*	*
Gefitinib	2	3	58	56	2.05044	0.0403219	0.0806437	ns	ns
Gefitinib	2	4	58	42	1.07184	0.28379	0.472983	ns	ns
Gefitinib	2	5	58	35	4.69018	2.7297e-06	2.7297e-05	****	***
Gefitinib	3	4	56	42	-0.818004	0.413355	0.519448	ns	ns
Gefitinib	3	5	56	35	2.87619	0.00402508	0.0134169	*	*
Gefitinib	4	5	42	35	3.43741	0.000587314	0.00293657	**	**
AP.24534	1	2	13	58	-1.83836	0.0660094	0.110016	ns	ns
AP.24534	1	3	13	56	-2.13083	0.0331028	0.0662056	ns	ns
AP.24534	1	4	13	42	0.152785	0.878568	0.878568	ns	ns
AP.24534	1	5	13	35	0.330344	0.74114	0.878568	ns	ns
AP.24534	2	3	58	56	-0.49045	0.623815	0.878568	ns	ns
AP.24534	2	4	58	42	3.02361	0.00249777	0.00624442	**	**
AP.24534	2	5	58	35	3.13689	0.00170747	0.00569158	**	**
AP.24534	3	4	56	42	3.45132	0.000557844	0.00278922	**	**
AP.24534	3	5	56	35	3.54245	0.000396425	0.00278922	**	**
AP.24534	4	5	42	35	0.256933	0.79723	0.878568	ns	ns
SB.216763	1	2	13	58	-4.11877	3.80892e-05	0.000190446	***	***
SB.216763	1	3	13	56	-4.15389	3.26869e-05	0.000190446	***	***
SB.216763	1	4	13	42	-2.52852	0.0114543	0.0286358	*	*
SB.216763	1	5	13	35	-2.95831	0.00309332	0.0103111	*	*
SB.216763	2	3	58	56	-0.0797281	0.936454	0.936454	ns	ns
SB.216763	2	4	58	42	2.2772	0.0227744	0.0379573	*	*
SB.216763	2	5	58	35	1.41582	0.156829	0.196036	ns	ns
SB.216763	3	4	56	42	2.33348	0.0196228	0.0379573	*	*
SB.216763	3	5	56	35	1.47572	0.14002	0.196036	ns	ns
SB.216763	4	5	42	35	-0.691852	0.489031	0.543367	ns	ns
PHA.665752	1	2	13	58	0.883965	0.376715	0.418573	ns	ns
PHA.665752	1	3	13	56	2.52302	0.0116352	0.019392	*	*
PHA.665752	1	4	13	42	2.60682	0.00913868	0.0182774	*	*
PHA.665752	1	5	13	35	3.27249	0.00106604	0.00533022	**	**
PHA.665752	2	3	58	56	2.69817	0.00697216	0.0174304	*	*
PHA.665752	2	4	58	42	2.74472	0.00605627	0.0174304	*	*
PHA.665752	2	5	58	35	3.69861	0.000216787	0.00216787	**	**
PHA.665752	3	4	56	42	0.24797	0.804158	0.804158	ns	ns
PHA.665752	3	5	56	35	1.32803	0.184167	0.263096	ns	ns
PHA.665752	4	5	42	35	1.02914	0.303413	0.379266	ns	ns
CEP.701	1	2	13	58	-1.56132	0.118447	0.16921	ns	ns
CEP.701	1	3	13	56	-0.359913	0.718912	0.882497	ns	ns
CEP.701	1	4	13	42	-0.2608	0.794247	0.882497	ns	ns
CEP.701	1	5	13	35	1.60083	0.109415	0.16921	ns	ns
CEP.701	2	3	58	56	1.96592	0.0493078	0.100893	ns	ns
CEP.701	2	4	58	42	1.95616	0.0504463	0.100893	ns	ns
CEP.701	2	5	58	35	4.66764	3.04675e-06	3.04675e-05	****	***
CEP.701	3	4	56	42	0.137322	0.890776	0.890776	ns	ns
CEP.701	3	5	56	35	2.92729	0.00341931	0.0170965	*	*
CEP.701	4	5	42	35	2.63348	0.00845156	0.0281719	*	*
AMG.706	1	2	13	58	0.0419506	0.966538	0.997809	ns	ns
AMG.706	1	3	13	56	1.92223	0.0545765	0.0909608	ns	ns
AMG.706	1	4	13	42	0.0388071	0.969044	0.997809	ns	ns
AMG.706	1	5	13	35	2.2465	0.0246721	0.0493441	*	*
AMG.706	2	3	58	56	3.09007	0.00200106	0.00667021	**	**
AMG.706	2	4	58	42	-0.00274568	0.997809	0.997809	ns	ns
AMG.706	2	5	58	35	3.34886	0.000811443	0.00667021	**	**
AMG.706	3	4	56	42	-2.83881	0.00452823	0.0113206	*	*
AMG.706	3	5	56	35	0.639871	0.522257	0.746081	ns	ns
AMG.706	4	5	42	35	3.1343	0.00172263	0.00667021	**	**
SL.0101.1	1	2	13	58	-0.250093	0.802515	0.836418	ns	ns
SL.0101.1	1	3	13	56	0.463912	0.642711	0.803389	ns	ns
SL.0101.1	1	4	13	42	0.582791	0.560034	0.800048	ns	ns
SL.0101.1	1	5	13	35	2.66407	0.00772013	0.0193003	*	*
SL.0101.1	2	3	58	56	1.17198	0.241205	0.402008	ns	ns
SL.0101.1	2	4	58	42	1.29171	0.196459	0.392918	ns	ns
SL.0101.1	2	5	58	35	4.40121	1.07648e-05	0.000107648	***	***
SL.0101.1	3	4	56	42	0.206477	0.836418	0.836418	ns	ns
SL.0101.1	3	5	56	35	3.35293	0.000799598	0.00399799	**	**
SL.0101.1	4	5	42	35	2.97253	0.00295357	0.00984522	**	**
Lapatinib	1	2	13	58	1.07029	0.284489	0.406413	ns	ns
Lapatinib	1	3	13	56	2.79012	0.00526884	0.00889505	**	**
Lapatinib	1	4	13	42	0.914656	0.360372	0.450466	ns	ns
Lapatinib	1	5	13	35	2.87635	0.004023	0.00889505	**	**
Lapatinib	2	3	58	56	2.8319	0.00462716	0.00889505	**	**
Lapatinib	2	4	58	42	-0.188216	0.850707	0.850707	ns	ns
Lapatinib	2	5	58	35	2.83035	0.00464975	0.00889505	**	**
Lapatinib	3	4	56	42	-2.78595	0.00533703	0.00889505	**	**
Lapatinib	3	5	56	35	0.349276	0.726882	0.807647	ns	ns
Lapatinib	4	5	42	35	2.81358	0.00489937	0.00889505	**	**
AZ628	1	2	13	58	-0.290945	0.771093	0.85677	ns	ns
AZ628	1	3	13	56	-2.01663	0.0437339	0.0728898	ns	ns
AZ628	1	4	13	42	-0.317495	0.750868	0.85677	ns	ns
AZ628	1	5	13	35	-2.53248	0.0113258	0.0226515	*	*
AZ628	2	3	58	56	-2.83736	0.00454881	0.0151627	*	*
AZ628	2	4	58	42	-0.0566983	0.954786	0.954786	ns	ns
AZ628	2	5	58	35	-3.42586	0.000612858	0.00612858	**	**
AZ628	3	4	56	42	2.54786	0.0108385	0.0226515	*	*
AZ628	3	5	56	35	-0.936081	0.349231	0.498902	ns	ns
AZ628	4	5	42	35	-3.15369	0.00161222	0.00806109	**	**
Pazopanib	1	2	13	58	2.84891	0.00438695	0.0107819	*	*
Pazopanib	1	3	13	56	3.22327	0.00126735	0.00633677	**	**
Pazopanib	1	4	13	42	3.40965	0.000650462	0.00633677	**	**
Pazopanib	1	5	13	35	1.20916	0.226602	0.323717	ns	ns
Pazopanib	2	3	58	56	0.63042	0.52842	0.587133	ns	ns
Pazopanib	2	4	58	42	1.02634	0.304734	0.380917	ns	ns
Pazopanib	2	5	58	35	-2.24953	0.0244786	0.0407976	*	*
Pazopanib	3	4	56	42	0.440122	0.659849	0.659849	ns	ns
Pazopanib	3	5	56	35	-2.78269	0.00539097	0.0107819	*	*
Pazopanib	4	5	42	35	-3.01236	0.00259228	0.00864094	**	**
LFM.A13	1	2	13	58	0.726266	0.467676	0.668109	ns	ns
LFM.A13	1	3	13	56	-0.383797	0.701129	0.779032	ns	ns
LFM.A13	1	4	13	42	-0.0615831	0.950895	0.950895	ns	ns
LFM.A13	1	5	13	35	-2.20145	0.027704	0.0692601	ns	ns
LFM.A13	2	3	58	56	-1.82027	0.0687176	0.137435	ns	ns
LFM.A13	2	4	58	42	-1.19643	0.231529	0.385881	ns	ns
LFM.A13	2	5	58	35	-4.38187	1.17662e-05	0.000117662	***	***
LFM.A13	3	4	56	42	0.483096	0.629027	0.779032	ns	ns
LFM.A13	3	5	56	35	-2.77006	0.00560461	0.018682	*	*
LFM.A13	4	5	42	35	-3.03879	0.00237531	0.0118765	*	*
Temsirolimus	1	2	13	58	0.100886	0.919641	0.961486	ns	ns
Temsirolimus	1	3	13	56	1.88255	0.059761	0.0996016	ns	ns
Temsirolimus	1	4	13	42	0.048289	0.961486	0.961486	ns	ns
Temsirolimus	1	5	13	35	2.25005	0.0244456	0.0488913	*	*
Temsirolimus	2	3	58	56	2.92834	0.00340782	0.0113594	*	*
Temsirolimus	2	4	58	42	-0.0771536	0.938501	0.961486	ns	ns
Temsirolimus	2	5	58	35	3.26976	0.00107639	0.00885417	**	**
Temsirolimus	3	4	56	42	-2.76422	0.0057059	0.0142647	*	*
Temsirolimus	3	5	56	35	0.70192	0.482729	0.689612	ns	ns
Temsirolimus	4	5	42	35	3.1262	0.00177083	0.00885417	**	**
FH535	1	2	13	58	1.56074	0.118585	0.237171	ns	ns
FH535	1	3	13	56	0.380471	0.703596	0.703596	ns	ns
FH535	1	4	13	42	1.26558	0.205663	0.278438	ns	ns
FH535	1	5	13	35	-1.21925	0.222751	0.278438	ns	ns
FH535	2	3	58	56	-1.93118	0.053461	0.133652	ns	ns
FH535	2	4	58	42	-0.381306	0.702976	0.703596	ns	ns
FH535	2	5	58	35	-4.08776	4.35551e-05	0.000435551	***	***
FH535	3	4	56	42	1.39397	0.163328	0.272213	ns	ns
FH535	3	5	56	35	-2.38148	0.0172434	0.0574781	ns	ns
FH535	4	5	42	35	-3.48534	0.000491514	0.00245757	**	**
BMS.509744	1	2	13	58	0.600853	0.547938	0.778575	ns	ns
BMS.509744	1	3	13	56	0.491801	0.62286	0.778575	ns	ns
BMS.509744	1	4	13	42	2.3384	0.0193666	0.0322777	*	*
BMS.509744	1	5	13	35	2.5279	0.0114747	0.0229495	*	*
BMS.509744	2	3	58	56	-0.175992	0.8603	0.8603	ns	ns
BMS.509744	2	4	58	42	2.75302	0.00590474	0.0147619	*	*
BMS.509744	2	5	58	35	2.9746	0.00293375	0.0126736	*	*
BMS.509744	3	4	56	42	2.89413	0.00380207	0.0126736	*	*
BMS.509744	3	5	56	35	3.10782	0.00188471	0.0126736	*	*
BMS.509744	4	5	42	35	0.344692	0.730326	0.811473	ns	ns
Paclitaxel	1	2	13	58	0.861049	0.389211	0.389211	ns	ns
Paclitaxel	1	3	13	56	2.33498	0.0195446	0.0390893	*	*
Paclitaxel	1	4	13	42	1.63909	0.101195	0.166102	ns	ns
Paclitaxel	1	5	13	35	3.25518	0.0011332	0.00566598	**	**
Paclitaxel	2	3	58	56	2.42669	0.0152371	0.0390893	*	*
Paclitaxel	2	4	58	42	1.26349	0.206412	0.258015	ns	ns
Paclitaxel	2	5	58	35	3.70519	0.000211229	0.00211229	**	**
Paclitaxel	3	4	56	42	-0.973108	0.330499	0.367222	ns	ns
Paclitaxel	3	5	56	35	1.57062	0.116272	0.166102	ns	ns
Paclitaxel	4	5	42	35	2.34659	0.0189463	0.0390893	*	*
Cytarabine	1	2	13	58	-1.60342	0.108842	0.217683	ns	ns
Cytarabine	1	3	13	56	-1.17066	0.241734	0.308327	ns	ns
Cytarabine	1	4	13	42	-0.214563	0.830108	0.830108	ns	ns
Cytarabine	1	5	13	35	1.1585	0.246662	0.308327	ns	ns
Cytarabine	2	3	58	56	0.702576	0.48232	0.535911	ns	ns
Cytarabine	2	4	58	42	2.09235	0.0364076	0.121359	ns	ns
Cytarabine	2	5	58	35	4.05677	4.9756e-05	0.00049756	***	***
Cytarabine	3	4	56	42	1.432	0.152144	0.253573	ns	ns
Cytarabine	3	5	56	35	3.41891	0.000628715	0.00314358	**	**
Cytarabine	4	5	42	35	1.94163	0.0521825	0.130456	ns	ns
ZM.447439	1	2	13	58	-0.754745	0.450402	0.643431	ns	ns
ZM.447439	1	3	13	56	0.139521	0.889038	0.955093	ns	ns
ZM.447439	1	4	13	42	0.171553	0.863789	0.955093	ns	ns
ZM.447439	1	5	13	35	2.1368	0.0326139	0.0815347	ns	ns
ZM.447439	2	3	58	56	1.4655	0.142783	0.263334	ns	ns
ZM.447439	2	4	58	42	1.41183	0.158	0.263334	ns	ns
ZM.447439	2	5	58	35	4.3246	1.52806e-05	0.000152806	***	***
ZM.447439	3	4	56	42	0.0563119	0.955093	0.955093	ns	ns
ZM.447439	3	5	56	35	3.02163	0.0025142	0.012571	*	*
ZM.447439	4	5	42	35	2.79454	0.00519729	0.0173243	*	*
GSK.650394	1	2	13	58	0.686877	0.49216	0.824933	ns	ns
GSK.650394	1	3	13	56	-1.60797	0.107842	0.269604	ns	ns
GSK.650394	1	4	13	42	0.652976	0.513772	0.824933	ns	ns
GSK.650394	1	5	13	35	0.328625	0.74244	0.824933	ns	ns
GSK.650394	2	3	58	56	-3.76743	0.000164937	0.00164937	**	**
GSK.650394	2	4	58	42	-0.0174351	0.98609	0.98609	ns	ns
GSK.650394	2	5	58	35	-0.486078	0.626912	0.824933	ns	ns
GSK.650394	3	4	56	42	3.44046	0.000580734	0.00290367	**	**
GSK.650394	3	5	56	35	2.7928	0.00522538	0.0174179	*	*
GSK.650394	4	5	42	35	-0.439148	0.660554	0.824933	ns	ns
Docetaxel	1	2	13	58	-0.980605	0.326788	0.466839	ns	ns
Docetaxel	1	3	13	56	-0.365053	0.715072	0.794525	ns	ns
Docetaxel	1	4	13	42	-0.00400779	0.996802	0.996802	ns	ns
Docetaxel	1	5	13	35	1.82469	0.0680485	0.170121	ns	ns
Docetaxel	2	3	58	56	1.00629	0.314277	0.466839	ns	ns
Docetaxel	2	4	58	42	1.47889	0.139169	0.278338	ns	ns
Docetaxel	2	5	58	35	4.17478	2.98273e-05	0.000298273	***	***
Docetaxel	3	4	56	42	0.544348	0.586202	0.732753	ns	ns
Docetaxel	3	5	56	35	3.27207	0.00106762	0.00533811	**	**
Docetaxel	4	5	42	35	2.59506	0.00945744	0.0315248	*	*
AZD6244	1	2	13	58	-0.353396	0.723792	0.745908	ns	ns
AZD6244	1	3	13	56	0.902428	0.366829	0.524042	ns	ns
AZD6244	1	4	13	42	0.666955	0.504801	0.631001	ns	ns
AZD6244	1	5	13	35	2.38943	0.0168744	0.0518882	ns	ns
AZD6244	2	3	58	56	2.06179	0.0392273	0.0784546	ns	ns
AZD6244	2	4	58	42	1.58	0.114106	0.190177	ns	ns
AZD6244	2	5	58	35	4.13256	3.58746e-05	0.000358746	***	***
AZD6244	3	4	56	42	-0.32404	0.745908	0.745908	ns	ns
AZD6244	3	5	56	35	2.31241	0.0207553	0.0518882	ns	ns
AZD6244	4	5	42	35	2.46606	0.0136607	0.0518882	ns	ns
CGP.60474	1	2	13	58	0.120215	0.904313	0.904313	ns	ns
CGP.60474	1	3	13	56	0.195073	0.845336	0.904313	ns	ns
CGP.60474	1	4	13	42	0.985036	0.324606	0.463723	ns	ns
CGP.60474	1	5	13	35	2.58154	0.00983599	0.0327866	*	*
CGP.60474	2	3	58	56	0.123656	0.901587	0.904313	ns	ns
CGP.60474	2	4	58	42	1.36097	0.173525	0.347049	ns	ns
CGP.60474	2	5	58	35	3.74508	0.000180339	0.00151545	**	**
CGP.60474	3	4	56	42	1.23738	0.215946	0.359911	ns	ns
CGP.60474	3	5	56	35	3.61264	0.00030309	0.00151545	**	**
CGP.60474	4	5	42	35	2.2976	0.0215848	0.053962	ns	ns
BIBW2992	1	2	13	58	1.34894	0.177358	0.221697	ns	ns
BIBW2992	1	3	13	56	2.6868	0.00721396	0.0319149	*	*
BIBW2992	1	4	13	42	0.35728	0.720882	0.720882	ns	ns
BIBW2992	1	5	13	35	2.17474	0.0296492	0.0592985	ns	ns
BIBW2992	2	3	58	56	2.20572	0.0274038	0.0592985	ns	ns
BIBW2992	2	4	58	42	-1.48335	0.13798	0.221697	ns	ns
BIBW2992	2	5	58	35	1.36619	0.17188	0.221697	ns	ns
BIBW2992	3	4	56	42	-3.49677	0.000470931	0.00470931	**	**
BIBW2992	3	5	56	35	-0.560694	0.575006	0.638896	ns	ns
BIBW2992	4	5	42	35	2.59083	0.00957446	0.0319149	*	*
A.770041	1	2	13	58	0.696981	0.485815	0.539794	ns	ns
A.770041	1	3	13	56	1.89094	0.058632	0.09772	ns	ns
A.770041	1	4	13	42	1.48699	0.137018	0.19574	ns	ns
A.770041	1	5	13	35	3.07775	0.00208573	0.0104286	*	*
A.770041	2	3	58	56	1.96575	0.0493271	0.09772	ns	ns
A.770041	2	4	58	42	1.27372	0.202762	0.253453	ns	ns
A.770041	2	5	58	35	3.67116	0.000241453	0.00241453	**	**
A.770041	3	4	56	42	-0.539902	0.589264	0.589264	ns	ns
A.770041	3	5	56	35	1.93758	0.0526743	0.09772	ns	ns
A.770041	4	5	42	35	2.3057	0.0211273	0.0704243	ns	ns
Bryostatin.1	1	2	13	58	-0.0567395	0.954753	0.954753	ns	ns
Bryostatin.1	1	3	13	56	-1.23612	0.216416	0.309165	ns	ns
Bryostatin.1	1	4	13	42	-0.384161	0.700859	0.778732	ns	ns
Bryostatin.1	1	5	13	35	-2.53157	0.0113554	0.0378514	*	*
Bryostatin.1	2	3	58	56	-1.93836	0.0525792	0.105158	ns	ns
Bryostatin.1	2	4	58	42	-0.515845	0.605963	0.757454	ns	ns
Bryostatin.1	2	5	58	35	-3.76024	0.000169749	0.00169749	**	**
Bryostatin.1	3	4	56	42	1.26702	0.205149	0.309165	ns	ns
Bryostatin.1	3	5	56	35	-2.04989	0.0403753	0.100938	ns	ns
Bryostatin.1	4	5	42	35	-3.05994	0.00221384	0.0110692	*	*
ABT.888	1	2	13	58	-0.867785	0.385512	0.550732	ns	ns
ABT.888	1	3	13	56	-0.215026	0.829747	0.891226	ns	ns
ABT.888	1	4	13	42	0.136754	0.891226	0.891226	ns	ns
ABT.888	1	5	13	35	1.84005	0.0657616	0.164404	ns	ns
ABT.888	2	3	58	56	1.06803	0.285506	0.475843	ns	ns
ABT.888	2	4	58	42	1.52852	0.126383	0.252767	ns	ns
ABT.888	2	5	58	35	4.03634	5.42912e-05	0.000542912	***	***
ABT.888	3	4	56	42	0.536938	0.59131	0.739138	ns	ns
ABT.888	3	5	56	35	3.08087	0.00206397	0.0103199	*	*
ABT.888	4	5	42	35	2.42166	0.0154499	0.0514998	ns	ns
Lenalidomide	1	2	13	58	-0.66916	0.503393	0.719133	ns	ns
Lenalidomide	1	3	13	56	0.244275	0.807018	0.896686	ns	ns
Lenalidomide	1	4	13	42	0.0552293	0.955956	0.955956	ns	ns
Lenalidomide	1	5	13	35	2.02711	0.0426511	0.106628	ns	ns
Lenalidomide	2	3	58	56	1.49746	0.134273	0.268546	ns	ns
Lenalidomide	2	4	58	42	1.09999	0.271337	0.452229	ns	ns
Lenalidomide	2	5	58	35	4.03544	5.44989e-05	0.000544989	***	***
Lenalidomide	3	4	56	42	-0.282547	0.777524	0.896686	ns	ns
Lenalidomide	3	5	56	35	2.70661	0.0067975	0.0226583	*	*
Lenalidomide	4	5	42	35	2.80018	0.00510735	0.0226583	*	*
CHIR.99021	1	2	13	58	-1.2684	0.204654	0.255818	ns	ns
CHIR.99021	1	3	13	56	-2.31434	0.0206489	0.0516223	ns	ns
CHIR.99021	1	4	13	42	-0.250145	0.802475	0.802475	ns	ns
CHIR.99021	1	5	13	35	-2.45351	0.014147	0.0471568	*	*
CHIR.99021	2	3	58	56	-1.72557	0.0844254	0.140709	ns	ns
CHIR.99021	2	4	58	42	1.52921	0.126213	0.180305	ns	ns
CHIR.99021	2	5	58	35	-1.90466	0.0568239	0.113648	ns	ns
CHIR.99021	3	4	56	42	3.1016	0.0019248	0.00962398	**	**
CHIR.99021	3	5	56	35	-0.391672	0.695301	0.772556	ns	ns
CHIR.99021	4	5	42	35	-3.13501	0.0017185	0.00962398	**	**
Bleomycin	1	2	13	58	-0.210412	0.833346	0.92317	ns	ns
Bleomycin	1	3	13	56	-1.39461	0.163134	0.233049	ns	ns
Bleomycin	1	4	13	42	-0.265003	0.791007	0.92317	ns	ns
Bleomycin	1	5	13	35	-2.5177	0.0118125	0.0393749	*	*
Bleomycin	2	3	58	56	-1.9471	0.0515225	0.128806	ns	ns
Bleomycin	2	4	58	42	-0.096442	0.92317	0.92317	ns	ns
Bleomycin	2	5	58	35	-3.51888	0.000433373	0.00433373	**	**
Bleomycin	3	4	56	42	1.69133	0.0907735	0.151289	ns	ns
Bleomycin	3	5	56	35	-1.80253	0.0714618	0.142924	ns	ns
Bleomycin	4	5	42	35	-3.2055	0.0013483	0.00674148	**	**
WH.4.023	1	2	13	58	0.168095	0.866508	0.866508	ns	ns
WH.4.023	1	3	13	56	1.01111	0.311962	0.389953	ns	ns
WH.4.023	1	4	13	42	1.16822	0.242717	0.346739	ns	ns
WH.4.023	1	5	13	35	2.69101	0.00712366	0.0300306	*	*
WH.4.023	2	3	58	56	1.38622	0.165679	0.276132	ns	ns
WH.4.023	2	4	58	42	1.5754	0.115164	0.230327	ns	ns
WH.4.023	2	5	58	35	3.84254	0.000121767	0.00121767	**	**
WH.4.023	3	4	56	42	0.291439	0.770716	0.856351	ns	ns
WH.4.023	3	5	56	35	2.61171	0.00900917	0.0300306	*	*
WH.4.023	4	5	42	35	2.19891	0.0278843	0.0697107	ns	ns
S.Trityl.L.cysteine	1	2	13	58	0.916105	0.359612	0.472658	ns	ns
S.Trityl.L.cysteine	1	3	13	56	2.31948	0.0203689	0.0416595	*	*
S.Trityl.L.cysteine	1	4	13	42	0.819348	0.412588	0.472658	ns	ns
S.Trityl.L.cysteine	1	5	13	35	2.72734	0.00638466	0.0212822	*	*
S.Trityl.L.cysteine	2	3	58	56	2.31106	0.0208298	0.0416595	*	*
S.Trityl.L.cysteine	2	4	58	42	-0.103993	0.917175	0.917175	ns	ns
S.Trityl.L.cysteine	2	5	58	35	2.82528	0.00472394	0.0212822	*	*
S.Trityl.L.cysteine	3	4	56	42	-2.22432	0.0261271	0.0435451	*	*
S.Trityl.L.cysteine	3	5	56	35	0.797101	0.425392	0.472658	ns	ns
S.Trityl.L.cysteine	4	5	42	35	2.73428	0.00625176	0.0212822	*	*
GW843682X	1	2	13	58	1.30925	0.190448	0.23806	ns	ns
GW843682X	1	3	13	56	2.56353	0.0103613	0.0300823	*	*
GW843682X	1	4	13	42	1.40204	0.160903	0.229861	ns	ns
GW843682X	1	5	13	35	3.13953	0.0016922	0.016922	*	*
GW843682X	2	3	58	56	2.06814	0.0386267	0.0772535	ns	ns
GW843682X	2	4	58	42	0.213339	0.831062	0.831062	ns	ns
GW843682X	2	5	58	35	2.88711	0.00388797	0.0194398	*	*
GW843682X	3	4	56	42	-1.68639	0.0917204	0.152867	ns	ns
GW843682X	3	5	56	35	1.06973	0.284742	0.31638	ns	ns
GW843682X	4	5	42	35	2.51118	0.0120329	0.0300823	*	*
Bosutinib	1	2	13	58	-0.826273	0.408649	0.454054	ns	ns
Bosutinib	1	3	13	56	0.969014	0.332538	0.422767	ns	ns
Bosutinib	1	4	13	42	0.0304005	0.975748	0.975748	ns	ns
Bosutinib	1	5	13	35	1.55383	0.120225	0.300562	ns	ns
Bosutinib	2	3	58	56	2.94576	0.0032216	0.016108	*	*
Bosutinib	2	4	58	42	1.29905	0.193927	0.323211	ns	ns
Bosutinib	2	5	58	35	3.54251	0.000396345	0.00396345	**	**
Bosutinib	3	4	56	42	-1.41422	0.157298	0.314596	ns	ns
Bosutinib	3	5	56	35	0.9577	0.338214	0.422767	ns	ns
Bosutinib	4	5	42	35	2.16296	0.0305442	0.101814	ns	ns
Bicalutamide	1	2	13	58	2.85616	0.00428804	0.0214402	*	*
Bicalutamide	1	3	13	56	3.40413	0.00066374	0.0066374	**	**
Bicalutamide	1	4	13	42	1.97154	0.0486623	0.0973246	ns	ns
Bicalutamide	1	5	13	35	1.62776	0.103575	0.148894	ns	ns
Bicalutamide	2	3	58	56	0.915759	0.359793	0.39977	ns	ns
Bicalutamide	2	4	58	42	-1.23741	0.215935	0.269919	ns	ns
Bicalutamide	2	5	58	35	-1.6247	0.104226	0.148894	ns	ns
Bicalutamide	3	4	56	42	-2.06872	0.0385724	0.096431	ns	ns
Bicalutamide	3	5	56	35	-2.41011	0.0159475	0.0531584	ns	ns
Bicalutamide	4	5	42	35	-0.423993	0.671571	0.671571	ns	ns
CGP.082996	1	2	13	58	0.3225	0.747074	0.830082	ns	ns
CGP.082996	1	3	13	56	0.396192	0.691964	0.830082	ns	ns
CGP.082996	1	4	13	42	1.70018	0.0890967	0.148494	ns	ns
CGP.082996	1	5	13	35	2.31378	0.0206796	0.0689322	ns	ns
CGP.082996	2	3	58	56	0.122821	0.902249	0.902249	ns	ns
CGP.082996	2	4	58	42	2.17485	0.0296411	0.0741028	ns	ns
CGP.082996	2	5	58	35	3.04875	0.00229798	0.0174078	*	*
CGP.082996	3	4	56	42	2.046	0.0407566	0.0815133	ns	ns
CGP.082996	3	5	56	35	2.92167	0.00348156	0.0174078	*	*
CGP.082996	4	5	42	35	0.925876	0.354511	0.506444	ns	ns
PLX4720	1	2	13	58	-0.343439	0.731268	0.812521	ns	ns
PLX4720	1	3	13	56	0.855569	0.392236	0.560338	ns	ns
PLX4720	1	4	13	42	-0.349362	0.726818	0.812521	ns	ns
PLX4720	1	5	13	35	1.83615	0.0663358	0.133429	ns	ns
PLX4720	2	3	58	56	1.96848	0.0490127	0.133429	ns	ns
PLX4720	2	4	58	42	-0.0271136	0.978369	0.978369	ns	ns
PLX4720	2	5	58	35	3.27869	0.00104291	0.00999951	**	**
PLX4720	3	4	56	42	-1.83359	0.0667144	0.133429	ns	ns
PLX4720	3	5	56	35	1.54535	0.122262	0.20377	ns	ns
PLX4720	4	5	42	35	3.09025	0.0019999	0.00999951	**	**
Dasatinib	1	2	13	58	0.807458	0.419403	0.524253	ns	ns
Dasatinib	1	3	13	56	0.18759	0.851198	0.851198	ns	ns
Dasatinib	1	4	13	42	1.93879	0.0525267	0.105053	ns	ns
Dasatinib	1	5	13	35	2.17566	0.0295806	0.080106	ns	ns
Dasatinib	2	3	58	56	-1.01431	0.310437	0.443481	ns	ns
Dasatinib	2	4	58	42	1.81414	0.0696562	0.116094	ns	ns
Dasatinib	2	5	58	35	2.14388	0.0320424	0.080106	ns	ns
Dasatinib	3	4	56	42	2.73162	0.0063024	0.031512	*	*
Dasatinib	3	5	56	35	3.01152	0.00259944	0.0259944	*	*
Dasatinib	4	5	42	35	0.398969	0.689916	0.766573	ns	ns
MK.2206	1	2	13	58	0.96157	0.336266	0.48038	ns	ns
MK.2206	1	3	13	56	2.29084	0.0219728	0.0641535	ns	ns
MK.2206	1	4	13	42	0.376341	0.706663	0.785181	ns	ns
MK.2206	1	5	13	35	2.14345	0.0320768	0.0641535	ns	ns
MK.2206	2	3	58	56	2.18952	0.0285594	0.0641535	ns	ns
MK.2206	2	4	58	42	-0.866811	0.386045	0.482557	ns	ns
MK.2206	2	5	58	35	1.87406	0.0609223	0.101537	ns	ns
MK.2206	3	4	56	42	-2.86993	0.00410565	0.0410565	*	*
MK.2206	3	5	56	35	-0.0421152	0.966407	0.966407	ns	ns
MK.2206	4	5	42	35	2.51999	0.0117358	0.0586792	ns	ns
BIRB.0796	1	2	13	58	-0.714771	0.47475	0.593438	ns	ns
BIRB.0796	1	3	13	56	0.777192	0.437046	0.593438	ns	ns
BIRB.0796	1	4	13	42	-0.874284	0.381963	0.593438	ns	ns
BIRB.0796	1	5	13	35	1.11758	0.263748	0.527497	ns	ns
BIRB.0796	2	3	58	56	2.44791	0.0143689	0.0359221	*	*
BIRB.0796	2	4	58	42	-0.286992	0.774118	0.774118	ns	ns
BIRB.0796	2	5	58	35	2.72064	0.00651555	0.0325778	*	*
BIRB.0796	3	4	56	42	-2.53156	0.0113555	0.0359221	*	*
BIRB.0796	3	5	56	35	0.574171	0.565852	0.628725	ns	ns
BIRB.0796	4	5	42	35	2.79842	0.00513531	0.0325778	*	*
ATRA	1	2	13	58	-0.494402	0.621022	0.690025	ns	ns
ATRA	1	3	13	56	0.519463	0.603438	0.690025	ns	ns
ATRA	1	4	13	42	0.0327466	0.973877	0.973877	ns	ns
ATRA	1	5	13	35	1.90034	0.0573889	0.143472	ns	ns
ATRA	2	3	58	56	1.66343	0.0962259	0.192452	ns	ns
ATRA	2	4	58	42	0.800091	0.423658	0.66262	ns	ns
ATRA	2	5	58	35	3.59252	0.00032749	0.0032749	**	**
ATRA	3	4	56	42	-0.732548	0.463834	0.66262	ns	ns
ATRA	3	5	56	35	2.12233	0.0338103	0.112701	ns	ns
ATRA	4	5	42	35	2.65145	0.00801466	0.0400733	*	*
A.443654	1	2	13	58	1.02966	0.303171	0.433101	ns	ns
A.443654	1	3	13	56	2.1687	0.0301055	0.0602109	ns	ns
A.443654	1	4	13	42	0.656886	0.511254	0.582925	ns	ns
A.443654	1	5	13	35	2.47769	0.0132235	0.0602109	ns	ns
A.443654	2	3	58	56	1.87728	0.0604792	0.100799	ns	ns
A.443654	2	4	58	42	-0.530465	0.595789	0.595789	ns	ns
A.443654	2	5	58	35	2.28365	0.0223923	0.0602109	ns	ns
A.443654	3	4	56	42	-2.24951	0.0244801	0.0602109	ns	ns
A.443654	3	5	56	35	0.636221	0.524633	0.582925	ns	ns
A.443654	4	5	42	35	2.60528	0.00917989	0.0602109	ns	ns
Vinblastine	1	2	13	58	-0.44513	0.656225	0.923264	ns	ns
Vinblastine	1	3	13	56	0.238305	0.811645	0.923264	ns	ns
Vinblastine	1	4	13	42	0.169207	0.865634	0.923264	ns	ns
Vinblastine	1	5	13	35	1.9259	0.0541171	0.135293	ns	ns
Vinblastine	2	3	58	56	1.1207	0.262414	0.524829	ns	ns
Vinblastine	2	4	58	42	0.939229	0.347613	0.579356	ns	ns
Vinblastine	2	5	58	35	3.56067	0.000369906	0.00369906	**	**
Vinblastine	3	4	56	42	-0.0963229	0.923264	0.923264	ns	ns
Vinblastine	3	5	56	35	2.56257	0.01039	0.0415746	*	*
Vinblastine	4	5	42	35	2.49849	0.0124724	0.0415746	*	*
Nilotinib	1	2	13	58	-0.580866	0.561331	0.801901	ns	ns
Nilotinib	1	3	13	56	-0.00249415	0.99801	0.99801	ns	ns
Nilotinib	1	4	13	42	0.111632	0.911116	0.99801	ns	ns
Nilotinib	1	5	13	35	1.72932	0.083752	0.20938	ns	ns
Nilotinib	2	3	58	56	0.947327	0.343472	0.572453	ns	ns
Nilotinib	2	4	58	42	1.05462	0.291601	0.572453	ns	ns
Nilotinib	2	5	58	35	3.45697	0.000546286	0.00546286	**	**
Nilotinib	3	4	56	42	0.177333	0.859247	0.99801	ns	ns
Nilotinib	3	5	56	35	2.6103	0.00904623	0.0452312	*	*
Nilotinib	4	5	42	35	2.29936	0.0214846	0.0716154	ns	ns
JNJ.26854165	1	2	13	58	-0.808703	0.418686	0.523358	ns	ns
JNJ.26854165	1	3	13	56	-1.73169	0.0833279	0.166656	ns	ns
JNJ.26854165	1	4	13	42	-0.105278	0.916155	0.916155	ns	ns
JNJ.26854165	1	5	13	35	-2.09886	0.0358289	0.107025	ns	ns
JNJ.26854165	2	3	58	56	-1.52107	0.128243	0.213738	ns	ns
JNJ.26854165	2	4	58	42	1.0599	0.28919	0.413128	ns	ns
JNJ.26854165	2	5	58	35	-2.02556	0.04281	0.107025	ns	ns
JNJ.26854165	3	4	56	42	2.44808	0.0143618	0.0718092	ns	ns
JNJ.26854165	3	5	56	35	-0.689567	0.490467	0.544963	ns	ns
JNJ.26854165	4	5	42	35	-2.83261	0.00461699	0.0461699	*	*
BI.2536	1	2	13	58	0.94517	0.344572	0.492246	ns	ns
BI.2536	1	3	13	56	1.92027	0.0548241	0.109648	ns	ns
BI.2536	1	4	13	42	0.392079	0.695	0.695	ns	ns
BI.2536	1	5	13	35	2.24501	0.0247676	0.0825586	ns	ns
BI.2536	2	3	58	56	1.60742	0.107962	0.179936	ns	ns
BI.2536	2	4	58	42	-0.81732	0.413745	0.517182	ns	ns
BI.2536	2	5	58	35	2.05168	0.0402008	0.100502	ns	ns
BI.2536	3	4	56	42	-2.28656	0.0222217	0.0825586	ns	ns
BI.2536	3	5	56	35	0.640432	0.521892	0.57988	ns	ns
BI.2536	4	5	42	35	2.64229	0.0082348	0.082348	ns	ns
RO.3306	1	2	13	58	0.513071	0.607901	0.880515	ns	ns
RO.3306	1	3	13	56	0.0779988	0.937829	0.937829	ns	ns
RO.3306	1	4	13	42	0.379371	0.704412	0.880515	ns	ns
RO.3306	1	5	13	35	-1.56518	0.117541	0.293852	ns	ns
RO.3306	2	3	58	56	-0.712208	0.476336	0.880515	ns	ns
RO.3306	2	4	58	42	-0.182794	0.85496	0.937829	ns	ns
RO.3306	2	5	58	35	-3.1107	0.00186647	0.0186647	*	*
RO.3306	3	4	56	42	0.472229	0.636763	0.880515	ns	ns
RO.3306	3	5	56	35	-2.47076	0.0134826	0.0449421	*	*
RO.3306	4	5	42	35	-2.74732	0.00600851	0.0300425	*	*
Cisplatin	1	2	13	58	-0.251997	0.801044	0.878356	ns	ns
Cisplatin	1	3	13	56	-0.158038	0.874427	0.878356	ns	ns
Cisplatin	1	4	13	42	0.374386	0.708117	0.878356	ns	ns
Cisplatin	1	5	13	35	1.7268	0.084204	0.21051	ns	ns
Cisplatin	2	3	58	56	0.153053	0.878356	0.878356	ns	ns
Cisplatin	2	4	58	42	0.968127	0.332981	0.665962	ns	ns
Cisplatin	2	5	58	35	2.98165	0.00286697	0.0233659	*	*
Cisplatin	3	4	56	42	0.820474	0.411946	0.686577	ns	ns
Cisplatin	3	5	56	35	2.82874	0.00467317	0.0233659	*	*
Cisplatin	4	5	42	35	1.9314	0.0534331	0.17811	ns	ns
Metformin	1	2	13	58	0.470096	0.638287	0.797858	ns	ns
Metformin	1	3	13	56	0.655961	0.511849	0.731213	ns	ns
Metformin	1	4	13	42	0.00439879	0.99649	0.99649	ns	ns
Metformin	1	5	13	35	2.11056	0.0348105	0.0870263	ns	ns
Metformin	2	3	58	56	0.307944	0.758125	0.842361	ns	ns
Metformin	2	4	58	42	-0.705091	0.480754	0.731213	ns	ns
Metformin	2	5	58	35	2.52875	0.0114469	0.0572345	ns	ns
Metformin	3	4	56	42	-0.982494	0.325857	0.651713	ns	ns
Metformin	3	5	56	35	2.24418	0.0248208	0.082736	ns	ns
Metformin	4	5	42	35	2.98909	0.00279805	0.0279805	*	*
Vorinostat	1	2	13	58	-0.168974	0.865817	0.882566	ns	ns
Vorinostat	1	3	13	56	0.805005	0.420817	0.601167	ns	ns
Vorinostat	1	4	13	42	-0.257671	0.79666	0.882566	ns	ns
Vorinostat	1	5	13	35	1.64908	0.0991306	0.219362	ns	ns
Vorinostat	2	3	58	56	1.59963	0.109681	0.219362	ns	ns
Vorinostat	2	4	58	42	-0.147718	0.882566	0.882566	ns	ns
Vorinostat	2	5	58	35	2.7447	0.00605671	0.0349184	*	*
Vorinostat	3	4	56	42	-1.61477	0.106361	0.219362	ns	ns
Vorinostat	3	5	56	35	1.33561	0.181675	0.302792	ns	ns
Vorinostat	4	5	42	35	2.69762	0.00698367	0.0349184	*	*
AICAR	1	2	13	58	-0.57867	0.562812	0.819463	ns	ns
AICAR	1	3	13	56	-0.090394	0.927974	0.927974	ns	ns
AICAR	1	4	13	42	-0.446038	0.65557	0.819463	ns	ns
AICAR	1	5	13	35	1.41411	0.157331	0.393327	ns	ns
AICAR	2	3	58	56	0.799285	0.424125	0.819463	ns	ns
AICAR	2	4	58	42	0.177714	0.858947	0.927974	ns	ns
AICAR	2	5	58	35	2.97549	0.00292519	0.0292519	*	*
AICAR	3	4	56	42	-0.557191	0.577397	0.819463	ns	ns
AICAR	3	5	56	35	2.26075	0.023775	0.0792501	ns	ns
AICAR	4	5	42	35	2.62537	0.00865547	0.0432774	*	*
X681640	1	2	13	58	-0.802626	0.422191	0.60313	ns	ns
X681640	1	3	13	56	-1.02827	0.303823	0.60313	ns	ns
X681640	1	4	13	42	0.824529	0.409639	0.60313	ns	ns
X681640	1	5	13	35	-0.851535	0.394472	0.60313	ns	ns
X681640	2	3	58	56	-0.375089	0.707594	0.884493	ns	ns
X681640	2	4	58	42	2.50722	0.0121686	0.0608428	ns	ns
X681640	2	5	58	35	-0.14148	0.88749	0.88749	ns	ns
X681640	3	4	56	42	2.83288	0.00461305	0.0461305	*	*
X681640	3	5	56	35	0.185588	0.852768	0.88749	ns	ns
X681640	4	5	42	35	-2.35187	0.0186792	0.0622639	ns	ns
WZ.1.84	1	2	13	58	0.779052	0.435949	0.544937	ns	ns
WZ.1.84	1	3	13	56	0.605927	0.544563	0.60507	ns	ns
WZ.1.84	1	4	13	42	1.51191	0.130556	0.30147	ns	ns
WZ.1.84	1	5	13	35	2.2967	0.0216357	0.0721189	ns	ns
WZ.1.84	2	3	58	56	-0.280329	0.779225	0.779225	ns	ns
WZ.1.84	2	4	58	42	1.18847	0.234649	0.349919	ns	ns
WZ.1.84	2	5	58	35	2.36828	0.0178708	0.0721189	ns	ns
WZ.1.84	3	4	56	42	1.43694	0.150735	0.30147	ns	ns
WZ.1.84	3	5	56	35	2.59626	0.00942437	0.0721189	ns	ns
WZ.1.84	4	5	42	35	1.16272	0.244943	0.349919	ns	ns
Bortezomib	1	2	13	58	2.48746	0.0128659	0.0510487	ns	ns
Bortezomib	1	3	13	56	2.02472	0.0428962	0.10724	ns	ns
Bortezomib	1	4	13	42	2.98981	0.00279151	0.0279151	*	*
Bortezomib	1	5	13	35	2.42485	0.0153146	0.0510487	ns	ns
Bortezomib	2	3	58	56	-0.747116	0.454993	0.534308	ns	ns
Bortezomib	2	4	58	42	0.916096	0.359616	0.534308	ns	ns
Bortezomib	2	5	58	35	0.113449	0.909674	0.909674	ns	ns
Bortezomib	3	4	56	42	1.59501	0.11071	0.221421	ns	ns
Bortezomib	3	5	56	35	0.762286	0.44589	0.534308	ns	ns
Bortezomib	4	5	42	35	-0.704892	0.480877	0.534308	ns	ns

## Sheet: DunnTestSubtypes
Drug	group1	group2	n1	n2	statistic	p	p_adj	p.adj.signif	significance
XMD8.85	Basal	Her2	68	23	2.87081	0.00409417	0.00682361	**	**
XMD8.85	Basal	LumA	68	51	9.69865	3.05501e-22	3.05501e-21	****	***
XMD8.85	Basal	LumB	68	38	5.38531	7.23185e-08	3.61593e-07	****	***
XMD8.85	Basal	Normal	68	24	4.90481	9.35189e-07	3.1173e-06	****	***
XMD8.85	Her2	LumA	23	51	4.39582	1.10357e-05	2.75892e-05	****	***
XMD8.85	Her2	LumB	23	38	1.50747	0.131691	0.146324	ns	ns
XMD8.85	Her2	Normal	23	24	1.61779	0.105709	0.132136	ns	ns
XMD8.85	LumA	LumB	51	38	-3.29375	0.0009886	0.0019772	**	**
XMD8.85	LumA	Normal	51	24	-2.55328	0.0106713	0.0152447	*	*
XMD8.85	LumB	Normal	38	24	0.283096	0.777104	0.777104	ns	ns
GDC0941	Basal	Her2	68	23	-4.98733	6.12197e-07	2.04066e-06	****	***
GDC0941	Basal	LumA	68	51	-9.28311	1.64598e-20	1.64598e-19	****	***
GDC0941	Basal	LumB	68	38	-6.09356	1.10425e-09	5.52124e-09	****	***
GDC0941	Basal	Normal	68	24	-2.92428	0.00345255	0.0069051	**	**
GDC0941	Her2	LumA	23	51	-2.05673	0.0397123	0.0496404	*	*
GDC0941	Her2	LumB	23	38	-0.117968	0.906093	0.906093	ns	ns
GDC0941	Her2	Normal	23	24	1.74336	0.0812715	0.0903016	ns	ns
GDC0941	LumA	LumB	51	38	2.26517	0.0235021	0.0391701	*	*
GDC0941	LumA	Normal	51	24	4.14198	3.44327e-05	8.60817e-05	****	***
GDC0941	LumB	Normal	38	24	2.07057	0.0383987	0.0496404	*	*
WO2009093972	Basal	Her2	68	23	-5.71554	1.09356e-08	3.64522e-08	****	***
WO2009093972	Basal	LumA	68	51	-8.50762	1.77548e-17	1.77548e-16	****	***
WO2009093972	Basal	LumB	68	38	-6.98054	2.94043e-12	1.47021e-11	****	***
WO2009093972	Basal	Normal	68	24	-2.6062	0.00915534	0.0131575	*	*
WO2009093972	Her2	LumA	23	51	-0.785446	0.432192	0.49926	ns	ns
WO2009093972	Her2	LumB	23	38	-0.133081	0.89413	0.89413	ns	ns
WO2009093972	Her2	Normal	23	24	2.60415	0.00921027	0.0131575	*	*
WO2009093972	LumA	LumB	51	38	0.756526	0.449334	0.49926	ns	ns
WO2009093972	LumA	Normal	51	24	3.86674	0.000110301	0.000275751	***	***
WO2009093972	LumB	Normal	38	24	3.04923	0.00229431	0.00458863	**	**
Tipifarnib	Basal	Her2	68	23	1.66369	0.0961753	0.118845	ns	ns
Tipifarnib	Basal	LumA	68	51	9.05136	1.41198e-19	1.41198e-18	****	***
Tipifarnib	Basal	LumB	68	38	4.08404	4.42595e-05	0.000143252	***	***
Tipifarnib	Basal	Normal	68	24	4.02366	5.73007e-05	0.000143252	***	***
Tipifarnib	Her2	LumA	23	51	5.07771	3.82004e-07	1.91002e-06	****	***
Tipifarnib	Her2	LumB	23	38	1.61201	0.10696	0.118845	ns	ns
Tipifarnib	Her2	Normal	23	24	1.89869	0.0576055	0.0822936	ns	ns
Tipifarnib	LumA	LumB	51	38	-3.96409	7.36755e-05	0.000147351	***	***
Tipifarnib	LumA	Normal	51	24	-2.91406	0.00356762	0.00594604	**	**
Tipifarnib	LumB	Normal	38	24	0.491535	0.623048	0.623048	ns	ns
Sorafenib	Basal	Her2	68	23	-4.52561	6.0222e-06	2.0074e-05	****	***
Sorafenib	Basal	LumA	68	51	-8.64344	5.45457e-18	5.45457e-17	****	***
Sorafenib	Basal	LumB	68	38	-5.27009	1.36359e-07	6.81793e-07	****	***
Sorafenib	Basal	Normal	68	24	-3.93238	8.41091e-05	0.000210273	***	***
Sorafenib	Her2	LumA	23	51	-2.02838	0.0425212	0.0607445	ns	ns
Sorafenib	Her2	LumB	23	38	0.0917773	0.926875	0.926875	ns	ns
Sorafenib	Her2	Normal	23	24	0.541401	0.588232	0.675574	ns	ns
Sorafenib	LumA	LumB	51	38	2.49052	0.0127555	0.0212592	*	*
Sorafenib	LumA	Normal	51	24	2.69635	0.00701036	0.0140207	*	*
Sorafenib	LumB	Normal	38	24	0.512906	0.608017	0.675574	ns	ns
Epothilone.B	Basal	Her2	68	23	3.46553	0.000529183	0.00132296	**	**
Epothilone.B	Basal	LumA	68	51	8.51927	1.60562e-17	1.60562e-16	****	***
Epothilone.B	Basal	LumB	68	38	5.99025	2.09521e-09	1.0476e-08	****	***
Epothilone.B	Basal	Normal	68	24	3.84984	0.000118194	0.000393978	***	***
Epothilone.B	Her2	LumA	23	51	2.95487	0.00312805	0.00625611	**	**
Epothilone.B	Her2	LumB	23	38	1.42823	0.153225	0.191531	ns	ns
Epothilone.B	Her2	Normal	23	24	0.267756	0.788887	0.788887	ns	ns
Epothilone.B	LumA	LumB	51	38	-1.70255	0.0886522	0.126646	ns	ns
Epothilone.B	LumA	Normal	51	24	-2.6826	0.00730527	0.0121755	*	*
Epothilone.B	LumB	Normal	38	24	-1.14748	0.251181	0.27909	ns	ns
BAY.61.3606	Basal	Her2	68	23	3.55372	0.000379826	0.00126609	**	**
BAY.61.3606	Basal	LumA	68	51	8.12659	4.41535e-16	4.41535e-15	****	***
BAY.61.3606	Basal	LumB	68	38	6.17862	6.46631e-10	3.23315e-09	****	***
BAY.61.3606	Basal	Normal	68	24	3.34011	0.000837453	0.00209363	**	**
BAY.61.3606	Her2	LumA	23	51	2.58057	0.00986374	0.0164396	*	*
BAY.61.3606	Her2	LumB	23	38	1.49213	0.135664	0.16958	ns	ns
BAY.61.3606	Her2	Normal	23	24	-0.219905	0.825946	0.825946	ns	ns
BAY.61.3606	LumA	LumB	51	38	-1.18508	0.235986	0.262207	ns	ns
BAY.61.3606	LumA	Normal	51	24	-2.87766	0.00400633	0.00801267	**	**
BAY.61.3606	LumB	Normal	38	24	-1.75799	0.07875	0.1125	ns	ns
Sunitinib	Basal	Her2	68	23	2.69314	0.00707828	0.0117971	*	*
Sunitinib	Basal	LumA	68	51	7.7617	8.37967e-15	8.37967e-14	****	***
Sunitinib	Basal	LumB	68	38	6.34538	2.21882e-10	1.10941e-09	****	***
Sunitinib	Basal	Normal	68	24	1.79307	0.0729613	0.0912016	ns	ns
Sunitinib	Her2	LumA	23	51	3.13793	0.00170145	0.0034029	**	**
Sunitinib	Her2	LumB	23	38	2.40572	0.0161404	0.0230578	*	*
Sunitinib	Her2	Normal	23	24	-0.7673	0.442903	0.476423	ns	ns
Sunitinib	LumA	LumB	51	38	-0.712068	0.476423	0.476423	ns	ns
Sunitinib	LumA	Normal	51	24	-4.08847	4.34225e-05	0.000144742	***	***
Sunitinib	LumB	Normal	38	24	-3.29628	0.000979756	0.00244939	**	**
ABT.263	Basal	Her2	68	23	5.54182	2.9935e-08	9.97835e-08	****	***
ABT.263	Basal	LumA	68	51	7.11396	1.1276e-12	1.1276e-11	****	***
ABT.263	Basal	LumB	68	38	6.39671	1.5876e-10	7.938e-10	****	***
ABT.263	Basal	Normal	68	24	3.02955	0.0024492	0.006123	**	**
ABT.263	Her2	LumA	23	51	-0.0755491	0.939778	0.939778	ns	ns
ABT.263	Her2	LumB	23	38	-0.155897	0.876114	0.939778	ns	ns
ABT.263	Her2	Normal	23	24	-2.11607	0.034339	0.0490557	*	*
ABT.263	LumA	LumB	51	38	-0.103641	0.917454	0.939778	ns	ns
ABT.263	LumA	Normal	51	24	-2.41776	0.0156164	0.0312328	*	*
ABT.263	LumB	Normal	38	24	-2.2102	0.0270914	0.0451524	*	*
Midostaurin	Basal	Her2	68	23	4.12275	3.7437e-05	0.000185677	***	***
Midostaurin	Basal	LumA	68	51	7.59629	3.04734e-14	3.04734e-13	****	***
Midostaurin	Basal	LumB	68	38	4.03031	5.57032e-05	0.000185677	***	***
Midostaurin	Basal	Normal	68	24	2.99073	0.00278313	0.00695783	**	**
Midostaurin	Her2	LumA	23	51	1.64299	0.100385	0.143407	ns	ns
Midostaurin	Her2	LumB	23	38	-0.674427	0.50004	0.5556	ns	ns
Midostaurin	Her2	Normal	23	24	-0.974584	0.329767	0.412208	ns	ns
Midostaurin	LumA	LumB	51	38	-2.75711	0.00583147	0.00971911	**	**
Midostaurin	LumA	Normal	51	24	-2.81594	0.00486348	0.00971911	**	**
Midostaurin	LumB	Normal	38	24	-0.407333	0.683763	0.683763	ns	ns
JNK.9L	Basal	Her2	68	23	2.62853	0.00857558	0.0171512	*	*
JNK.9L	Basal	LumA	68	51	7.2852	3.212e-13	3.212e-12	****	***
JNK.9L	Basal	LumB	68	38	4.81695	1.45767e-06	7.28836e-06	****	***
JNK.9L	Basal	Normal	68	24	1.99032	0.0465556	0.0766907	ns	ns
JNK.9L	Her2	LumA	23	51	2.84856	0.00439181	0.0109795	*	*
JNK.9L	Her2	LumB	23	38	1.29295	0.196028	0.217808	ns	ns
JNK.9L	Her2	Normal	23	24	-0.55339	0.579997	0.579997	ns	ns
JNK.9L	LumA	LumB	51	38	-1.74472	0.0810328	0.101291	ns	ns
JNK.9L	LumA	Normal	51	24	-3.54269	0.000396063	0.00132021	**	**
JNK.9L	LumB	Normal	38	24	-1.92938	0.0536835	0.0766907	ns	ns
VX.680	Basal	Her2	68	23	-0.228728	0.819081	0.819081	ns	ns
VX.680	Basal	LumA	68	51	6.75714	1.40741e-11	1.40741e-10	****	***
VX.680	Basal	LumB	68	38	3.51063	0.000447046	0.00149015	**	**
VX.680	Basal	Normal	68	24	2.32869	0.0198757	0.0283938	*	*
VX.680	Her2	LumA	23	51	5.20311	1.95979e-07	9.79896e-07	****	***
VX.680	Her2	LumB	23	38	2.90027	0.00372847	0.00932117	**	**
VX.680	Her2	Normal	23	24	2.08389	0.0371704	0.046463	*	*
VX.680	LumA	LumB	51	38	-2.52291	0.0116389	0.0193981	*	*
VX.680	LumA	Normal	51	24	-2.82298	0.00475789	0.00951578	**	**
VX.680	LumB	Normal	38	24	-0.606511	0.544175	0.604639	ns	ns
Obatoclax.Mesylate	Basal	Her2	68	23	4.27304	1.92827e-05	6.42758e-05	****	***
Obatoclax.Mesylate	Basal	LumA	68	51	6.95393	3.55249e-12	3.55249e-11	****	***
Obatoclax.Mesylate	Basal	LumB	68	38	4.27714	1.8931e-05	6.42758e-05	****	***
Obatoclax.Mesylate	Basal	Normal	68	24	2.76445	0.00570185	0.0142546	*	*
Obatoclax.Mesylate	Her2	LumA	23	51	1.02491	0.305404	0.381754	ns	ns
Obatoclax.Mesylate	Her2	LumB	23	38	-0.622413	0.53367	0.53367	ns	ns
Obatoclax.Mesylate	Her2	Normal	23	24	-1.28293	0.199515	0.285022	ns	ns
Obatoclax.Mesylate	LumA	LumB	51	38	-1.96857	0.0490029	0.0816715	ns	ns
Obatoclax.Mesylate	LumA	Normal	51	24	-2.55228	0.0107022	0.0214044	*	*
Obatoclax.Mesylate	LumB	Normal	38	24	-0.80512	0.42075	0.4675	ns	ns
Parthenolide	Basal	Her2	68	23	1.6266	0.103823	0.129778	ns	ns
Parthenolide	Basal	LumA	68	51	6.82348	8.88582e-12	8.88582e-11	****	***
Parthenolide	Basal	LumB	68	38	4.16379	3.13006e-05	0.000156503	***	***
Parthenolide	Basal	Normal	68	24	1.31377	0.188925	0.209917	ns	ns
Parthenolide	Her2	LumA	23	51	3.47025	0.000519964	0.00129991	**	**
Parthenolide	Her2	LumB	23	38	1.70701	0.0878195	0.125456	ns	ns
Parthenolide	Her2	Normal	23	24	-0.275643	0.782822	0.782822	ns	ns
Parthenolide	LumA	LumB	51	38	-1.96294	0.0496534	0.0827557	ns	ns
Parthenolide	LumA	Normal	51	24	-3.84611	0.000120009	0.000400029	***	***
Parthenolide	LumB	Normal	38	24	-2.03809	0.041541	0.0827557	ns	ns
Salubrinal	Basal	Her2	68	23	1.98217	0.0474601	0.0847338	ns	ns
Salubrinal	Basal	LumA	68	51	6.76566	1.32704e-11	1.32704e-10	****	***
Salubrinal	Basal	LumB	68	38	4.51148	6.43783e-06	3.21892e-05	****	***
Salubrinal	Basal	Normal	68	24	3.24253	0.00118472	0.00394905	**	**
Salubrinal	Her2	LumA	23	51	3.08613	0.00202782	0.00506954	**	**
Salubrinal	Her2	LumB	23	38	1.64891	0.099166	0.141393	ns	ns
Salubrinal	Her2	Normal	23	24	0.999824	0.317396	0.352662	ns	ns
Salubrinal	LumA	LumB	51	38	-1.58435	0.113114	0.141393	ns	ns
Salubrinal	LumA	Normal	51	24	-1.95283	0.0508403	0.0847338	ns	ns
Salubrinal	LumB	Normal	38	24	-0.551801	0.581084	0.581084	ns	ns
Rapamycin	Basal	Her2	68	23	-4.4508	8.55499e-06	2.85166e-05	****	***
Rapamycin	Basal	LumA	68	51	-0.796118	0.425963	0.473293	ns	ns
Rapamycin	Basal	LumB	68	38	-4.38751	1.14655e-05	2.86639e-05	****	***
Rapamycin	Basal	Normal	68	24	2.10818	0.0350154	0.0437692	*	*
Rapamycin	Her2	LumA	23	51	3.68724	0.000226697	0.000453394	***	***
Rapamycin	Her2	LumB	23	38	0.700105	0.483862	0.483862	ns	ns
Rapamycin	Her2	Normal	23	24	5.39465	6.86555e-08	4.96626e-07	****	***
Rapamycin	LumA	LumB	51	38	-3.45857	0.000543045	0.000905075	***	***
Rapamycin	LumA	Normal	51	24	2.61786	0.00884841	0.0126406	*	*
Rapamycin	LumB	Normal	38	24	5.32795	9.93251e-08	4.96626e-07	****	***
GSK269962A	Basal	Her2	68	23	-4.59687	4.28891e-06	1.42964e-05	****	***
GSK269962A	Basal	LumA	68	51	-4.95288	7.31245e-07	3.65622e-06	****	***
GSK269962A	Basal	LumB	68	38	-5.0006	5.71516e-07	3.65622e-06	****	***
GSK269962A	Basal	Normal	68	24	-0.65155	0.514692	0.643365	ns	ns
GSK269962A	Her2	LumA	23	51	0.761873	0.446136	0.637337	ns	ns
GSK269962A	Her2	LumB	23	38	0.363441	0.716275	0.716275	ns	ns
GSK269962A	Her2	Normal	23	24	3.26986	0.00107602	0.00215204	**	**
GSK269962A	LumA	LumB	51	38	-0.44491	0.656385	0.716275	ns	ns
GSK269962A	LumA	Normal	51	24	3.08145	0.00205996	0.00343326	**	**
GSK269962A	LumB	Normal	38	24	3.29115	0.000997797	0.00215204	**	**
PAC.1	Basal	Her2	68	23	4.56099	5.09128e-06	2.54564e-05	****	***
PAC.1	Basal	LumA	68	51	5.82654	5.65869e-09	5.65869e-08	****	***
PAC.1	Basal	LumB	68	38	3.37741	0.000731724	0.00182931	**	**
PAC.1	Basal	Normal	68	24	4.31096	1.62544e-05	5.41815e-05	****	***
PAC.1	Her2	LumA	23	51	-0.083081	0.933787	0.933787	ns	ns
PAC.1	Her2	LumB	23	38	-1.57511	0.115232	0.192053	ns	ns
PAC.1	Her2	Normal	23	24	-0.262602	0.792857	0.91309	ns	ns
PAC.1	LumA	LumB	51	38	-1.84441	0.0651235	0.130247	ns	ns
PAC.1	LumA	Normal	51	24	-0.225255	0.821781	0.91309	ns	ns
PAC.1	LumB	Normal	38	24	1.30207	0.192893	0.275561	ns	ns
QS11	Basal	Her2	68	23	2.97431	0.00293647	0.00978823	**	**
QS11	Basal	LumA	68	51	6.19009	6.01311e-10	6.01311e-09	****	***
QS11	Basal	LumB	68	38	4.29423	1.75301e-05	8.76506e-05	****	***
QS11	Basal	Normal	68	24	2.81079	0.00494199	0.012355	*	*
QS11	Her2	LumA	23	51	1.70882	0.0874837	0.145806	ns	ns
QS11	Her2	LumB	23	38	0.576488	0.564286	0.626984	ns	ns
QS11	Her2	Normal	23	24	-0.171633	0.863726	0.863726	ns	ns
QS11	LumA	LumB	51	38	-1.29215	0.196306	0.280438	ns	ns
QS11	LumA	Normal	51	24	-1.93622	0.0528407	0.105681	ns	ns
QS11	LumB	Normal	38	24	-0.776198	0.437632	0.54704	ns	ns
Imatinib	Basal	Her2	68	23	-2.41147	0.0158882	0.0345689	*	*
Imatinib	Basal	LumA	68	51	-6.36805	1.91449e-10	1.91449e-09	****	***
Imatinib	Basal	LumB	68	38	-3.63492	0.000278069	0.00139034	**	**
Imatinib	Basal	Normal	68	24	-2.73245	0.0062865	0.020955	*	*
Imatinib	Her2	LumA	23	51	-2.3806	0.0172844	0.0345689	*	*
Imatinib	Her2	LumB	23	38	-0.584924	0.558599	0.698248	ns	ns
Imatinib	Her2	Normal	23	24	-0.229895	0.818173	0.818173	ns	ns
Imatinib	LumA	LumB	51	38	2.06911	0.038536	0.0550515	ns	ns
Imatinib	LumA	Normal	51	24	2.14454	0.03199	0.0533167	ns	ns
Imatinib	LumB	Normal	38	24	0.335384	0.737336	0.818173	ns	ns
Gemcitabine	Basal	Her2	68	23	0.892549	0.372099	0.434921	ns	ns
Gemcitabine	Basal	LumA	68	51	5.74406	9.24312e-09	9.24312e-08	****	***
Gemcitabine	Basal	LumB	68	38	2.18087	0.0291928	0.0486547	*	*
Gemcitabine	Basal	Normal	68	24	3.92783	8.57146e-05	0.000428573	***	***
Gemcitabine	Her2	LumA	23	51	3.37912	0.00072717	0.0024239	**	**
Gemcitabine	Her2	LumB	23	38	0.857028	0.391429	0.434921	ns	ns
Gemcitabine	Her2	Normal	23	24	2.45818	0.0139644	0.0279289	*	*
Gemcitabine	LumA	LumB	51	38	-2.90399	0.00368445	0.00921112	**	**
Gemcitabine	LumA	Normal	51	24	-0.531018	0.595406	0.595406	ns	ns
Gemcitabine	LumB	Normal	38	24	1.88265	0.0597478	0.085354	ns	ns
PD.0332991	Basal	Her2	68	23	-1.36267	0.172988	0.247125	ns	ns
PD.0332991	Basal	LumA	68	51	-5.62303	1.87635e-08	1.87635e-07	****	***
PD.0332991	Basal	LumB	68	38	-2.80516	0.0050291	0.0125728	*	*
PD.0332991	Basal	Normal	68	24	-3.3805	0.000723531	0.00361766	**	**
PD.0332991	Her2	LumA	23	51	-2.83838	0.00453432	0.0125728	*	*
PD.0332991	Her2	LumB	23	38	-0.906402	0.364723	0.368495	ns	ns
PD.0332991	Her2	Normal	23	24	-1.6242	0.104333	0.173888	ns	ns
PD.0332991	LumA	LumB	51	38	2.20933	0.0271514	0.0543027	ns	ns
PD.0332991	LumA	Normal	51	24	0.965427	0.334331	0.368495	ns	ns
PD.0332991	LumB	Normal	38	24	-0.899295	0.368495	0.368495	ns	ns
DMOG	Basal	Her2	68	23	2.34596	0.0189781	0.0316301	*	*
DMOG	Basal	LumA	68	51	1.82668	0.0677481	0.0846852	ns	ns
DMOG	Basal	LumB	68	38	3.94972	7.82435e-05	0.000278493	***	***
DMOG	Basal	Normal	68	24	-2.45144	0.0142285	0.028457	*	*
DMOG	Her2	LumA	23	51	-0.905784	0.36505	0.375574	ns	ns
DMOG	Her2	LumB	23	38	0.88608	0.375574	0.375574	ns	ns
DMOG	Her2	Normal	23	24	-3.93399	8.3548e-05	0.000278493	***	***
DMOG	LumA	LumB	51	38	2.15399	0.0312413	0.0446304	*	*
DMOG	LumA	Normal	51	24	-3.7183	0.000200567	0.000501417	***	***
DMOG	LumB	Normal	38	24	-5.30046	1.15513e-07	1.15513e-06	****	***
PF.562271	Basal	Her2	68	23	2.25831	0.0239261	0.0598152	ns	ns
PF.562271	Basal	LumA	68	51	5.53831	3.05404e-08	3.05404e-07	****	***
PF.562271	Basal	LumB	68	38	3.31701	0.000909858	0.00454929	**	**
PF.562271	Basal	Normal	68	24	1.36011	0.173797	0.226074	ns	ns
PF.562271	Her2	LumA	23	51	1.91575	0.055397	0.110794	ns	ns
PF.562271	Her2	LumB	23	38	0.481042	0.630487	0.630487	ns	ns
PF.562271	Her2	Normal	23	24	-0.760148	0.447166	0.496851	ns	ns
PF.562271	LumA	LumB	51	38	-1.65234	0.0984651	0.164108	ns	ns
PF.562271	LumA	Normal	51	24	-2.83992	0.00451242	0.0150414	*	*
PF.562271	LumB	Normal	38	24	-1.33811	0.180859	0.226074	ns	ns
Nutlin.3a	Basal	Her2	68	23	-3.50783	0.000451779	0.0018474	**	**
Nutlin.3a	Basal	LumA	68	51	-5.17791	2.24391e-07	2.24391e-06	****	***
Nutlin.3a	Basal	LumB	68	38	-3.45308	0.000554221	0.0018474	**	**
Nutlin.3a	Basal	Normal	68	24	-1.5918	0.111429	0.185715	ns	ns
Nutlin.3a	Her2	LumA	23	51	-0.44996	0.65274	0.65274	ns	ns
Nutlin.3a	Her2	LumB	23	38	0.555506	0.578549	0.642832	ns	ns
Nutlin.3a	Her2	Normal	23	24	1.60454	0.108596	0.185715	ns	ns
Nutlin.3a	LumA	LumB	51	38	1.2122	0.225435	0.281793	ns	ns
Nutlin.3a	LumA	Normal	51	24	2.34799	0.0188752	0.0471881	*	*
Nutlin.3a	LumB	Normal	38	24	1.23283	0.21764	0.281793	ns	ns
KU.55933	Basal	Her2	68	23	2.77957	0.00544302	0.010886	*	*
KU.55933	Basal	LumA	68	51	3.68474	0.00022894	0.000763134	***	***
KU.55933	Basal	LumB	68	38	4.409	1.03848e-05	0.000103848	***	***
KU.55933	Basal	Normal	68	24	-0.483329	0.628862	0.698736	ns	ns
KU.55933	Her2	LumA	23	51	0.0481237	0.961618	0.961618	ns	ns
KU.55933	Her2	LumB	23	38	0.842282	0.39963	0.499537	ns	ns
KU.55933	Her2	Normal	23	24	-2.69102	0.00712345	0.0118724	*	*
KU.55933	LumA	LumB	51	38	0.981958	0.32612	0.465886	ns	ns
KU.55933	LumA	Normal	51	24	-3.221	0.00127746	0.00319365	**	**
KU.55933	LumB	Normal	38	24	-3.86503	0.000111075	0.000555373	***	***
AZD7762	Basal	Her2	68	23	2.11297	0.0346035	0.0692069	ns	ns
AZD7762	Basal	LumA	68	51	5.10753	3.26401e-07	3.26401e-06	****	***
AZD7762	Basal	LumB	68	38	3.59711	0.000321768	0.00160884	**	**
AZD7762	Basal	Normal	68	24	0.740556	0.458963	0.458963	ns	ns
AZD7762	Her2	LumA	23	51	1.73763	0.0822763	0.137127	ns	ns
AZD7762	Her2	LumB	23	38	0.82849	0.407393	0.452659	ns	ns
AZD7762	Her2	Normal	23	24	-1.14411	0.252577	0.360824	ns	ns
AZD7762	LumA	LumB	51	38	-1.01524	0.309991	0.387489	ns	ns
AZD7762	LumA	Normal	51	24	-3.11181	0.00185946	0.0061982	**	**
AZD7762	LumB	Normal	38	24	-2.11987	0.0340171	0.0692069	ns	ns
AS601245	Basal	Her2	68	23	1.63293	0.102484	0.146406	ns	ns
AS601245	Basal	LumA	68	51	5.50783	3.63288e-08	3.63288e-07	****	***
AS601245	Basal	LumB	68	38	2.31584	0.0205669	0.0411337	*	*
AS601245	Basal	Normal	68	24	2.47995	0.0131403	0.0328506	*	*
AS601245	Her2	LumA	23	51	2.49387	0.012636	0.0328506	*	*
AS601245	Her2	LumB	23	38	0.284502	0.776025	0.776025	ns	ns
AS601245	Her2	Normal	23	24	0.668022	0.50412	0.63015	ns	ns
AS601245	LumA	LumB	51	38	-2.57222	0.0101048	0.0328506	*	*
AS601245	LumA	Normal	51	24	-1.743	0.0813334	0.135556	ns	ns
AS601245	LumB	Normal	38	24	0.459336	0.645993	0.71777	ns	ns
EHT.1864	Basal	Her2	68	23	-2.76628	0.00566993	0.00944988	**	**
EHT.1864	Basal	LumA	68	51	-3.02848	0.00245791	0.00491581	**	**
EHT.1864	Basal	LumB	68	38	-3.93968	8.15891e-05	0.000407945	***	***
EHT.1864	Basal	Normal	68	24	1.2099	0.226319	0.323313	ns	ns
EHT.1864	Her2	LumA	23	51	0.423109	0.672216	0.672216	ns	ns
EHT.1864	Her2	LumB	23	38	-0.494614	0.620872	0.672216	ns	ns
EHT.1864	Her2	Normal	23	24	3.27122	0.00107083	0.00267707	**	**
EHT.1864	LumA	LumB	51	38	-1.10567	0.268871	0.336089	ns	ns
EHT.1864	LumA	Normal	51	24	3.4268	0.00061075	0.00203583	**	**
EHT.1864	LumB	Normal	38	24	4.16209	3.15348e-05	0.000315348	***	***
AZD6482	Basal	Her2	68	23	-4.09402	4.23964e-05	0.000211982	***	***
AZD6482	Basal	LumA	68	51	-4.10521	4.03952e-05	0.000211982	***	***
AZD6482	Basal	LumB	68	38	-2.78251	0.00539407	0.0107881	*	*
AZD6482	Basal	Normal	68	24	-0.0398694	0.968197	0.968197	ns	ns
AZD6482	Her2	LumA	23	51	0.904117	0.365934	0.406593	ns	ns
AZD6482	Her2	LumB	23	38	1.60482	0.108534	0.155048	ns	ns
AZD6482	Her2	Normal	23	24	3.35189	0.000802626	0.00267542	**	**
AZD6482	LumA	LumB	51	38	0.918738	0.358233	0.406593	ns	ns
AZD6482	LumA	Normal	51	24	3.03381	0.00241483	0.00603706	**	**
AZD6482	LumB	Normal	38	24	2.12514	0.0335749	0.0559581	ns	ns
BX.795	Basal	Her2	68	23	2.9313	0.00337551	0.0112517	*	*
BX.795	Basal	LumA	68	51	4.55213	5.31061e-06	5.31061e-05	****	***
BX.795	Basal	LumB	68	38	3.88252	0.000103378	0.000516889	***	***
BX.795	Basal	Normal	68	24	1.11232	0.266	0.38	ns	ns
BX.795	Her2	LumA	23	51	0.542125	0.587732	0.734666	ns	ns
BX.795	Her2	LumB	23	38	0.300129	0.764079	0.790698	ns	ns
BX.795	Her2	Normal	23	24	-1.51809	0.128992	0.214987	ns	ns
BX.795	LumA	LumB	51	38	-0.265404	0.790698	0.790698	ns	ns
BX.795	LumA	Normal	51	24	-2.3396	0.0193044	0.048261	*	*
BX.795	LumB	Normal	38	24	-2.00304	0.0451729	0.0903458	ns	ns
PF.02341066	Basal	Her2	68	23	1.08365	0.27852	0.397886	ns	ns
PF.02341066	Basal	LumA	68	51	4.76147	1.9219e-06	1.9219e-05	****	***
PF.02341066	Basal	LumB	68	38	3.29908	0.000970021	0.0048501	**	**
PF.02341066	Basal	Normal	68	24	0.685648	0.492935	0.547705	ns	ns
PF.02341066	Her2	LumA	23	51	2.47093	0.0134764	0.0336909	*	*
PF.02341066	Her2	LumB	23	38	1.53982	0.123604	0.206007	ns	ns
PF.02341066	Her2	Normal	23	24	-0.337902	0.735437	0.735437	ns	ns
PF.02341066	LumA	LumB	51	38	-0.997784	0.318384	0.39798	ns	ns
PF.02341066	LumA	Normal	51	24	-2.90551	0.00366661	0.012222	*	*
PF.02341066	LumB	Normal	38	24	-1.93836	0.0525796	0.105159	ns	ns
AUY922	Basal	Her2	68	23	2.31651	0.0205306	0.0513266	ns	ns
AUY922	Basal	LumA	68	51	4.68661	2.77772e-06	2.77772e-05	****	***
AUY922	Basal	LumB	68	38	2.41838	0.0155898	0.0513266	ns	ns
AUY922	Basal	Normal	68	24	3.42982	0.000603991	0.00301996	**	**
AUY922	Her2	LumA	23	51	1.23173	0.218052	0.311502	ns	ns
AUY922	Her2	LumB	23	38	-0.261026	0.794072	0.827918	ns	ns
AUY922	Her2	Normal	23	24	0.875832	0.381121	0.476402	ns	ns
AUY922	LumA	LumB	51	38	-1.76544	0.0774891	0.154978	ns	ns
AUY922	LumA	Normal	51	24	-0.217372	0.827918	0.827918	ns	ns
AUY922	LumB	Normal	38	24	1.24465	0.21326	0.311502	ns	ns
BMS.754807	Basal	Her2	68	23	1.90225	0.057139	0.142847	ns	ns
BMS.754807	Basal	LumA	68	51	4.86681	1.13414e-06	1.13414e-05	****	***
BMS.754807	Basal	LumB	68	38	1.28024	0.200462	0.286375	ns	ns
BMS.754807	Basal	Normal	68	24	2.62806	0.00858743	0.0286248	*	*
BMS.754807	Her2	LumA	23	51	1.76247	0.0779905	0.155981	ns	ns
BMS.754807	Her2	LumB	23	38	-0.755347	0.450041	0.500045	ns	ns
BMS.754807	Her2	Normal	23	24	0.565904	0.571459	0.571459	ns	ns
BMS.754807	LumA	LumB	51	38	-2.9969	0.0027274	0.013637	*	*
BMS.754807	LumA	Normal	51	24	-1.12124	0.262184	0.32773	ns	ns
BMS.754807	LumB	Normal	38	24	1.39867	0.161913	0.269855	ns	ns
GNF.2	Basal	Her2	68	23	-3.78909	0.000151199	0.00151199	**	**
GNF.2	Basal	LumA	68	51	-3.29519	0.000983539	0.00327846	**	**
GNF.2	Basal	LumB	68	38	-3.41657	0.000634149	0.00317074	**	**
GNF.2	Basal	Normal	68	24	-0.457624	0.647223	0.703418	ns	ns
GNF.2	Her2	LumA	23	51	1.20867	0.22679	0.323985	ns	ns
GNF.2	Her2	LumB	23	38	0.840302	0.400739	0.500924	ns	ns
GNF.2	Her2	Normal	23	24	2.7599	0.00578187	0.0144547	*	*
GNF.2	LumA	LumB	51	38	-0.38071	0.703418	0.703418	ns	ns
GNF.2	LumA	Normal	51	24	2.02696	0.0426665	0.0711108	ns	ns
GNF.2	LumB	Normal	38	24	2.23727	0.0252688	0.0505377	ns	ns
KIN001.135	Basal	Her2	68	23	-2.28602	0.0222532	0.0445064	*	*
KIN001.135	Basal	LumA	68	51	-3.48571	0.00049084	0.0024542	**	**
KIN001.135	Basal	LumB	68	38	-3.86589	0.000110686	0.00110686	**	**
KIN001.135	Basal	Normal	68	24	0.116461	0.907288	0.907288	ns	ns
KIN001.135	Her2	LumA	23	51	-0.375331	0.707415	0.786016	ns	ns
KIN001.135	Her2	LumB	23	38	-0.876543	0.380735	0.543907	ns	ns
KIN001.135	Her2	Normal	23	24	1.9845	0.0471997	0.0786661	ns	ns
KIN001.135	LumA	LumB	51	38	-0.64069	0.521724	0.652156	ns	ns
KIN001.135	LumA	Normal	51	24	2.72017	0.00652486	0.0163122	*	*
KIN001.135	LumB	Normal	38	24	3.10907	0.0018768	0.006256	**	**
PF.4708671	Basal	Her2	68	23	-1.95887	0.0501284	0.0773596	ns	ns
PF.4708671	Basal	LumA	68	51	-2.71021	0.0067241	0.0168102	*	*
PF.4708671	Basal	LumB	68	38	-2.60307	0.00923943	0.0184789	*	*
PF.4708671	Basal	Normal	68	24	1.92562	0.0541517	0.0773596	ns	ns
PF.4708671	Her2	LumA	23	51	-0.117578	0.906402	0.906457	ns	ns
PF.4708671	Her2	LumB	23	38	-0.207104	0.835929	0.906457	ns	ns
PF.4708671	Her2	Normal	23	24	3.18614	0.00144183	0.00480609	**	**
PF.4708671	LumA	LumB	51	38	-0.117509	0.906457	0.906457	ns	ns
PF.4708671	LumA	Normal	51	24	3.87512	0.00010657	0.000798247	***	***
PF.4708671	LumB	Normal	38	24	3.77556	0.000159649	0.000798247	***	***
Doxorubicin	Basal	Her2	68	23	1.45117	0.146733	0.183417	ns	ns
Doxorubicin	Basal	LumA	68	51	4.03214	5.52711e-05	0.000552711	***	***
Doxorubicin	Basal	LumB	68	38	1.78684	0.0739633	0.129621	ns	ns
Doxorubicin	Basal	Normal	68	24	3.64193	0.000270604	0.00135302	**	**
Doxorubicin	Her2	LumA	23	51	1.58009	0.114086	0.16298	ns	ns
Doxorubicin	Her2	LumB	23	38	0.0448982	0.964188	0.964188	ns	ns
Doxorubicin	Her2	Normal	23	24	1.76376	0.0777727	0.129621	ns	ns
Doxorubicin	LumA	LumB	51	38	-1.79661	0.0723981	0.129621	ns	ns
Doxorubicin	LumA	Normal	51	24	0.475837	0.634191	0.704656	ns	ns
Doxorubicin	LumB	Normal	38	24	1.92838	0.0538073	0.129621	ns	ns
Cyclopamine	Basal	Her2	68	23	1.93669	0.0527838	0.087973	ns	ns
Cyclopamine	Basal	LumA	68	51	2.55869	0.0105066	0.035022	*	*
Cyclopamine	Basal	LumB	68	38	4.02889	5.60416e-05	0.000560416	***	***
Cyclopamine	Basal	Normal	68	24	-0.421601	0.673316	0.748129	ns	ns
Cyclopamine	Her2	LumA	23	51	0.0271379	0.97835	0.97835	ns	ns
Cyclopamine	Her2	LumB	23	38	1.32046	0.18668	0.23335	ns	ns
Cyclopamine	Her2	Normal	23	24	-1.94401	0.0518937	0.087973	ns	ns
Cyclopamine	LumA	LumB	51	38	1.59605	0.110477	0.157824	ns	ns
Cyclopamine	LumA	Normal	51	24	-2.31914	0.0203876	0.050969	ns	ns
Cyclopamine	LumB	Normal	38	24	-3.51355	0.000442163	0.00221081	**	**
BMS.708163	Basal	Her2	68	23	-3.02164	0.00251412	0.00838039	**	**
BMS.708163	Basal	LumA	68	51	-3.31492	0.000916703	0.00557479	**	**
BMS.708163	Basal	LumB	68	38	-3.25979	0.00111496	0.00557479	**	**
BMS.708163	Basal	Normal	68	24	-0.135346	0.892338	0.892338	ns	ns
BMS.708163	Her2	LumA	23	51	0.457089	0.647607	0.892338	ns	ns
BMS.708163	Her2	LumB	23	38	0.259779	0.795034	0.892338	ns	ns
BMS.708163	Her2	Normal	23	24	2.38772	0.0169535	0.0312187	*	*
BMS.708163	LumA	LumB	51	38	-0.21548	0.829393	0.892338	ns	ns
BMS.708163	LumA	Normal	51	24	2.35084	0.0187312	0.0312187	*	*
BMS.708163	LumB	Normal	38	24	2.40895	0.0159985	0.0312187	*	*
Shikonin	Basal	Her2	68	23	3.16384	0.00155702	0.00519008	**	**
Shikonin	Basal	LumA	68	51	3.55653	0.000375783	0.00201625	**	**
Shikonin	Basal	LumB	68	38	3.53795	0.00040325	0.00201625	**	**
Shikonin	Basal	Normal	68	24	2.08335	0.0372193	0.0930484	ns	ns
Shikonin	Her2	LumA	23	51	-0.415462	0.677803	0.847254	ns	ns
Shikonin	Her2	LumB	23	38	-0.176365	0.860007	0.860007	ns	ns
Shikonin	Her2	Normal	23	24	-0.920213	0.357462	0.65782	ns	ns
Shikonin	LumA	LumB	51	38	0.269524	0.787527	0.860007	ns	ns
Shikonin	LumA	Normal	51	24	-0.663186	0.507212	0.724588	ns	ns
Shikonin	LumB	Normal	38	24	-0.851139	0.394692	0.65782	ns	ns
Pazopanib	Basal	Her2	68	23	-3.21624	0.00129882	0.00649411	**	**
Pazopanib	Basal	LumA	68	51	-0.509677	0.610278	0.854544	ns	ns
Pazopanib	Basal	LumB	68	38	-3.45968	0.000540809	0.00540809	**	**
Pazopanib	Basal	Normal	68	24	-0.206516	0.836388	0.854544	ns	ns
Pazopanib	Her2	LumA	23	51	2.71287	0.00667039	0.016676	*	*
Pazopanib	Her2	LumB	23	38	0.284209	0.77625	0.854544	ns	ns
Pazopanib	Her2	Normal	23	24	2.49067	0.0127501	0.0212502	*	*
Pazopanib	LumA	LumB	51	38	-2.82926	0.00466553	0.0155518	*	*
Pazopanib	LumA	Normal	51	24	0.183324	0.854544	0.854544	ns	ns
Pazopanib	LumB	Normal	38	24	2.49942	0.0124397	0.0212502	*	*
NSC.87877	Basal	Her2	68	23	2.25445	0.0241677	0.0604193	ns	ns
NSC.87877	Basal	LumA	68	51	3.35526	0.000792901	0.00396451	**	**
NSC.87877	Basal	LumB	68	38	3.84705	0.000119549	0.00119549	**	**
NSC.87877	Basal	Normal	68	24	0.753496	0.451152	0.513276	ns	ns
NSC.87877	Her2	LumA	23	51	0.309441	0.756986	0.756986	ns	ns
NSC.87877	Her2	LumB	23	38	0.890922	0.372971	0.513276	ns	ns
NSC.87877	Her2	Normal	23	24	-1.25054	0.211101	0.351836	ns	ns
NSC.87877	LumA	LumB	51	38	0.735643	0.461948	0.513276	ns	ns
NSC.87877	LumA	Normal	51	24	-1.78812	0.0737568	0.147514	ns	ns
NSC.87877	LumB	Normal	38	24	-2.30224	0.0213219	0.0604193	ns	ns
Mitomycin.C	Basal	Her2	68	23	0.749628	0.453479	0.453479	ns	ns
Mitomycin.C	Basal	LumA	68	51	3.52112	0.00042973	0.00214865	**	**
Mitomycin.C	Basal	LumB	68	38	1.97133	0.0486861	0.121053	ns	ns
Mitomycin.C	Basal	Normal	68	24	3.53176	0.0004128	0.00214865	**	**
Mitomycin.C	Her2	LumA	23	51	1.87694	0.0605263	0.121053	ns	ns
Mitomycin.C	Her2	LumB	23	38	0.826876	0.408307	0.453479	ns	ns
Mitomycin.C	Her2	Normal	23	24	2.25405	0.0241932	0.0806439	ns	ns
Mitomycin.C	LumA	LumB	51	38	-1.18051	0.237797	0.33971	ns	ns
Mitomycin.C	LumA	Normal	51	24	0.752583	0.4517	0.453479	ns	ns
Mitomycin.C	LumB	Normal	38	24	1.68475	0.092036	0.153393	ns	ns
CCT018159	Basal	Her2	68	23	1.83148	0.0670287	0.134057	ns	ns
CCT018159	Basal	LumA	68	51	2.699	0.00695479	0.0231826	*	*
CCT018159	Basal	LumB	68	38	3.61958	0.000295086	0.00295086	**	**
CCT018159	Basal	Normal	68	24	-0.221905	0.824388	0.824388	ns	ns
CCT018159	Her2	LumA	23	51	0.231649	0.81681	0.824388	ns	ns
CCT018159	Her2	LumB	23	38	1.10272	0.270148	0.345786	ns	ns
CCT018159	Her2	Normal	23	24	-1.69456	0.0901592	0.150265	ns	ns
CCT018159	LumA	LumB	51	38	1.08792	0.276629	0.345786	ns	ns
CCT018159	LumA	Normal	51	24	-2.23259	0.0255759	0.0639398	ns	ns
CCT018159	LumB	Normal	38	24	-3.01375	0.0025804	0.012902	*	*
CI.1040	Basal	Her2	68	23	-0.706837	0.479668	0.532964	ns	ns
CI.1040	Basal	LumA	68	51	-0.906391	0.364729	0.455911	ns	ns
CI.1040	Basal	LumB	68	38	1.10487	0.269215	0.384593	ns	ns
CI.1040	Basal	Normal	68	24	-3.54645	0.000390457	0.00195229	**	**
CI.1040	Her2	LumA	23	51	0.0103492	0.991743	0.991743	ns	ns
CI.1040	Her2	LumB	23	38	1.49243	0.135587	0.225979	ns	ns
CI.1040	Her2	Normal	23	24	-2.30137	0.0213706	0.0534264	ns	ns
CI.1040	LumA	LumB	51	38	1.82773	0.0675905	0.135181	ns	ns
CI.1040	LumA	Normal	51	24	-2.72336	0.00646225	0.0215408	*	*
CI.1040	LumB	Normal	38	24	-4.08772	4.35636e-05	0.000435636	***	***
Etoposide	Basal	Her2	68	23	0.648421	0.516713	0.645891	ns	ns
Etoposide	Basal	LumA	68	51	3.39112	0.000696071	0.00696071	**	**
Etoposide	Basal	LumB	68	38	0.666691	0.50497	0.645891	ns	ns
Etoposide	Basal	Normal	68	24	2.91466	0.00356075	0.0178037	*	*
Etoposide	Her2	LumA	23	51	1.87826	0.0603453	0.110698	ns	ns
Etoposide	Her2	LumB	23	38	-0.0809196	0.935506	0.935506	ns	ns
Etoposide	Her2	Normal	23	24	1.83559	0.0664187	0.110698	ns	ns
Etoposide	LumA	LumB	51	38	-2.30119	0.021381	0.07127	ns	ns
Etoposide	LumA	Normal	51	24	0.257961	0.796437	0.88493	ns	ns
Etoposide	LumB	Normal	38	24	2.13625	0.0326587	0.0816468	ns	ns
PD.173074	Basal	Her2	68	23	-0.0867045	0.930906	0.981976	ns	ns
PD.173074	Basal	LumA	68	51	-2.68735	0.00720222	0.0240074	*	*
PD.173074	Basal	LumB	68	38	-0.022592	0.981976	0.981976	ns	ns
PD.173074	Basal	Normal	68	24	-3.12607	0.00177157	0.0177157	*	*
PD.173074	Her2	LumA	23	51	-1.89867	0.0576074	0.0960124	ns	ns
PD.173074	Her2	LumB	23	38	0.0618451	0.950686	0.981976	ns	ns
PD.173074	Her2	Normal	23	24	-2.47195	0.0134377	0.0335942	*	*
PD.173074	LumA	LumB	51	38	2.3016	0.021358	0.0427159	*	*
PD.173074	LumA	Normal	51	24	-0.987399	0.323447	0.462067	ns	ns
PD.173074	LumB	Normal	38	24	-2.8291	0.00466785	0.0233392	*	*
GDC.0449	Basal	Her2	68	23	2.64465	0.00817765	0.0216707	*	*
GDC.0449	Basal	LumA	68	51	1.82668	0.0677481	0.112914	ns	ns
GDC.0449	Basal	LumB	68	38	2.97884	0.00289338	0.0216707	*	*
GDC.0449	Basal	Normal	68	24	-0.539111	0.58981	0.655345	ns	ns
GDC.0449	Her2	LumA	23	51	-1.19263	0.233015	0.291268	ns	ns
GDC.0449	Her2	LumB	23	38	-0.130953	0.895812	0.895812	ns	ns
GDC.0449	Her2	Normal	23	24	-2.62487	0.00866828	0.0216707	*	*
GDC.0449	LumA	LumB	51	38	1.23639	0.216313	0.291268	ns	ns
GDC.0449	LumA	Normal	51	24	-1.88406	0.0595571	0.112914	ns	ns
GDC.0449	LumB	Normal	38	24	-2.80488	0.00503347	0.0216707	*	*
AKT.inhibitor.VIII	Basal	Her2	68	23	-2.34915	0.0188163	0.0627212	ns	ns
AKT.inhibitor.VIII	Basal	LumA	68	51	-2.64207	0.00824006	0.0412003	*	*
AKT.inhibitor.VIII	Basal	LumB	68	38	-2.94615	0.00321753	0.0321753	*	*
AKT.inhibitor.VIII	Basal	Normal	68	24	-0.0550827	0.956073	0.956073	ns	ns
AKT.inhibitor.VIII	Her2	LumA	23	51	0.307486	0.758474	0.948092	ns	ns
AKT.inhibitor.VIII	Her2	LumB	23	38	-0.113786	0.909407	0.956073	ns	ns
AKT.inhibitor.VIII	Her2	Normal	23	24	1.89711	0.0578134	0.0963556	ns	ns
AKT.inhibitor.VIII	LumA	LumB	51	38	-0.500666	0.616606	0.880866	ns	ns
AKT.inhibitor.VIII	LumA	Normal	51	24	1.92431	0.0543155	0.0963556	ns	ns
AKT.inhibitor.VIII	LumB	Normal	38	24	2.23841	0.0251945	0.0629862	ns	ns
Bexarotene	Basal	Her2	68	23	-0.132235	0.894799	0.894799	ns	ns
Bexarotene	Basal	LumA	68	51	2.42556	0.0152848	0.0509493	ns	ns
Bexarotene	Basal	LumB	68	38	-1.06131	0.288551	0.412215	ns	ns
Bexarotene	Basal	Normal	68	24	2.13371	0.0328664	0.0821661	ns	ns
Bexarotene	Her2	LumA	23	51	1.91586	0.0553823	0.108281	ns	ns
Bexarotene	Her2	LumB	23	38	-0.692915	0.488363	0.610454	ns	ns
Bexarotene	Her2	Normal	23	24	1.84547	0.0649687	0.108281	ns	ns
Bexarotene	LumA	LumB	51	38	-3.09973	0.001937	0.01937	*	*
Bexarotene	LumA	Normal	51	24	0.231461	0.816957	0.894799	ns	ns
Bexarotene	LumB	Normal	38	24	2.76741	0.00565031	0.0282515	*	*
BMS.536924	Basal	Her2	68	23	0.808853	0.4186	0.597999	ns	ns
BMS.536924	Basal	LumA	68	51	3.24633	0.00116902	0.0116902	*	*
BMS.536924	Basal	LumB	68	38	2.83028	0.00465073	0.0232536	*	*
BMS.536924	Basal	Normal	68	24	0.459722	0.645716	0.807145	ns	ns
BMS.536924	Her2	LumA	23	51	1.61741	0.105791	0.211582	ns	ns
BMS.536924	Her2	LumB	23	38	1.43132	0.15234	0.2539	ns	ns
BMS.536924	Her2	Normal	23	24	-0.294573	0.76832	0.853689	ns	ns
BMS.536924	LumA	LumB	51	38	-0.131172	0.895639	0.895639	ns	ns
BMS.536924	LumA	Normal	51	24	-1.98838	0.0467693	0.155898	ns	ns
BMS.536924	LumB	Normal	38	24	-1.77993	0.075088	0.18772	ns	ns
AZD8055	Basal	Her2	68	23	-1.19824	0.230824	0.384707	ns	ns
AZD8055	Basal	LumA	68	51	-3.71432	0.00020375	0.0020375	**	**
AZD8055	Basal	LumB	68	38	-1.64475	0.100021	0.224301	ns	ns
AZD8055	Basal	Normal	68	24	-1.86914	0.0616034	0.224301	ns	ns
AZD8055	Her2	LumA	23	51	-1.5886	0.112151	0.224301	ns	ns
AZD8055	Her2	LumB	23	38	-0.166901	0.867448	0.867448	ns	ns
AZD8055	Her2	Normal	23	24	-0.530358	0.595864	0.74483	ns	ns
AZD8055	LumA	LumB	51	38	1.65618	0.0976864	0.224301	ns	ns
AZD8055	LumA	Normal	51	24	0.986728	0.323776	0.462537	ns	ns
AZD8055	LumB	Normal	38	24	-0.42443	0.671252	0.745836	ns	ns
AP.24534	Basal	Her2	68	23	2.47398	0.0133619	0.0668095	ns	ns
AP.24534	Basal	LumA	68	51	3.45971	0.000540764	0.00540764	**	**
AP.24534	Basal	LumB	68	38	1.86238	0.062549	0.208497	ns	ns
AP.24534	Basal	Normal	68	24	1.04063	0.298049	0.425785	ns	ns
AP.24534	Her2	LumA	23	51	0.175649	0.86057	0.86057	ns	ns
AP.24534	Her2	LumB	23	38	-0.831058	0.405941	0.507426	ns	ns
AP.24534	Her2	Normal	23	24	-1.19838	0.230769	0.384615	ns	ns
AP.24534	LumA	LumB	51	38	-1.23039	0.218549	0.384615	ns	ns
AP.24534	LumA	Normal	51	24	-1.59087	0.111638	0.279095	ns	ns
AP.24534	LumB	Normal	38	24	-0.499086	0.617719	0.686354	ns	ns
IPA.3	Basal	Her2	68	23	-0.832157	0.40532	0.450356	ns	ns
IPA.3	Basal	LumA	68	51	0.66657	0.505047	0.505047	ns	ns
IPA.3	Basal	LumB	68	38	-2.40349	0.0162393	0.0541311	ns	ns
IPA.3	Basal	Normal	68	24	1.65825	0.0972667	0.194533	ns	ns
IPA.3	Her2	LumA	23	51	1.29077	0.196782	0.32797	ns	ns
IPA.3	Her2	LumB	23	38	-1.08284	0.278879	0.348599	ns	ns
IPA.3	Her2	Normal	23	24	2.03719	0.0416307	0.104077	ns	ns
IPA.3	LumA	LumB	51	38	-2.84778	0.00440252	0.0220126	*	*
IPA.3	LumA	Normal	51	24	1.09172	0.274955	0.348599	ns	ns
IPA.3	LumB	Normal	38	24	3.37706	0.000732653	0.00732653	**	**
CCT007093	Basal	Her2	68	23	-1.64546	0.0998759	0.16646	ns	ns
CCT007093	Basal	LumA	68	51	-0.585434	0.558256	0.620285	ns	ns
CCT007093	Basal	LumB	68	38	-2.45172	0.0142176	0.047392	*	*
CCT007093	Basal	Normal	68	24	1.49633	0.134569	0.192241	ns	ns
CCT007093	Her2	LumA	23	51	1.14847	0.250774	0.313467	ns	ns
CCT007093	Her2	LumB	23	38	-0.377233	0.706	0.706	ns	ns
CCT007093	Her2	Normal	23	24	2.57775	0.00994453	0.047392	*	*
CCT007093	LumA	LumB	51	38	-1.81113	0.0701213	0.140243	ns	ns
CCT007093	LumA	Normal	51	24	1.87332	0.0610237	0.140243	ns	ns
CCT007093	LumB	Normal	38	24	3.26707	0.00108667	0.0108667	*	*
VX.702	Basal	Her2	68	23	-0.580934	0.561285	0.628226	ns	ns
VX.702	Basal	LumA	68	51	-3.47943	0.000502481	0.00502481	**	**
VX.702	Basal	LumB	68	38	-0.574834	0.565404	0.628226	ns	ns
VX.702	Basal	Normal	68	24	-1.55788	0.119262	0.298155	ns	ns
VX.702	Her2	LumA	23	51	-2.0082	0.0446218	0.148739	ns	ns
VX.702	Her2	LumB	23	38	0.0897231	0.928507	0.928507	ns	ns
VX.702	Her2	Normal	23	24	-0.787387	0.431056	0.615794	ns	ns
VX.702	LumA	LumB	51	38	2.46434	0.0137267	0.0686333	ns	ns
VX.702	LumA	Normal	51	24	1.1095	0.267213	0.534427	ns	ns
VX.702	LumB	Normal	38	24	-0.972099	0.331001	0.551668	ns	ns
NVP.TAE684	Basal	Her2	68	23	-0.105473	0.916	0.916	ns	ns
NVP.TAE684	Basal	LumA	68	51	2.94375	0.00324258	0.0221172	*	*
NVP.TAE684	Basal	LumB	68	38	-0.319201	0.749574	0.916	ns	ns
NVP.TAE684	Basal	Normal	68	24	1.63744	0.101538	0.203076	ns	ns
NVP.TAE684	Her2	LumA	23	51	2.27234	0.0230662	0.0768873	ns	ns
NVP.TAE684	Her2	LumB	23	38	-0.148414	0.882016	0.916	ns	ns
NVP.TAE684	Her2	Normal	23	24	1.41955	0.15574	0.259566	ns	ns
NVP.TAE684	LumA	LumB	51	38	-2.84627	0.00442344	0.0221172	*	*
NVP.TAE684	LumA	Normal	51	24	-0.632324	0.527175	0.753107	ns	ns
NVP.TAE684	LumB	Normal	38	24	1.73904	0.0820283	0.203076	ns	ns
Vinorelbine	Basal	Her2	68	23	0.702886	0.482127	0.602659	ns	ns
Vinorelbine	Basal	LumA	68	51	3.42564	0.000613356	0.00613356	**	**
Vinorelbine	Basal	LumB	68	38	1.39423	0.163248	0.326496	ns	ns
Vinorelbine	Basal	Normal	68	24	2.13389	0.0328521	0.164261	ns	ns
Vinorelbine	Her2	LumA	23	51	1.85141	0.0641103	0.213701	ns	ns
Vinorelbine	Her2	LumB	23	38	0.42712	0.669292	0.669292	ns	ns
Vinorelbine	Her2	Normal	23	24	1.15526	0.247983	0.413306	ns	ns
Vinorelbine	LumA	LumB	51	38	-1.64341	0.100298	0.250746	ns	ns
Vinorelbine	LumA	Normal	51	24	-0.516762	0.605323	0.669292	ns	ns
Vinorelbine	LumB	Normal	38	24	0.860115	0.389726	0.556751	ns	ns
Roscovitine	Basal	Her2	68	23	0.523505	0.600623	0.639377	ns	ns
Roscovitine	Basal	LumA	68	51	3.46733	0.000525662	0.00525662	**	**
Roscovitine	Basal	LumB	68	38	1.23466	0.216956	0.433912	ns	ns
Roscovitine	Basal	Normal	68	24	1.6969	0.0897162	0.22429	ns	ns
Roscovitine	Her2	LumA	23	51	2.05443	0.0399342	0.199671	ns	ns
Roscovitine	Her2	LumB	23	38	0.46857	0.639377	0.639377	ns	ns
Roscovitine	Her2	Normal	23	24	0.947977	0.343141	0.490202	ns	ns
Roscovitine	LumA	LumB	51	38	-1.83026	0.0672117	0.224039	ns	ns
Roscovitine	LumA	Normal	51	24	-0.967104	0.333492	0.490202	ns	ns
Roscovitine	LumB	Normal	38	24	0.586138	0.557783	0.639377	ns	ns
MS.275	Basal	Her2	68	23	-2.19922	0.027862	0.069655	ns	ns
MS.275	Basal	LumA	68	51	-1.4071	0.159397	0.265662	ns	ns
MS.275	Basal	LumB	68	38	-2.44712	0.0144002	0.0480006	*	*
MS.275	Basal	Normal	68	24	0.903356	0.366337	0.407041	ns	ns
MS.275	Her2	LumA	23	51	1.0743	0.282687	0.353359	ns	ns
MS.275	Her2	LumB	23	38	0.131907	0.895058	0.895058	ns	ns
MS.275	Her2	Normal	23	24	2.55304	0.0106788	0.0480006	*	*
MS.275	LumA	LumB	51	38	-1.09653	0.272847	0.353359	ns	ns
MS.275	LumA	Normal	51	24	1.91945	0.0549276	0.109855	ns	ns
MS.275	LumB	Normal	38	24	2.72353	0.00645881	0.0480006	*	*
RDEA119	Basal	Her2	68	23	-0.506936	0.612199	0.623378	ns	ns
RDEA119	Basal	LumA	68	51	-1.32597	0.184851	0.308084	ns	ns
RDEA119	Basal	LumB	68	38	0.769552	0.441565	0.551957	ns	ns
RDEA119	Basal	Normal	68	24	-2.94928	0.0031851	0.0159255	*	*
RDEA119	Her2	LumA	23	51	-0.491069	0.623378	0.623378	ns	ns
RDEA119	Her2	LumB	23	38	1.05283	0.292417	0.417738	ns	ns
RDEA119	Her2	Normal	23	24	-1.98072	0.0476229	0.13254	ns	ns
RDEA119	LumA	LumB	51	38	1.87349	0.0610007	0.13254	ns	ns
RDEA119	LumA	Normal	51	24	-1.83659	0.0662702	0.13254	ns	ns
RDEA119	LumB	Normal	38	24	-3.28345	0.00102543	0.0102543	*	*
Dasatinib	Basal	Her2	68	23	0.322122	0.74736	0.8304	ns	ns
Dasatinib	Basal	LumA	68	51	3.21764	0.00129248	0.0129248	*	*
Dasatinib	Basal	LumB	68	38	2.14152	0.0322325	0.130158	ns	ns
Dasatinib	Basal	Normal	68	24	1.76877	0.0769329	0.192332	ns	ns
Dasatinib	Her2	LumA	23	51	2.06369	0.0390475	0.130158	ns	ns
Dasatinib	Her2	LumB	23	38	1.34768	0.177761	0.355522	ns	ns
Dasatinib	Her2	Normal	23	24	1.17293	0.240824	0.401374	ns	ns
Dasatinib	LumA	LumB	51	38	-0.757342	0.448845	0.596105	ns	ns
Dasatinib	LumA	Normal	51	24	-0.711323	0.476884	0.596105	ns	ns
Dasatinib	LumB	Normal	38	24	-0.0528578	0.957845	0.957845	ns	ns
OSI.906	Basal	Her2	68	23	1.08172	0.279378	0.465629	ns	ns
OSI.906	Basal	LumA	68	51	3.30595	0.000946543	0.00946543	**	**
OSI.906	Basal	LumB	68	38	0.35843	0.720022	0.720022	ns	ns
OSI.906	Basal	Normal	68	24	1.67696	0.0935499	0.311833	ns	ns
OSI.906	Her2	LumA	23	51	1.39933	0.161716	0.404289	ns	ns
OSI.906	Her2	LumB	23	38	-0.71287	0.475926	0.594908	ns	ns
OSI.906	Her2	Normal	23	24	0.470308	0.638135	0.709039	ns	ns
OSI.906	LumA	LumB	51	38	-2.51891	0.0117718	0.0588591	ns	ns
OSI.906	LumA	Normal	51	24	-0.865462	0.386785	0.55255	ns	ns
OSI.906	LumB	Normal	38	24	1.24864	0.211796	0.423593	ns	ns
BMS.509744	Basal	Her2	68	23	0.291455	0.770704	0.770704	ns	ns
BMS.509744	Basal	LumA	68	51	3.15175	0.00162296	0.0162296	*	*
BMS.509744	Basal	LumB	68	38	2.0248	0.0428878	0.142959	ns	ns
BMS.509744	Basal	Normal	68	24	1.37882	0.167951	0.396745	ns	ns
BMS.509744	Her2	LumA	23	51	2.04454	0.0409003	0.142959	ns	ns
BMS.509744	Her2	LumB	23	38	1.2862	0.198372	0.396745	ns	ns
BMS.509744	Her2	Normal	23	24	0.880985	0.378326	0.521928	ns	ns
BMS.509744	LumA	LumB	51	38	-0.810692	0.417543	0.521928	ns	ns
BMS.509744	LumA	Normal	51	24	-1.03604	0.300184	0.500307	ns	ns
BMS.509744	LumB	Normal	38	24	-0.317289	0.751024	0.770704	ns	ns
PD.0325901	Basal	Her2	68	23	-1.71326	0.0866654	0.173331	ns	ns
PD.0325901	Basal	LumA	68	51	-1.21749	0.223419	0.31917	ns	ns
PD.0325901	Basal	LumB	68	38	0.366651	0.713879	0.713879	ns	ns
PD.0325901	Basal	Normal	68	24	-2.78386	0.00537159	0.026858	*	*
PD.0325901	Her2	LumA	23	51	0.747441	0.454797	0.50533	ns	ns
PD.0325901	Her2	LumB	23	38	1.84538	0.0649828	0.173331	ns	ns
PD.0325901	Her2	Normal	23	24	-0.848909	0.395932	0.494915	ns	ns
PD.0325901	LumA	LumB	51	38	1.39893	0.161834	0.269724	ns	ns
PD.0325901	LumA	Normal	51	24	-1.7591	0.0785601	0.173331	ns	ns
PD.0325901	LumB	Normal	38	24	-2.81984	0.00480471	0.026858	*	*
